# Supplementary material for: The relationship between the relative age effect and performance among athletes in World Handball Championships
Source: PLoS One. 2020 Mar 26;15(3):e0230133. doi: 10.1371/journal.pone.0230133 (PMC7098603; doi:10.1371/journal.pone.0230133)
Supplement: S1 Data — (XLSX) [file pone.0230133.s001.xlsx]

## Sheet: Análisis 2013
	Player	Gender	Context					Birth-date		Individual and team performance																Time played (h)	Time played (min)
			Category	Competition	Reg. Conf.	Country	Position	Q	S	Goals	Failed Shots	Total Shots	% Shot Effe.	Saves	Goals Received	Shots Received	% Save Effe.	Assits	Tech Foults	Steals	Blocked Shots	Yellow Cards	2' suspension	Total Penalties	Clasification
	1	1	1	1	1	2	1	0	0	0	0	0	#DIV/0!	15	69	84	0.178571	1	2	0	0	0	0	0	22		89.0833
	2	1	1	1	1	2	2	3	2	28	29	57	0.491228	0	0	0	#DIV/0!	3	33	0	0	5	3	8	22		338.233
	3	1	1	1	1	2	5	8	4	9	2	11	0.818182	0	0	0	#DIV/0!	0	8	0	0	1	1	2	22		159.55
	4	1	1	1	1	2	3	5	3	14	9	23	0.608696	0	0	0	#DIV/0!	2	8	0	0	0	0	0	22		207.017
	5	1	1	1	1	2	5	2	1	11	25	36	0.305556	0	0	0	#DIV/0!	0	7	0	0	1	0	1	22		107.483
	6	1	1	1	1	2	2	1	1	16	16	32	0.5	0	0	0	#DIV/0!	10	20	0	0	0	2	2	22		291.9
	7	1	1	1	1	2	2	7	4	4	6	10	0.4	0	0	0	#DIV/0!	0	8	0	0	0	1	1	22		128.383
	8	1	1	1	1	2	3	1	1	48	43	91	0.527473	0	0	0	#DIV/0!	3	20	0	0	3	4	7	22		302.717
	9	1	1	1	1	2	4	4	2	12	7	19	0.631579	0	0	0	#DIV/0!	1	15	0	0	3	2	5	22		327.15
	10	1	1	1	1	2	3	6	3	1	4	5	0.2	0	0	0	#DIV/0!	0	2	0	0	0	1	1	22		36.85
	11	1	1	1	1	2	3	3	2	1	5	6	0.166667	0	0	0	#DIV/0!	0	4	0	0	1	0	1	22		71.1167
	12	1	1	1	1	2	2	6	3	1	3	4	0.25	0	0	0	#DIV/0!	1	4	0	0	1	1	2	22		116.167
	13	1	1	1	1	2	5	8	4	5	5	10	0.5	0	0	0	#DIV/0!	2	1	0	0	1	2	3	22		119.25
	14	1	1	1	1	2	4	3	2	7	11	18	0.388889	0	0	0	#DIV/0!	0	13	0	0	4	5	9	22		205.567
	15	1	1	1	1	2	1	2	1	0	0	0	#DIV/0!	60	186	246	0.243902	3	1	0	0	0	0	0	22		330.917
	16	1	1	1	1	2	2	2	1	3	4	7	0.428571	0	0	0	#DIV/0!	0	1	0	0	0	2	2	22		88.8333
	17	1	1	1	2	3	1	6	3	0	0	0	#DIV/0!	82	184	266	0.308271	1	2	0	0	0	0	0	18		343.5
	18	1	1	1	2	3	5	4	2	4	3	7	0.571429	0	0	0	#DIV/0!	1	2	0	0	4	5	9	18		117.283
	19	1	1	1	2	3	4	0	0	4	6	10	0.4	0	0	0	#DIV/0!	0	7	0	0	1	1	2	18		78.9167
	20	1	1	1	2	3	4	6	3	16	16	32	0.5	0	0	0	#DIV/0!	2	9	0	0	3	1	4	18		256.167
	21	1	1	1	2	3	4	4	2	2	5	7	0.285714	0	0	0	#DIV/0!	0	4	0	0	0	0	0	18		30.75
	22	1	1	1	2	3	3	2	1	57	43	100	0.57	0	0	0	#DIV/0!	17	26	0	0	1	1	2	18		340.717
	23	1	1	1	2	3	3	4	2	23	13	36	0.638889	0	0	0	#DIV/0!	2	12	0	0	4	2	6	18		262.017
	24	1	1	1	2	3	2	7	4	2	10	12	0.166667	0	0	0	#DIV/0!	0	2	0	0	2	1	3	18		149.95
	25	1	1	1	2	3	2	1	1	13	12	25	0.52	0	0	0	#DIV/0!	1	5	0	0	0	1	1	18		272.85
	26	1	1	1	2	3	3	5	3	5	4	9	0.555556	0	0	0	#DIV/0!	3	9	0	0	1	2	3	18		115
	27	1	1	1	2	3	5	4	2	21	8	29	0.724138	0	0	0	#DIV/0!	2	12	0	0	5	12	17	18		295.45
	28	1	1	1	2	3	1	6	3	0	0	0	#DIV/0!	9	55	64	0.140625	3	1	0	0	0	0	0	18		76.5
	29	1	1	1	2	3	2	4	2	8	5	13	0.615385	0	0	0	#DIV/0!	0	4	0	0	0	3	3	18		143.333
	30	1	1	1	2	3	4	1	1	13	17	30	0.433333	0	0	0	#DIV/0!	2	20	0	0	0	0	0	18		178.55
	31	1	1	1	2	3	5	1	1	5	1	6	0.833333	0	0	0	#DIV/0!	0	2	0	0	0	5	5	18		115.783
	32	1	1	1	2	3	4	5	3	21	32	53	0.396226	0	0	0	#DIV/0!	0	12	0	0	0	1	1	18		146.95
	33	1	1	1	4	5	1	4	2	0	0	0	#DIV/0!	78	129	207	0.376812	5	1	0	0	0	1	1	16		344.8
	34	1	1	1	4	5	2	1	1	22	19	41	0.536585	0	0	0	#DIV/0!	6	26	0	0	0	1	1	16		256.333
	35	1	1	1	4	5	2	0	0	32	20	52	0.615385	0	0	0	#DIV/0!	2	13	0	0	3	5	8	16		214.233
	36	1	1	1	4	5	2	6	2	15	16	31	0.483871	0	0	0	#DIV/0!	7	11	0	0	0	4	4	16		177.767
	37	1	1	1	4	5	4	3	2	16	8	24	0.666667	0	0	0	#DIV/0!	7	13	0	0	1	1	2	16		235.133
	38	1	1	1	4	5	5	1	1	14	3	17	0.823529	0	0	0	#DIV/0!	2	8	0	0	4	5	9	16		322.55
	39	1	1	1	4	5	2	1	1	12	10	22	0.545455	0	0	0	#DIV/0!	1	4	0	0	0	0	0	16		206.7
	40	1	1	1	4	5	2	6	3	11	7	18	0.611111	0	0	0	#DIV/0!	1	2	0	0	0	0	0	16		140.467
	41	1	1	1	4	5	1	4	2	0	0	0	#DIV/0!	2	13	15	0.133333	2	0	0	0	0	0	0	16		23.85
	42	1	1	1	4	5	1	6	3	0	0	0	#DIV/0!	43	89	132	0.325758	6	2	0	0	0	0	0	16		201.333
	43	1	1	1	4	5	2	1	1	21	13	34	0.617647	0	0	0	#DIV/0!	1	5	0	0	5	1	6	16		397.417
	44	1	1	1	4	5	4	5	3	7	1	8	0.875	0	0	0	#DIV/0!	3	10	0	0	0	1	1	16		141.417
	45	1	1	1	4	5	5	0	0	1	1	2	0.5	0	0	0	#DIV/0!	0	0	0	0	1	0	1	16		25.8667
	46	1	1	1	4	5	2	8	4	38	26	64	0.59375	0	0	0	#DIV/0!	3	3	0	0	3	3	6	16		348.883
	47	1	1	1	4	5	3	7	4	8	3	11	0.727273	0	0	0	#DIV/0!	2	9	0	0	3	2	5	16		176.983
	48	1	1	1	4	5	5	4	2	8	4	12	0.666667	0	0	0	#DIV/0!	2	2	0	0	6	7	13	16		205.367
	49	1	1	1	4	5	3	2	1	39	28	67	0.58209	0	0	0	#DIV/0!	6	24	0	0	0	6	6	16		326.85
	50	1	1	1	4	7	1	2	1	0	0	0	#DIV/0!	46	89	135	0.340741	1	0	0	0	0	0	0	12		190.017
	51	1	1	1	4	7	3	0	0	16	23	39	0.410256	0	0	0	#DIV/0!	3	9	0	0	0	2	2	12		184.583
	52	1	1	1	4	7	3	3	2	9	9	18	0.5	0	0	0	#DIV/0!	5	4	0	0	0	1	1	12		286.083
	53	1	1	1	4	7	4	6	3	46	38	84	0.547619	0	0	0	#DIV/0!	6	22	0	0	4	2	6	12		447.517
	54	1	1	1	4	7	5	1	1	11	11	22	0.5	0	0	0	#DIV/0!	2	3	0	0	4	10	14	12		354.967
	55	1	1	1	4	7	5	3	2	6	0	6	1	0	0	0	#DIV/0!	1	1	0	0	1	3	4	12		96.95
	56	1	1	1	4	7	4	1	1	57	44	101	0.564356	0	0	0	#DIV/0!	7	24	0	0	0	2	2	12		354.317
	57	1	1	1	4	7	3	2	1	23	26	49	0.469388	0	0	0	#DIV/0!	5	32	0	0	4	6	10	12		281.683
	58	1	1	1	4	7	1	3	2	1	0	1	1	67	162	229	0.292576	1	2	0	0	0	0	0	12		379.967
	59	1	1	1	4	7	5	0	0	5	4	9	0.555556	0	0	0	#DIV/0!	1	7	0	0	2	3	5	12		144.383
	60	1	1	1	4	7	2	7	4	21	19	40	0.525	0	0	0	#DIV/0!	1	5	0	0	1	0	1	12		231.783
	61	1	1	1	4	7	3	3	2	8	17	25	0.32	0	0	0	#DIV/0!	1	7	0	0	0	1	1	12		69.25
	62	1	1	1	4	7	3	1	1	1	4	5	0.2	0	0	0	#DIV/0!	1	3	0	0	2	3	5	12		80.25
	63	1	1	1	4	7	4	1	1	15	16	31	0.483871	0	0	0	#DIV/0!	4	10	0	0	0	1	1	12		147.317
	64	1	1	1	4	7	5	2	1	7	1	8	0.875	0	0	0	#DIV/0!	2	4	0	0	5	4	9	12		303.933
	65	1	1	1	4	7	2	7	4	6	4	10	0.6	0	0	0	#DIV/0!	0	4	0	0	1	2	3	12		210.5
	66	1	1	1	2	9	5	1	1	10	3	13	0.769231	0	0	0	#DIV/0!	0	1	0	0	0	2	2	9		94.7667
	67	1	1	1	2	9	4	1	1	4	10	14	0.285714	0	0	0	#DIV/0!	2	10	0	0	0	1	1	9		70.8833
	68	1	1	1	2	9	4	6	3	20	9	29	0.689655	0	0	0	#DIV/0!	4	8	0	0	0	1	1	9		129.717
	69	1	1	1	2	9	3	2	1	23	12	35	0.657143	0	0	0	#DIV/0!	2	14	0	0	3	6	9	9		189.55
	70	1	1	1	2	9	3	1	1	64	45	109	0.587156	0	0	0	#DIV/0!	12	22	0	0	5	5	10	9		427.283
	71	1	1	1	2	9	2	2	1	21	12	33	0.636364	0	0	0	#DIV/0!	3	6	0	0	5	3	8	9		362.75
	72	1	1	1	2	9	3	2	1	78	32	110	0.709091	0	0	0	#DIV/0!	4	17	0	0	5	12	17	9		391.467
	73	1	1	1	2	9	4	1	1	42	40	82	0.512195	0	0	0	#DIV/0!	12	14	0	0	2	2	4	9		381.9
	74	1	1	1	2	9	3	5	3	10	5	15	0.666667	0	0	0	#DIV/0!	2	7	0	0	0	4	4	9		132.7
	75	1	1	1	2	9	1	2	1	0	0	0	#DIV/0!	10	66	76	0.131579	0	1	0	0	0	0	0	9		139.783
	76	1	1	1	2	9	2	1	1	17	11	28	0.607143	0	0	0	#DIV/0!	2	4	0	0	1	2	3	9		408.167
	77	1	1	1	2	9	2	2	1	8	5	13	0.615385	0	0	0	#DIV/0!	0	1	0	0	0	2	2	9		175.1
	78	1	1	1	2	9	1	0	0	0	0	0	#DIV/0!	82	176	258	0.317829	2	6	0	0	0	0	0	9		400.217
	79	1	1	1	2	9	3	5	3	16	14	30	0.533333	0	0	0	#DIV/0!	2	2	0	0	2	2	4	9		114.633
	80	1	1	1	2	9	2	2	1	6	2	8	0.75	0	0	0	#DIV/0!	1	3	0	0	0	1	1	9		136.383
	81	1	1	1	2	9	5	4	2	7	4	11	0.636364	0	0	0	#DIV/0!	1	0	0	0	2	6	8	9		184.25
	82	1	1	1	2	11	1	6	4	0	0	0	#DIV/0!	40	135	175	0.228571	1	3	0	0	0	0	0	24		234.267
	83	1	1	1	2	11	2	0	0	5	6	11	0.454545	0	0	0	#DIV/0!	0	1	0	0	0	1	1	24		146.467
	84	1	1	1	2	11	5	1	1	2	2	4	0.5	0	0	0	#DIV/0!	0	6	0	0	2	2	4	24		145.367
	85	1	1	1	2	11	2	3	2	2	6	8	0.25	0	0	0	#DIV/0!	0	5	0	0	0	1	1	24		141.95
	86	1	1	1	2	11	2	7	4	4	5	9	0.444444	0	0	0	#DIV/0!	0	9	0	0	1	1	2	24		190.383
	87	1	1	1	2	11	4	1	1	25	13	38	0.657895	0	0	0	#DIV/0!	2	30	0	0	0	3	3	24		181.35
	88	1	1	1	2	11	3	8	4	37	41	78	0.474359	0	0	0	#DIV/0!	1	18	0	0	4	3	7	24		331.75
	89	1	1	1	2	11	3	5	3	3	9	12	0.25	0	0	0	#DIV/0!	0	5	0	0	0	0	0	24		74.7
	90	1	1	1	2	11	4	6	3	6	8	14	0.428571	0	0	0	#DIV/0!	0	6	0	0	2	0	2	24		96.1833
	91	1	1	1	2	11	3	8	4	24	22	46	0.521739	0	0	0	#DIV/0!	0	27	0	0	1	0	1	24		340.25
	92	1	1	1	2	11	1	5	3	0	0	0	#DIV/0!	25	120	145	0.172414	1	0	0	0	0	0	0	24		185.733
	93	1	1	1	2	11	4	6	3	6	8	14	0.428571	0	0	0	#DIV/0!	1	5	0	0	1	1	2	24		172.467
	94	1	1	1	2	11	4	4	2	18	15	33	0.545455	0	0	0	#DIV/0!	0	22	0	0	1	2	3	24		162.383
	95	1	1	1	2	11	5	2	1	5	1	6	0.833333	0	0	0	#DIV/0!	0	0	0	0	4	4	8	24		89.4
	96	1	1	1	2	11	5	6	3	12	2	14	0.857143	0	0	0	#DIV/0!	1	10	0	0	2	2	4	24		213.367
	97	1	1	1	2	11	5	0	0	7	6	13	0.538462	0	0	0	#DIV/0!	2	6	0	0	0	2	2	24		108.233
	98	1	1	1	2	11	2	6	3	5	6	11	0.454545	0	0	0	#DIV/0!	0	7	0	0	0	1	1	24		95.4333
	99	1	1	1	4	13	1	3	2	0	0	0	#DIV/0!	69	154	223	0.309417	6	2	0	0	0	0	0	2		366.483
	100	1	1	1	4	13	2	3	2	55	18	73	0.753425	0	0	0	#DIV/0!	4	13	0	0	0	1	1	2		467.95
	101	1	1	1	4	13	5	5	3	11	7	18	0.611111	0	0	0	#DIV/0!	1	4	0	0	2	5	7	2		138.433
	102	1	1	1	4	13	3	1	1	24	19	43	0.55814	0	0	0	#DIV/0!	3	6	0	0	1	0	1	2		143.433
	103	1	1	1	4	13	3	4	2	9	12	21	0.428571	0	0	0	#DIV/0!	2	5	0	0	1	2	3	2		115.75
	104	1	1	1	4	13	3	6	3	26	19	45	0.577778	0	0	0	#DIV/0!	10	10	0	0	1	9	10	2		273.133
	105	1	1	1	4	13	2	6	3	0	1	1	0	0	0	0	#DIV/0!	0	0	0	0	0	1	1	2		41.3333
	106	1	1	1	4	13	1	2	1	0	0	0	#DIV/0!	26	51	77	0.337662	1	0	0	0	0	0	0	2		126.433
	107	1	1	1	4	13	3	3	2	20	9	29	0.689655	0	0	0	#DIV/0!	6	9	0	0	7	3	10	2		291.8
	108	1	1	1	4	13	3	1	1	37	41	78	0.474359	0	0	0	#DIV/0!	6	14	0	0	4	4	8	2		330.083
	109	1	1	1	4	13	5	2	1	19	10	29	0.655172	0	0	0	#DIV/0!	1	10	0	0	7	9	16	2		342.533
	110	1	1	1	4	13	1	1	1	0	0	0	#DIV/0!	20	29	49	0.408163	1	3	0	0	0	0	0	2		57.0833
	111	1	1	1	4	13	2	5	3	15	5	20	0.75	0	0	0	#DIV/0!	2	2	0	0	0	0	0	2		252.283
	112	1	1	1	4	13	4	4	2	21	13	34	0.617647	0	0	0	#DIV/0!	5	10	0	0	1	0	1	2		221.783
	113	1	1	1	4	13	4	7	4	17	13	30	0.566667	0	0	0	#DIV/0!	3	8	0	0	1	2	3	2		206.5
	114	1	1	1	4	13	2	3	2	15	5	20	0.75	0	0	0	#DIV/0!	4	6	0	0	1	0	1	2		252.8
	115	1	1	1	4	13	4	6	3	7	6	13	0.538462	0	0	0	#DIV/0!	4	3	0	0	0	5	5	2		186.217
	116	1	1	1	4	15	4	1	1	30	31	61	0.491803	0	0	0	#DIV/0!	5	9	0	0	1	1	2	1		260.733
	117	1	1	1	4	15	3	1	1	38	24	62	0.612903	0	0	0	#DIV/0!	12	13	0	0	3	1	4	1		362.783
	118	1	1	1	4	15	3	2	1	46	15	61	0.754098	0	0	0	#DIV/0!	2	3	0	0	0	1	1	1		154.867
	119	1	1	1	4	15	5	4	2	8	1	9	0.888889	0	0	0	#DIV/0!	0	3	0	0	2	8	10	1		121.367
	120	1	1	1	4	15	2	8	4	26	10	36	0.722222	0	0	0	#DIV/0!	1	1	0	0	0	0	0	1		248.383
	121	1	1	1	4	15	5	3	2	10	3	13	0.769231	0	0	0	#DIV/0!	2	2	0	0	1	4	5	1		172.767
	122	1	1	1	4	15	5	3	2	31	12	43	0.72093	0	0	0	#DIV/0!	0	4	0	0	6	4	10	1		305.567
	123	1	1	1	4	15	3	4	2	23	21	44	0.522727	0	0	0	#DIV/0!	5	11	0	0	4	4	8	1		282.5
	124	1	1	1	4	15	1	2	1	0	0	0	#DIV/0!	106	154	260	0.407692	4	0	0	0	0	0	0	1		427.833
	125	1	1	1	4	15	2	2	1	26	10	36	0.722222	0	0	0	#DIV/0!	1	1	0	0	0	0	0	1		297.617
	126	1	1	1	4	15	3	2	1	25	13	38	0.657895	0	0	0	#DIV/0!	1	8	0	0	2	3	5	1		191.95
	127	1	1	1	4	15	2	7	4	12	5	17	0.705882	0	0	0	#DIV/0!	1	2	0	0	3	2	5	1		300.733
	128	1	1	1	4	15	1	5	3	0	0	0	#DIV/0!	33	47	80	0.4125	2	0	0	0	0	0	0	1		122.167
	129	1	1	1	4	15	2	1	1	12	5	17	0.705882	0	0	0	#DIV/0!	1	1	0	0	0	3	3	1		217.433
	130	1	1	1	4	15	4	3	2	13	7	20	0.65	0	0	0	#DIV/0!	2	6	0	0	3	1	4	1		205.117
	131	1	1	1	4	15	4	2	1	11	5	16	0.6875	0	0	0	#DIV/0!	7	7	0	0	1	2	3	1		145.05
	132	1	1	1	1	16	1	4	2	0	0	0	#DIV/0!	32	89	121	0.264463	1	1	0	0	0	0	0	14		171.317
	133	1	1	1	1	16	2	2	1	30	14	44	0.681818	0	0	0	#DIV/0!	0	1	0	0	0	1	1	14		302.5
	134	1	1	1	1	16	4	7	4	3	1	4	0.75	0	0	0	#DIV/0!	0	0	0	0	0	0	0	14		14.5
	135	1	1	1	1	16	5	1	1	16	8	24	0.666667	0	0	0	#DIV/0!	0	3	0	0	3	2	5	14		169.4
	136	1	1	1	1	16	4	1	1	7	18	25	0.28	0	0	0	#DIV/0!	5	8	0	0	4	4	8	14		202.717
	137	1	1	1	1	16	4	1	1	30	17	47	0.638298	0	0	0	#DIV/0!	1	21	0	0	1	1	2	14		271.467
	138	1	1	1	1	16	3	1	1	52	29	81	0.641975	0	0	0	#DIV/0!	7	20	0	0	3	4	7	14		394.45
	139	1	1	1	1	16	1	2	1	0	0	0	#DIV/0!	33	80	113	0.292035	5	1	0	0	0	0	0	14		155.35
	140	1	1	1	1	16	2	4	2	49	28	77	0.636364	0	0	0	#DIV/0!	0	5	0	0	2	2	4	14		389.8
	141	1	1	1	1	16	3	2	1	16	15	31	0.516129	0	0	0	#DIV/0!	4	4	0	0	3	5	8	14		234.017
	142	1	1	1	1	16	4	3	2	1	2	3	0.333333	0	0	0	#DIV/0!	0	3	0	0	1	2	3	14		39.5667
	143	1	1	1	1	16	3	1	1	31	21	52	0.596154	0	0	0	#DIV/0!	0	17	0	0	1	6	7	14		325.083
	144	1	1	1	1	16	2	1	1	11	5	16	0.6875	0	0	0	#DIV/0!	0	1	0	0	1	3	4	14		125.283
	145	1	1	1	1	16	5	7	4	32	14	46	0.695652	0	0	0	#DIV/0!	4	13	0	0	2	0	2	14		425.333
	146	1	1	1	1	16	3	5	3	20	19	39	0.512821	0	0	0	#DIV/0!	2	9	0	0	1	1	2	14		149.133
	147	1	1	1	1	16	1	2	1	0	0	0	#DIV/0!	41	107	148	0.277027	2	2	0	0	0	0	0	14		213.333
	148	1	1	1	1	16	2	1	1	7	3	10	0.7	0	0	0	#DIV/0!	0	2	0	0	0	0	0	14		163.717
	149	1	1	1	4	18	2	4	2	23	13	36	0.638889	0	0	0	#DIV/0!	4	7	0	0	1	1	2	13		329.167
	150	1	1	1	4	18	3	4	2	20	11	31	0.645161	0	0	0	#DIV/0!	10	7	0	0	3	5	8	13		225.15
	151	1	1	1	4	18	2	1	1	14	16	30	0.466667	0	0	0	#DIV/0!	0	2	0	0	1	0	1	13		215.883
	152	1	1	1	4	18	3	6	3	22	21	43	0.511628	0	0	0	#DIV/0!	6	10	0	0	1	2	3	13		148.567
	153	1	1	1	4	18	4	3	2	4	12	16	0.25	0	0	0	#DIV/0!	5	8	0	0	0	1	1	13		92.4333
	154	1	1	1	4	18	2	5	3	18	11	29	0.62069	0	0	0	#DIV/0!	2	8	0	0	0	0	0	13		285.7
	155	1	1	1	4	18	3	3	2	12	8	20	0.6	0	0	0	#DIV/0!	9	7	0	0	1	3	4	13		208.583
	156	1	1	1	4	18	4	3	2	19	23	42	0.452381	0	0	0	#DIV/0!	12	11	0	0	5	2	7	13		316
	157	1	1	1	4	18	5	2	1	29	9	38	0.763158	0	0	0	#DIV/0!	2	10	0	0	4	8	12	13		306.25
	158	1	1	1	4	18	1	3	2	0	0	0	#DIV/0!	45	120	165	0.272727	5	2	0	0	0	0	0	13		291.867
	159	1	1	1	4	18	3	7	4	5	9	14	0.357143	0	0	0	#DIV/0!	1	3	0	0	0	2	2	13		66.85
	160	1	1	1	4	18	3	2	1	25	25	50	0.5	0	0	0	#DIV/0!	10	10	0	0	2	2	4	13		225.933
	161	1	1	1	4	18	5	1	1	14	7	21	0.666667	0	0	0	#DIV/0!	0	2	0	0	1	2	3	13		215.517
	162	1	1	1	4	18	1	1	1	0	0	0	#DIV/0!	42	119	161	0.26087	0	1	0	0	0	0	0	13		248.133
	163	1	1	1	4	18	2	1	1	25	12	37	0.675676	0	0	0	#DIV/0!	2	6	0	0	2	3	5	13		266.2
	164	1	1	1	4	18	3	1	1	33	33	66	0.5	0	0	0	#DIV/0!	10	13	0	0	3	1	4	13		324.4
	165	1	1	1	1	19	1	5	3	0	0	0	#DIV/0!	21	82	103	0.203883	0	1	0	0	0	0	0	23		146.25
	166	1	1	1	1	19	2	3	2	11	10	21	0.52381	0	0	0	#DIV/0!	1	8	0	0	3	1	4	23		298.083
	167	1	1	1	1	19	3	6	3	0	4	4	0	0	0	0	#DIV/0!	1	4	0	0	0	1	1	23		79.55
	168	1	1	1	1	19	4	1	1	1	2	3	0.333333	0	0	0	#DIV/0!	4	9	0	0	0	0	0	23		51.0833
	169	1	1	1	1	19	2	1	1	4	1	5	0.8	0	0	0	#DIV/0!	0	2	0	0	0	1	1	23		96.0333
	170	1	1	1	1	19	3	7	4	15	13	28	0.535714	0	0	0	#DIV/0!	2	11	0	0	0	0	0	23		144.183
	171	1	1	1	1	19	3	3	2	22	39	61	0.360656	0	0	0	#DIV/0!	1	17	0	0	3	2	5	23		294.317
	172	1	1	1	1	19	4	4	2	3	5	8	0.375	0	0	0	#DIV/0!	4	8	0	0	0	0	0	23		118.867
	173	1	1	1	1	19	2	3	2	28	23	51	0.54902	0	0	0	#DIV/0!	0	19	0	0	4	5	9	23		255.967
	174	1	1	1	1	19	1	0	0	0	0	0	#DIV/0!	20	75	95	0.210526	1	1	0	0	0	1	1	23		116.717
	175	1	1	1	1	19	3	0	0	51	46	97	0.525773	0	0	0	#DIV/0!	13	30	0	0	1	4	5	23		364.483
	176	1	1	1	1	19	3	1	1	9	8	17	0.529412	0	0	0	#DIV/0!	2	22	0	0	4	8	12	23		292.517
	177	1	1	1	1	19	1	8	4	0	0	0	#DIV/0!	24	79	103	0.23301	1	1	0	0	0	0	0	23		157.867
	178	1	1	1	1	19	5	4	2	2	3	5	0.4	0	0	0	#DIV/0!	2	8	0	0	2	4	6	23		352.75
	179	1	1	1	1	19	2	7	4	3	3	6	0.5	0	0	0	#DIV/0!	0	12	0	0	1	1	2	23		95.9
	180	1	1	1	1	19	2	8	4	0	1	1	0	0	0	0	#DIV/0!	0	1	0	0	0	1	1	23		38.5
	181	1	1	1	4	21	2	4	2	23	14	37	0.621622	0	0	0	#DIV/0!	1	7	0	0	1	2	3	3		285.717
	182	1	1	1	4	21	3	1	1	30	6	36	0.833333	0	0	0	#DIV/0!	1	11	0	0	1	2	3	3		162.9
	183	1	1	1	4	21	2	3	2	15	9	24	0.625	0	0	0	#DIV/0!	1	3	0	0	0	2	2	3		255.55
	184	1	1	1	4	21	3	1	1	21	19	40	0.525	0	0	0	#DIV/0!	6	9	0	0	1	5	6	3		246.033
	185	1	1	1	4	21	3	2	1	11	6	17	0.647059	0	0	0	#DIV/0!	0	4	0	0	2	0	2	3		78.7833
	186	1	1	1	4	21	3	5	3	9	13	22	0.409091	0	0	0	#DIV/0!	1	12	0	0	1	0	1	3		124.167
	187	1	1	1	4	21	4	7	4	17	14	31	0.548387	0	0	0	#DIV/0!	1	5	0	0	5	10	15	3		298.95
	188	1	1	1	4	21	2	3	2	12	8	20	0.6	0	0	0	#DIV/0!	4	5	0	0	2	8	10	3		165.05
	189	1	1	1	4	21	2	5	3	29	33	62	0.467742	0	0	0	#DIV/0!	3	14	0	0	2	4	6	3		276.45
	190	1	1	1	4	21	3	3	2	28	17	45	0.622222	0	0	0	#DIV/0!	4	9	0	0	3	2	5	3		293.2
	191	1	1	1	4	21	1	1	1	0	0	0	#DIV/0!	39	48	87	0.448276	4	3	0	0	0	0	0	3		140.367
	192	1	1	1	4	21	5	6	3	9	4	13	0.692308	0	0	0	#DIV/0!	3	2	0	0	0	7	7	3		187.467
	193	1	1	1	4	21	4	2	1	16	6	22	0.727273	0	0	0	#DIV/0!	5	7	0	0	0	0	0	3		175.2
	194	1	1	1	4	21	2	2	1	58	13	71	0.816901	0	0	0	#DIV/0!	2	8	0	0	1	1	2	3		403.367
	195	1	1	1	4	21	1	4	2	0	0	0	#DIV/0!	98	171	269	0.364312	5	1	0	0	0	0	0	3		409.633
	196	1	1	1	4	21	4	0	0	46	27	73	0.630137	0	0	0	#DIV/0!	6	15	0	0	4	1	5	3		335.567
	197	1	1	1	4	22	1	4	2	0	0	0	#DIV/0!	17	38	55	0.309091	0	0	0	0	0	0	0	10		85.5833
	198	1	1	1	4	22	4	5	3	19	15	34	0.558824	0	0	0	#DIV/0!	9	20	0	0	0	2	2	10		180.85
	199	1	1	1	4	22	5	2	1	2	1	3	0.666667	0	0	0	#DIV/0!	0	4	0	0	0	6	6	10		69.95
	200	1	1	1	4	22	4	8	4	7	11	18	0.388889	0	0	0	#DIV/0!	3	15	0	0	6	11	17	10		251.167
	201	1	1	1	4	22	3	1	1	37	21	58	0.637931	0	0	0	#DIV/0!	18	21	0	0	3	7	10	10		363.517
	202	1	1	1	4	22	5	5	3	15	6	21	0.714286	0	0	0	#DIV/0!	2	6	0	0	5	5	10	10		242.767
	203	1	1	1	4	22	3	1	1	11	9	20	0.55	0	0	0	#DIV/0!	3	7	0	0	1	0	1	10		87.75
	204	1	1	1	4	22	1	7	4	0	0	0	#DIV/0!	26	42	68	0.382353	2	1	0	0	0	0	0	10		91.4
	205	1	1	1	4	22	3	6	3	19	24	43	0.44186	0	0	0	#DIV/0!	5	24	0	0	6	6	12	10		373.2
	206	1	1	1	4	22	3	8	4	29	17	46	0.630435	0	0	0	#DIV/0!	6	16	0	0	3	6	9	10		195.7
	207	1	1	1	4	22	3	4	2	12	12	24	0.5	0	0	0	#DIV/0!	6	5	0	0	0	4	4	10		141.783
	208	1	1	1	4	22	1	6	3	0	0	0	#DIV/0!	89	140	229	0.388646	4	4	0	0	0	0	0	10		363.017
	209	1	1	1	4	22	5	1	1	21	8	29	0.724138	0	0	0	#DIV/0!	3	7	0	0	0	0	0	10		271.967
	210	1	1	1	4	22	2	2	1	16	14	30	0.533333	0	0	0	#DIV/0!	2	8	0	0	0	2	2	10		209.317
	211	1	1	1	4	22	2	4	2	28	11	39	0.717949	0	0	0	#DIV/0!	1	6	0	0	0	1	1	10		239.333
	212	1	1	1	4	22	2	3	2	18	6	24	0.75	0	0	0	#DIV/0!	4	3	0	0	1	3	4	10		332.533
	213	1	1	1	4	22	5	8	4	7	1	8	0.875	0	0	0	#DIV/0!	3	3	0	0	2	5	7	10		214.467
	214	1	1	1	3	25	1	2	1	0	0	0	#DIV/0!	34	119	153	0.222222	2	0	0	0	0	0	0	17		231.983
	215	1	1	1	3	25	5	3	2	4	2	6	0.666667	0	0	0	#DIV/0!	1	3	0	0	2	5	7	17		124.2
	216	1	1	1	3	25	2	2	1	13	6	19	0.684211	0	0	0	#DIV/0!	1	6	0	0	3	2	5	17		216.283
	217	1	1	1	3	25	3	0	0	4	7	11	0.363636	0	0	0	#DIV/0!	0	0	0	0	0	2	2	17		18.2333
	218	1	1	1	3	25	2	2	1	18	9	27	0.666667	0	0	0	#DIV/0!	1	6	0	0	1	0	1	17		156.75
	219	1	1	1	3	25	2	6	3	4	3	7	0.571429	0	0	0	#DIV/0!	0	1	0	0	0	0	0	17		10.8333
	220	1	1	1	3	25	2	2	1	1	3	4	0.25	0	0	0	#DIV/0!	0	0	0	0	0	0	0	17		27.5333
	221	1	1	1	3	25	3	2	1	19	48	67	0.283582	0	0	0	#DIV/0!	8	13	0	0	3	2	5	17		341.867
	222	1	1	1	3	25	4	4	2	52	25	77	0.675325	0	0	0	#DIV/0!	12	11	0	0	0	0	0	17		399.533
	223	1	1	1	3	25	5	2	1	8	0	8	1	0	0	0	#DIV/0!	2	1	0	0	1	2	3	17		113.983
	224	1	1	1	3	25	3	0	0	25	20	45	0.555556	0	0	0	#DIV/0!	2	8	0	0	5	2	7	17		253.233
	225	1	1	1	3	25	1	2	1	0	0	0	#DIV/0!	24	100	124	0.193548	1	1	0	0	0	0	0	17		147.75
	226	1	1	1	3	25	2	7	4	1	0	1	1	0	0	0	#DIV/0!	0	3	0	0	0	0	0	17		25.0833
	227	1	1	1	3	25	4	8	4	6	3	9	0.666667	0	0	0	#DIV/0!	0	2	0	0	0	0	0	17		39.5833
	228	1	1	1	3	25	2	0	0	9	6	15	0.6	0	0	0	#DIV/0!	0	2	0	0	0	0	0	17		54.8
	229	1	1	1	3	25	1	6	3	0	0	0	#DIV/0!	7	25	32	0.21875	0	0	0	0	0	0	0	17		40.2667
	230	1	1	1	3	25	5	6	3	15	9	24	0.625	0	0	0	#DIV/0!	2	7	0	0	3	3	6	17		302.667
	231	1	1	1	3	25	3	8	4	58	32	90	0.644444	0	0	0	#DIV/0!	5	15	0	0	1	1	2	17		411.8
	232	1	1	1	3	26	2	3	2	17	6	23	0.73913	0	0	0	#DIV/0!	5	3	0	0	2	0	2	21		249.45
	233	1	1	1	3	26	5	4	2	5	1	6	0.833333	0	0	0	#DIV/0!	0	3	0	0	2	1	3	21		143.85
	234	1	1	1	3	26	2	1	1	1	3	4	0.25	0	0	0	#DIV/0!	1	2	0	0	0	0	0	21		44.25
	235	1	1	1	3	26	1	3	2	0	0	0	#DIV/0!	41	112	153	0.267974	0	1	0	0	0	0	0	21		192.55
	236	1	1	1	3	26	3	1	1	36	27	63	0.571429	0	0	0	#DIV/0!	12	18	0	0	4	5	9	21		324.133
	237	1	1	1	3	26	1	4	2	0	0	0	#DIV/0!	43	116	159	0.27044	0	5	0	0	0	0	0	21		227.45
	238	1	1	1	3	26	4	5	3	2	2	4	0.5	0	0	0	#DIV/0!	1	3	0	0	0	0	0	21		23.2333
	239	1	1	1	3	26	4	3	2	3	7	10	0.3	0	0	0	#DIV/0!	0	4	0	0	0	0	0	21		88.35
	240	1	1	1	3	26	4	2	1	45	42	87	0.517241	0	0	0	#DIV/0!	17	19	0	0	4	9	13	21		333.7
	241	1	1	1	3	26	5	5	3	24	11	35	0.685714	0	0	0	#DIV/0!	2	9	0	0	0	0	0	21		219.9
	242	1	1	1	3	26	2	2	1	32	14	46	0.695652	0	0	0	#DIV/0!	7	9	0	0	2	3	5	21		365.817
	243	1	1	1	3	26	2	1	1	2	0	2	1	0	0	0	#DIV/0!	0	1	0	0	0	0	0	21		29
	244	1	1	1	3	26	3	8	4	6	6	12	0.5	0	0	0	#DIV/0!	0	7	0	0	1	0	1	21		83.3
	245	1	1	1	3	26	3	2	1	49	27	76	0.644737	0	0	0	#DIV/0!	10	23	0	0	3	7	10	21		322.1
	246	1	1	1	3	26	4	3	2	4	5	9	0.444444	0	0	0	#DIV/0!	0	4	0	0	1	2	3	21		182.55
	247	1	1	1	3	26	3	2	1	3	6	9	0.333333	0	0	0	#DIV/0!	2	3	0	0	0	1	1	21		82.0167
	248	1	1	1	4	32	1	1	1	0	0	0	#DIV/0!	63	107	170	0.370588	8	0	0	0	1	0	1	5		264.683
	249	1	1	1	4	32	2	2	1	41	15	56	0.732143	0	0	0	#DIV/0!	2	6	0	0	1	3	4	5		432.217
	250	1	1	1	4	32	2	1	1	15	12	27	0.555556	0	0	0	#DIV/0!	0	6	0	0	0	1	1	5		195.867
	251	1	1	1	4	32	4	7	4	57	38	95	0.6	0	0	0	#DIV/0!	14	18	0	0	4	9	13	5		398.083
	252	1	1	1	4	32	2	3	2	15	8	23	0.652174	0	0	0	#DIV/0!	2	0	0	0	0	0	0	5		317.567
	253	1	1	1	4	32	3	2	1	14	15	29	0.482759	0	0	0	#DIV/0!	6	16	0	0	7	6	13	5		390.633
	254	1	1	1	4	32	3	3	2	9	14	23	0.391304	0	0	0	#DIV/0!	2	8	0	0	0	2	2	5		137.2
	255	1	1	1	4	32	3	2	1	18	6	24	0.75	0	0	0	#DIV/0!	0	6	0	0	1	1	2	5		211.667
	256	1	1	1	4	32	3	5	3	4	2	6	0.666667	0	0	0	#DIV/0!	2	3	0	0	0	0	0	5		33.3167
	257	1	1	1	4	32	1	3	2	0	0	0	#DIV/0!	74	113	187	0.395722	3	1	0	0	0	0	0	5		275.317
	258	1	1	1	4	32	3	2	1	7	2	9	0.777778	0	0	0	#DIV/0!	7	0	0	0	1	2	3	5		161.15
	259	1	1	1	4	32	5	5	3	8	2	10	0.8	0	0	0	#DIV/0!	2	2	0	0	3	1	4	5		190.767
	260	1	1	1	4	32	4	3	2	25	10	35	0.714286	0	0	0	#DIV/0!	0	0	0	0	0	1	1	5		108.433
	261	1	1	1	4	32	3	7	4	11	11	22	0.5	0	0	0	#DIV/0!	9	6	0	0	0	2	2	5		111.217
	262	1	1	1	4	32	4	2	1	11	12	23	0.478261	0	0	0	#DIV/0!	11	11	0	0	2	2	4	5		167.233
	263	1	1	1	4	32	3	2	1	34	38	72	0.472222	0	0	0	#DIV/0!	7	16	0	0	2	2	4	5		359.667
	264	1	1	1	3	36	1	4	2	0	0	0	#DIV/0!	35	75	110	0.318182	1	0	0	0	0	0	0	15		156.767
	265	1	1	1	3	36	3	2	1	23	24	47	0.489362	0	0	0	#DIV/0!	4	11	0	0	3	6	9	15		286.7
	266	1	1	1	3	36	5	2	1	6	7	13	0.461538	0	0	0	#DIV/0!	1	0	0	0	3	4	7	15		139.45
	267	1	1	1	3	36	3	2	1	17	36	53	0.320755	0	0	0	#DIV/0!	1	6	0	0	2	4	6	15		284.617
	268	1	1	1	3	36	2	3	2	14	11	25	0.56	0	0	0	#DIV/0!	1	9	0	0	1	2	3	15		231.933
	269	1	1	1	3	36	5	0	0	11	11	22	0.5	0	0	0	#DIV/0!	2	5	0	0	2	4	6	15		288.117
	270	1	1	1	3	36	4	1	1	9	17	26	0.346154	0	0	0	#DIV/0!	2	11	0	0	1	3	4	15		175.617
	271	1	1	1	3	36	2	2	1	11	13	24	0.458333	0	0	0	#DIV/0!	2	4	0	0	3	6	9	15		282.867
	272	1	1	1	3	36	2	1	1	20	12	32	0.625	0	0	0	#DIV/0!	5	0	0	0	2	2	4	15		252.783
	273	1	1	1	3	36	3	4	2	1	1	2	0.5	0	0	0	#DIV/0!	2	0	0	0	0	1	1	15		19.0333
	274	1	1	1	3	36	4	3	2	24	14	38	0.631579	0	0	0	#DIV/0!	8	29	0	0	0	4	4	15		321.4
	275	1	1	1	3	36	3	3	2	49	32	81	0.604938	0	0	0	#DIV/0!	4	15	0	0	3	1	4	15		368.967
	276	1	1	1	3	36	3	6	3	1	4	5	0.2	0	0	0	#DIV/0!	1	6	0	0	1	0	1	15		23.0667
	277	1	1	1	3	36	1	5	3	0	0	0	#DIV/0!	83	162	245	0.338776	1	2	0	0	0	0	0	15		353.233
	278	1	1	1	3	36	2	4	2	25	22	47	0.531915	0	0	0	#DIV/0!	7	7	0	0	2	1	3	15		349.333
	279	1	1	1	3	36	2	1	1	0	0	0	#DIV/0!	0	0	0	#DIV/0!	0	0	0	0	0	1	1	15		24.7667
	280	1	1	1	3	36	3	2	1	4	8	12	0.333333	0	0	0	#DIV/0!	2	10	0	0	2	1	3	15		136.65
	281	1	1	1	3	36	1	1	1	0	0	0	#DIV/0!	7	11	18	0.388889	1	1	0	0	0	0	0	15		30
	282	1	1	1	4	37	1	1	1	0	0	0	#DIV/0!	84	133	217	0.387097	4	1	0	0	0	0	0	11		321.417
	283	1	1	1	4	37	4	1	1	19	23	42	0.452381	0	0	0	#DIV/0!	12	23	0	0	3	3	6	11		369.2
	284	1	1	1	4	37	3	1	1	4	5	9	0.444444	0	0	0	#DIV/0!	0	2	0	0	1	0	1	11		98.8167
	285	1	1	1	4	37	2	2	1	15	12	27	0.555556	0	0	0	#DIV/0!	8	5	0	0	2	2	4	11		430.75
	286	1	1	1	4	37	3	4	2	0	2	2	0	0	0	0	#DIV/0!	0	1	0	0	0	0	0	11		5.13333
	287	1	1	1	4	37	3	7	4	52	40	92	0.565217	0	0	0	#DIV/0!	14	17	0	0	5	5	10	11		428.033
	288	1	1	1	4	37	3	1	1	11	10	21	0.52381	0	0	0	#DIV/0!	3	6	0	0	5	6	11	11		263.35
	289	1	1	1	4	37	4	1	1	2	15	17	0.117647	0	0	0	#DIV/0!	1	9	0	0	0	0	0	11		136
	290	1	1	1	4	37	3	7	4	25	39	64	0.390625	0	0	0	#DIV/0!	2	8	0	0	2	1	3	11		258.85
	291	1	1	1	4	37	1	8	4	0	0	0	#DIV/0!	39	100	139	0.280576	1	0	0	0	0	0	0	11		181.533
	292	1	1	1	4	37	5	3	2	42	19	61	0.688525	0	0	0	#DIV/0!	1	7	0	0	2	4	6	11		429.75
	293	1	1	1	4	37	2	2	1	1	0	1	1	0	0	0	#DIV/0!	0	2	0	0	0	1	1	11		68.9833
	294	1	1	1	4	37	1	2	1	0	0	0	#DIV/0!	7	27	34	0.205882	0	0	0	0	0	0	0	11		37.2167
	295	1	1	1	4	37	2	2	1	64	22	86	0.744186	0	0	0	#DIV/0!	3	9	0	0	2	2	4	11		448.517
	296	1	1	1	4	37	2	2	1	0	2	2	0	0	0	0	#DIV/0!	0	3	0	0	0	1	1	11		64.7333
	297	1	1	1	4	37	2	2	1	7	9	16	0.4375	0	0	0	#DIV/0!	0	3	0	0	0	2	2	11		185.183
	298	1	1	1	4	40	3	1	1	9	10	19	0.473684	0	0	0	#DIV/0!	1	8	0	0	0	4	4	7		136.933
	299	1	1	1	4	40	4	1	1	50	33	83	0.60241	0	0	0	#DIV/0!	7	17	0	0	4	3	7	7		363.417
	300	1	1	1	4	40	3	2	1	39	37	76	0.513158	0	0	0	#DIV/0!	7	19	0	0	1	1	2	7		322.767
	301	1	1	1	4	40	2	2	1	6	7	13	0.461538	0	0	0	#DIV/0!	0	1	0	0	0	0	0	7		99.65
	302	1	1	1	4	40	2	3	2	30	10	40	0.75	0	0	0	#DIV/0!	3	10	0	0	5	4	9	7		301.15
	303	1	1	1	4	40	1	0	0	0	0	0	#DIV/0!	77	141	218	0.353211	3	0	0	0	0	0	0	7		297.683
	304	1	1	1	4	40	5	5	3	19	8	27	0.703704	0	0	0	#DIV/0!	0	5	0	0	3	2	5	7		310.8
	305	1	1	1	4	40	1	1	1	0	0	0	#DIV/0!	49	103	152	0.322368	2	3	0	0	0	0	0	7		242.317
	306	1	1	1	4	40	2	5	3	31	9	40	0.775	0	0	0	#DIV/0!	2	6	0	0	1	4	5	7		311.317
	307	1	1	1	4	40	3	4	2	22	17	39	0.564103	0	0	0	#DIV/0!	2	6	0	0	1	2	3	7		310.333
	308	1	1	1	4	40	3	0	0	4	3	7	0.571429	0	0	0	#DIV/0!	0	0	0	0	1	1	2	7		77.2833
	309	1	1	1	4	40	3	7	4	19	13	32	0.59375	0	0	0	#DIV/0!	1	9	0	0	3	4	7	7		208.667
	310	1	1	1	4	40	4	2	1	14	12	26	0.538462	0	0	0	#DIV/0!	3	7	0	0	0	0	0	7		147.883
	311	1	1	1	4	40	2	8	4	0	3	3	0	0	0	0	#DIV/0!	0	3	0	0	0	1	1	7		51.4833
	312	1	1	1	4	40	5	1	1	4	1	5	0.8	0	0	0	#DIV/0!	0	5	0	0	0	2	2	7		78.1
	313	1	1	1	4	40	3	1	1	16	17	33	0.484848	0	0	0	#DIV/0!	3	7	0	0	2	6	8	7		195.95
	314	1	1	1	4	40	5	3	2	8	5	13	0.615385	0	0	0	#DIV/0!	1	6	0	0	5	3	8	7		275.4
	315	1	1	1	4	41	1	0	0	0	0	0	#DIV/0!	56	161	217	0.258065	2	2	0	0	0	0	0	8		304.467
	316	1	1	1	4	41	2	4	2	12	8	20	0.6	0	0	0	#DIV/0!	1	2	0	0	1	2	3	8		224.233
	317	1	1	1	4	41	5	6	3	16	4	20	0.8	0	0	0	#DIV/0!	3	12	0	0	7	10	17	8		311.45
	318	1	1	1	4	41	3	6	3	14	15	29	0.482759	0	0	0	#DIV/0!	4	9	0	0	2	2	4	8		144.283
	319	1	1	1	4	41	3	8	2	5	4	9	0.555556	0	0	0	#DIV/0!	2	5	0	0	4	6	10	8		182.967
	320	1	1	1	4	41	4	5	3	24	25	49	0.489796	0	0	0	#DIV/0!	8	9	0	0	2	1	3	8		245.983
	321	1	1	1	4	41	3	3	2	5	10	15	0.333333	0	0	0	#DIV/0!	1	2	0	0	1	2	3	8		71.0167
	322	1	1	1	4	41	3	7	4	4	6	10	0.4	0	0	0	#DIV/0!	4	6	0	0	0	1	1	8		37.9167
	323	1	1	1	4	41	4	5	3	17	11	28	0.607143	0	0	0	#DIV/0!	14	18	0	0	0	2	2	8		283.283
	324	1	1	1	4	41	5	8	4	15	10	25	0.6	0	0	0	#DIV/0!	1	4	0	0	1	6	7	8		225.733
	325	1	1	1	4	41	4	5	3	35	18	53	0.660377	0	0	0	#DIV/0!	6	20	0	0	0	2	2	8		195.817
	326	1	1	1	4	41	3	4	2	17	19	36	0.472222	0	0	0	#DIV/0!	7	9	0	0	3	2	5	8		234.983
	327	1	1	1	4	41	2	2	1	44	23	67	0.656716	0	0	0	#DIV/0!	1	6	0	0	1	2	3	8		465.3
	328	1	1	1	4	41	1	6	3	0	0	0	#DIV/0!	45	119	164	0.27439	7	5	0	0	0	0	0	8		245.533
	329	1	1	1	4	41	2	4	2	40	16	56	0.714286	0	0	0	#DIV/0!	3	10	0	0	1	2	3	8		322.267
	330	1	1	1	4	41	3	1	1	15	4	19	0.789474	0	0	0	#DIV/0!	2	2	0	0	2	3	5	8		162.15
	331	1	1	1	4	41	4	6	3	6	6	12	0.5	0	0	0	#DIV/0!	2	6	0	0	0	4	4	8		147.367
	332	1	1	1	4	42	1	7	4	0	0	0	#DIV/0!	69	162	231	0.298701	8	1	0	0	0	0	0	4		376.9
	333	1	1	1	4	42	3	5	3	21	33	54	0.388889	0	0	0	#DIV/0!	6	7	0	0	3	2	5	4		239.183
	334	1	1	1	4	42	5	1	1	2	0	2	1	0	0	0	#DIV/0!	1	3	0	0	2	3	5	4		113.3
	335	1	1	1	4	42	5	1	1	28	8	36	0.777778	0	0	0	#DIV/0!	2	6	0	0	2	1	3	4		362.967
	336	1	1	1	4	42	3	5	3	10	13	23	0.434783	0	0	0	#DIV/0!	4	10	0	0	1	4	5	4		133.683
	337	1	1	1	4	42	3	2	1	27	27	54	0.5	0	0	0	#DIV/0!	14	18	0	0	3	4	7	4		225.067
	338	1	1	1	4	42	4	2	1	21	11	32	0.65625	0	0	0	#DIV/0!	11	12	0	0	6	5	11	4		337.783
	339	1	1	1	4	42	5	3	2	9	2	11	0.818182	0	0	0	#DIV/0!	7	2	0	0	3	3	6	4		312.45
	340	1	1	1	4	42	2	3	2	20	11	31	0.645161	0	0	0	#DIV/0!	3	4	0	0	2	0	2	4		274.133
	341	1	1	1	4	42	3	1	1	7	14	21	0.333333	0	0	0	#DIV/0!	3	5	0	0	0	0	0	4		90.95
	342	1	1	1	4	42	2	0	0	21	12	33	0.636364	0	0	0	#DIV/0!	0	7	0	0	0	2	2	4		310.567
	343	1	1	1	4	42	2	1	1	15	10	25	0.6	0	0	0	#DIV/0!	0	5	0	0	0	0	0	4		182.45
	344	1	1	1	4	42	1	8	4	0	0	0	#DIV/0!	25	68	93	0.268817	2	1	0	0	0	0	0	4		163.2
	345	1	1	1	4	42	2	3	2	28	9	37	0.756757	0	0	0	#DIV/0!	1	5	0	0	2	0	2	4		217.733
	346	1	1	1	4	42	4	1	1	2	4	6	0.333333	0	0	0	#DIV/0!	0	1	0	0	0	1	1	4		74.9167
	347	1	1	1	4	42	4	1	1	37	19	56	0.660714	0	0	0	#DIV/0!	9	21	0	0	1	2	3	4		327.4
	348	1	1	1	4	43	1	1	1	0	0	0	#DIV/0!	56	98	154	0.363636	3	3	0	0	0	0	0	6		216.483
	349	1	1	1	4	43	5	1	1	22	9	31	0.709677	0	0	0	#DIV/0!	2	9	0	0	2	4	6	6		353.283
	350	1	1	1	4	43	4	5	3	1	2	3	0.333333	0	0	0	#DIV/0!	1	1	0	0	0	0	0	6		33.95
	351	1	1	1	4	43	2	1	1	29	19	48	0.604167	0	0	0	#DIV/0!	7	3	0	0	1	1	2	6		342.417
	352	1	1	1	4	43	3	1	1	0	0	0	#DIV/0!	0	0	0	#DIV/0!	0	0	0	0	2	1	3	6		57.2
	353	1	1	1	4	43	4	2	1	31	14	45	0.688889	0	0	0	#DIV/0!	10	11	0	0	1	1	2	6		245.05
	354	1	1	1	4	43	3	1	1	25	21	46	0.543478	0	0	0	#DIV/0!	10	20	0	0	4	4	8	6		273.633
	355	1	1	1	4	43	2	5	3	35	18	53	0.660377	0	0	0	#DIV/0!	5	4	0	0	1	1	2	6		329.95
	356	1	1	1	4	43	4	1	1	23	13	36	0.638889	0	0	0	#DIV/0!	18	8	0	0	1	1	2	6		260.983
	357	1	1	1	4	43	5	5	3	12	6	18	0.666667	0	0	0	#DIV/0!	4	5	0	0	5	8	13	6		168.933
	358	1	1	1	4	43	3	1	1	26	28	54	0.481481	0	0	0	#DIV/0!	14	19	0	0	1	3	4	6		296.45
	359	1	1	1	4	43	1	7	4	0	0	0	#DIV/0!	83	119	202	0.410891	3	0	0	0	0	0	0	6		323.517
	360	1	1	1	4	43	2	3	2	23	9	32	0.71875	0	0	0	#DIV/0!	0	3	0	0	0	0	0	6		200.967
	361	1	1	1	4	43	3	8	4	24	17	41	0.585366	0	0	0	#DIV/0!	14	13	0	0	5	10	15	6		251.767
	362	1	1	1	4	43	2	3	2	7	10	17	0.411765	0	0	0	#DIV/0!	3	2	0	0	0	0	0	6		189.3
	363	1	1	1	4	43	3	7	4	2	9	11	0.181818	0	0	0	#DIV/0!	2	3	0	0	0	3	3	6		69.75
	364	1	1	1	4	43	3	7	4	15	18	33	0.454545	0	0	0	#DIV/0!	3	5	0	0	1	0	1	6		115.083
	365	1	1	1	1	46	1	7	4	0	0	0	#DIV/0!	65	136	201	0.323383	0	1	0	0	0	0	0	19		293.65
	366	1	1	1	1	46	3	6	3	8	5	13	0.615385	0	0	0	#DIV/0!	1	3	0	0	0	0	0	19		76.1
	367	1	1	1	1	46	2	1	1	26	13	39	0.666667	0	0	0	#DIV/0!	6	11	0	0	1	4	5	19		364.317
	368	1	1	1	1	46	5	3	2	23	11	34	0.676471	0	0	0	#DIV/0!	1	4	0	0	3	2	5	19		253.283
	369	1	1	1	1	46	5	4	2	2	3	5	0.4	0	0	0	#DIV/0!	0	0	0	0	0	2	2	19		89.25
	370	1	1	1	1	46	4	4	2	15	17	32	0.46875	0	0	0	#DIV/0!	1	5	0	0	0	2	2	19		89.2833
	371	1	1	1	1	46	3	2	1	3	11	14	0.214286	0	0	0	#DIV/0!	0	4	0	0	3	5	8	19		110.9
	372	1	1	1	1	46	3	1	1	29	17	46	0.630435	0	0	0	#DIV/0!	2	12	0	0	1	1	2	19		185.4
	373	1	1	1	1	46	1	4	2	0	0	0	#DIV/0!	6	24	30	0.2	0	0	0	0	0	0	0	19		35.4333
	374	1	1	1	1	46	1	1	1	0	0	0	#DIV/0!	21	55	76	0.276316	0	1	0	0	0	0	0	19		90.6833
	375	1	1	1	1	46	3	5	3	7	16	23	0.304348	0	0	0	#DIV/0!	2	14	0	0	2	5	7	19		155.583
	376	1	1	1	1	46	3	6	3	6	15	21	0.285714	0	0	0	#DIV/0!	1	2	0	0	1	1	2	19		186.05
	377	1	1	1	1	46	4	7	4	35	26	61	0.57377	0	0	0	#DIV/0!	13	20	0	0	0	4	4	19		269.983
	378	1	1	1	1	46	3	2	1	19	17	36	0.527778	0	0	0	#DIV/0!	4	11	0	0	2	6	8	19		223.983
	379	1	1	1	1	46	2	5	3	15	11	26	0.576923	0	0	0	#DIV/0!	4	4	0	0	2	3	5	19		283.567
	380	1	1	1	1	46	4	4	2	7	6	13	0.538462	0	0	0	#DIV/0!	5	6	0	0	4	8	12	19		175.283
	381	1	1	1	2	48	1	6	3	0	0	0	#DIV/0!	17	43	60	0.283333	0	0	0	0	0	0	0	20		62.2833
	382	1	1	1	2	48	3	8	4	11	5	16	0.6875	0	0	0	#DIV/0!	2	7	0	0	1	3	4	20		166.433
	383	1	1	1	2	48	4	1	1	1	3	4	0.25	0	0	0	#DIV/0!	1	9	0	0	0	2	2	20		63.7667
	384	1	1	1	2	48	3	1	1	39	49	88	0.443182	0	0	0	#DIV/0!	3	9	0	0	1	4	5	20		231.15
	385	1	1	1	2	48	2	8	4	9	15	24	0.375	0	0	0	#DIV/0!	3	16	0	0	1	0	1	20		248.85
	386	1	1	1	2	48	2	4	2	23	36	59	0.389831	0	0	0	#DIV/0!	6	32	0	0	4	3	7	20		307.45
	387	1	1	1	2	48	3	3	2	10	18	28	0.357143	0	0	0	#DIV/0!	1	7	0	0	1	6	7	20		230.733
	388	1	1	1	2	48	4	0	0	3	5	8	0.375	0	0	0	#DIV/0!	3	11	0	0	0	1	1	20		63.6
	389	1	1	1	2	48	4	7	4	23	14	37	0.621622	0	0	0	#DIV/0!	9	24	0	0	1	3	4	20		289.367
	390	1	1	1	2	48	3	5	3	10	23	33	0.30303	0	0	0	#DIV/0!	2	7	0	0	0	4	4	20		205.783
	391	1	1	1	2	48	2	0	0	1	2	3	0.333333	0	0	0	#DIV/0!	0	4	0	0	0	0	0	20		20.65
	392	1	1	1	2	48	3	1	1	9	13	22	0.409091	0	0	0	#DIV/0!	0	4	0	0	1	1	2	20		287.5
	393	1	1	1	2	48	5	2	1	1	2	3	0.333333	0	0	0	#DIV/0!	0	1	0	0	2	3	5	20		134.017
	394	1	1	1	2	48	2	0	0	3	3	6	0.5	0	0	0	#DIV/0!	0	3	0	0	0	1	1	20		26.75
	395	1	1	1	2	48	1	2	1	0	0	0	#DIV/0!	66	229	295	0.223729	2	4	0	0	0	0	0	20		357.55
	396	1	1	1	2	48	2	0	0	9	19	28	0.321429	0	0	0	#DIV/0!	1	11	0	0	3	2	5	20		224.117
	397	1	2	1	1	1	1	5	3	0	0	0	#DIV/0!	13	31	44	0.295455	0	0	0	0	0	0	0	24		63.2667
	398	1	2	1	1	1	3	1	1	25	34	59	0.423729	0	0	0	#DIV/0!	5	26	0	0	1	8	9	24		305.9
	399	1	2	1	1	1	4	6	3	14	9	23	0.608696	0	0	0	#DIV/0!	1	5	0	0	3	3	6	24		130.833
	400	1	2	1	1	1	3	1	1	11	17	28	0.392857	0	0	0	#DIV/0!	1	11	0	0	2	2	4	24		183.917
	401	1	2	1	1	1	3	5	3	6	9	15	0.4	0	0	0	#DIV/0!	1	9	0	0	1	1	2	24		83.95
	402	1	2	1	1	1	2	6	3	24	17	41	0.585366	0	0	0	#DIV/0!	1	2	0	0	0	0	0	24		246.983
	403	1	2	1	1	1	3	1	1	25	43	68	0.367647	0	0	0	#DIV/0!	2	17	0	0	1	4	5	24		289.9
	404	1	2	1	1	1	2	1	1	15	18	33	0.454545	0	0	0	#DIV/0!	0	11	0	0	1	4	5	24		293.917
	405	1	2	1	1	1	3	7	4	4	5	9	0.444444	0	0	0	#DIV/0!	0	4	0	0	1	4	5	24		146.35
	406	1	2	1	1	1	3	2	1	7	7	14	0.5	0	0	0	#DIV/0!	1	3	0	0	2	2	4	24		180.467
	407	1	2	1	1	1	3	5	3	6	8	14	0.428571	0	0	0	#DIV/0!	1	4	0	0	0	0	0	24		44.1667
	408	1	2	1	1	1	1	0	0	0	0	0	#DIV/0!	7	23	30	0.233333	0	0	0	0	0	0	0	24		40.1167
	409	1	2	1	1	1	2	2	1	8	2	10	0.8	0	0	0	#DIV/0!	0	4	0	0	1	1	2	24		153.7
	410	1	2	1	1	1	5	3	2	6	7	13	0.461538	0	0	0	#DIV/0!	0	3	0	0	3	2	5	24		186.65
	411	1	2	1	1	1	1	0	0	0	0	0	#DIV/0!	55	156	211	0.260664	0	2	0	0	0	0	0	24		313.417
	412	1	2	1	1	1	2	4	2	12	25	37	0.324324	0	0	0	#DIV/0!	2	17	0	0	2	6	8	24		216.85
	413	1	2	1	1	2	1	8	4	0	0	0	#DIV/0!	40	99	139	0.28777	1	2	0	0	0	1	1	21		218.9
	414	1	2	1	1	2	2	1	1	6	8	14	0.428571	0	0	0	#DIV/0!	2	9	0	0	0	3	3	21		176.5
	415	1	2	1	1	2	4	0	0	0	1	1	0	0	0	0	#DIV/0!	0	0	0	0	0	0	0	21		8.63333
	416	1	2	1	1	2	4	2	1	23	32	55	0.418182	0	0	0	#DIV/0!	9	18	0	0	2	2	4	21		345.9
	417	1	2	1	1	2	2	0	0	25	10	35	0.714286	0	0	0	#DIV/0!	0	16	0	0	1	1	2	21		257.283
	418	1	2	1	1	2	3	0	0	17	9	26	0.653846	0	0	0	#DIV/0!	0	5	0	0	2	5	7	21		302.533
	419	1	2	1	1	2	2	5	3	15	13	28	0.535714	0	0	0	#DIV/0!	1	8	0	0	2	4	6	21		333.283
	420	1	2	1	1	2	2	1	1	4	4	8	0.5	0	0	0	#DIV/0!	0	2	0	0	0	0	0	21		103.2
	421	1	2	1	1	2	4	4	2	8	12	20	0.4	0	0	0	#DIV/0!	0	14	0	0	3	2	5	21		183.717
	422	1	2	1	1	2	5	0	0	20	12	32	0.625	0	0	0	#DIV/0!	1	10	0	0	2	0	2	21		400.967
	423	1	2	1	1	2	1	6	3	0	0	0	#DIV/0!	29	90	119	0.243697	0	0	0	0	0	0	0	21		201.1
	424	1	2	1	1	2	5	0	0	0	0	0	#DIV/0!	0	0	0	#DIV/0!	0	0	0	0	0	0	0	21		5.71667
	425	1	2	1	1	2	5	8	4	0	3	3	0	0	0	0	#DIV/0!	0	1	0	0	1	0	1	21		20.7667
	426	1	2	1	1	2	2	1	1	46	46	92	0.5	0	0	0	#DIV/0!	5	13	0	0	4	9	13	21		348.067
	427	1	2	1	2	3	1	6	3	0	0	0	#DIV/0!	73	154	227	0.321586	1	4	0	0	0	0	0	16		338.183
	428	1	2	1	2	3	4	2	1	21	26	47	0.446809	0	0	0	#DIV/0!	7	25	0	0	1	3	4	16		271.983
	429	1	2	1	2	3	4	2	1	37	31	68	0.544118	0	0	0	#DIV/0!	5	10	0	0	1	2	3	16		215.917
	430	1	2	1	2	3	5	1	1	10	7	17	0.588235	0	0	0	#DIV/0!	0	6	0	0	2	6	8	16		244.317
	431	1	2	1	2	3	2	3	2	18	18	36	0.5	0	0	0	#DIV/0!	1	4	0	0	2	4	6	16		315.633
	432	1	2	1	2	3	2	1	1	14	8	22	0.636364	0	0	0	#DIV/0!	1	6	0	0	2	3	5	16		357.433
	433	1	2	1	2	3	5	4	2	13	9	22	0.590909	0	0	0	#DIV/0!	3	17	0	0	4	6	10	16		275.983
	434	1	2	1	2	3	3	4	2	45	62	107	0.420561	0	0	0	#DIV/0!	5	14	0	0	1	2	3	16		306.867
	435	1	2	1	2	3	2	1	1	4	7	11	0.363636	0	0	0	#DIV/0!	1	3	0	0	2	1	3	16		202.85
	436	1	2	1	2	3	5	1	1	14	10	24	0.583333	0	0	0	#DIV/0!	1	11	0	0	4	6	10	16		304.2
	437	1	2	1	2	3	1	1	1	0	0	0	#DIV/0!	5	43	48	0.104167	0	0	0	0	0	0	0	16		70.0833
	438	1	2	1	2	3	1	8	4	0	0	0	#DIV/0!	24	77	101	0.237624	0	1	0	0	0	0	0	16		161.733
	439	1	2	1	2	3	2	4	2	4	7	11	0.363636	0	0	0	#DIV/0!	1	3	0	0	0	0	0	16		172.3
	440	1	2	1	2	3	3	3	2	28	56	84	0.333333	0	0	0	#DIV/0!	8	12	0	0	2	6	8	16		371.717
	441	1	2	1	2	3	4	7	4	12	16	28	0.428571	0	0	0	#DIV/0!	1	11	0	0	2	1	3	16		147.067
	442	1	2	1	4	8	1	8	4	0	0	0	#DIV/0!	12	24	36	0.333333	0	0	0	0	0	0	0	14		54.8667
	443	1	2	1	4	8	2	3	2	18	8	26	0.692308	0	0	0	#DIV/0!	2	10	0	0	5	7	12	14		483.717
	444	1	2	1	4	8	4	3	2	9	10	19	0.473684	0	0	0	#DIV/0!	4	3	0	0	0	1	1	14		76
	445	1	2	1	4	8	5	8	4	50	13	63	0.793651	0	0	0	#DIV/0!	1	7	0	0	4	4	8	14		292.833
	446	1	2	1	4	8	3	3	2	16	14	30	0.533333	0	0	0	#DIV/0!	8	12	0	0	2	1	3	14		141.133
	447	1	2	1	4	8	1	1	1	0	0	0	#DIV/0!	5	11	16	0.3125	0	0	0	0	0	0	0	14		23.1667
	448	1	2	1	4	8	3	5	3	2	0	2	1	0	0	0	#DIV/0!	1	2	0	0	0	0	0	14		15.4667
	449	1	2	1	4	8	5	2	1	16	4	20	0.8	0	0	0	#DIV/0!	3	4	0	0	2	2	4	14		244.133
	450	1	2	1	4	8	1	3	2	0	0	0	#DIV/0!	88	183	271	0.324723	10	6	0	0	0	0	0	14		425.533
	451	1	2	1	4	8	3	3	2	4	4	8	0.5	0	0	0	#DIV/0!	1	2	0	0	1	4	5	14		93.1833
	452	1	2	1	4	8	4	2	1	38	24	62	0.612903	0	0	0	#DIV/0!	18	20	0	0	1	5	6	14		438.517
	453	1	2	1	4	8	3	3	2	6	5	11	0.545455	0	0	0	#DIV/0!	7	9	0	0	3	6	9	14		231.4
	454	1	2	1	4	8	1	1	1	0	0	0	#DIV/0!	0	0	0	#DIV/0!	1	0	0	0	0	0	0	14		46.4333
	455	1	2	1	4	8	3	2	1	29	29	58	0.5	0	0	0	#DIV/0!	5	10	0	0	1	2	3	14		196.783
	456	1	2	1	4	8	3	4	2	17	27	44	0.386364	0	0	0	#DIV/0!	10	16	0	0	6	4	10	14		374.267
	457	1	2	1	4	8	2	0	0	18	14	32	0.5625	0	0	0	#DIV/0!	0	6	0	0	1	0	1	14		241.75
	458	1	2	1	4	8	4	6	3	15	8	23	0.652174	0	0	0	#DIV/0!	1	10	0	0	0	1	1	14		117.717
	459	1	2	1	4	8	2	2	1	22	15	37	0.594595	0	0	0	#DIV/0!	7	5	0	0	1	4	5	14		299.917
	460	1	2	1	2	9	1	5	3	0	0	0	#DIV/0!	49	108	157	0.312102	1	2	0	0	0	0	0	6		260.467
	461	1	2	1	2	9	2	2	1	14	4	18	0.777778	0	0	0	#DIV/0!	1	3	0	0	0	1	1	6		177.383
	462	1	2	1	2	9	5	5	3	6	4	10	0.6	0	0	0	#DIV/0!	1	3	0	0	5	9	14	6		188.167
	463	1	2	1	2	9	2	3	2	20	19	39	0.512821	0	0	0	#DIV/0!	1	8	0	0	0	1	1	6		359.433
	464	1	2	1	2	9	5	4	2	4	5	9	0.444444	0	0	0	#DIV/0!	0	1	0	0	0	0	0	6		91
	465	1	2	1	2	9	2	4	2	6	9	15	0.4	0	0	0	#DIV/0!	0	2	0	0	0	0	0	6		180.017
	466	1	2	1	2	9	4	2	1	4	13	17	0.235294	0	0	0	#DIV/0!	6	13	0	0	0	1	1	6		142.4
	467	1	2	1	2	9	3	0	0	9	10	19	0.473684	0	0	0	#DIV/0!	1	3	0	0	1	2	3	6		108
	468	1	2	1	2	9	2	0	0	8	9	17	0.470588	0	0	0	#DIV/0!	1	5	0	0	5	3	8	6		337.567
	469	1	2	1	2	9	3	0	0	38	35	73	0.520548	0	0	0	#DIV/0!	3	19	0	0	0	5	5	6		227.683
	470	1	2	1	2	9	4	0	0	36	33	69	0.521739	0	0	0	#DIV/0!	8	26	0	0	1	1	2	6		338.15
	471	1	2	1	2	9	3	6	3	32	46	78	0.410256	0	0	0	#DIV/0!	7	21	0	0	3	2	5	6		315.817
	472	1	2	1	2	9	3	5	3	8	4	12	0.666667	0	0	0	#DIV/0!	2	2	0	0	5	8	13	6		176.083
	473	1	2	1	2	9	3	3	2	19	32	51	0.372549	0	0	0	#DIV/0!	4	10	0	0	3	3	6	6		291.317
	474	1	2	1	2	9	5	3	2	16	10	26	0.615385	0	0	0	#DIV/0!	1	8	0	0	1	3	4	6		199.783
	475	1	2	1	2	9	1	3	2	0	1	1	0	68	117	185	0.367568	3	1	0	0	0	0	0	6		308.583
	476	1	2	1	2	11	1	5	3	0	0	0	#DIV/0!	7	27	34	0.205882	0	1	0	0	0	0	0	23		46.6
	477	1	2	1	2	11	3	0	0	0	0	0	#DIV/0!	0	0	0	#DIV/0!	0	3	0	0	0	0	0	23		21.8
	478	1	2	1	2	11	5	0	0	0	0	0	#DIV/0!	0	0	0	#DIV/0!	0	1	0	0	3	6	9	23		86.05
	479	1	2	1	2	11	2	5	3	6	4	10	0.6	0	0	0	#DIV/0!	3	10	0	0	2	1	3	23		159.017
	480	1	2	1	2	11	2	6	3	5	8	13	0.384615	0	0	0	#DIV/0!	2	8	0	0	0	0	0	23		132.8
	481	1	2	1	2	11	3	3	2	40	34	74	0.540541	0	0	0	#DIV/0!	12	27	0	0	2	2	4	23		260.883
	482	1	2	1	2	11	3	0	0	1	4	5	0.2	0	0	0	#DIV/0!	0	8	0	0	0	2	2	23		52.7
	483	1	2	1	2	11	3	5	3	4	7	11	0.363636	0	0	0	#DIV/0!	2	6	0	0	2	3	5	23		147.35
	484	1	2	1	2	11	2	3	2	17	14	31	0.548387	0	0	0	#DIV/0!	1	2	0	0	3	2	5	23		246.017
	485	1	2	1	2	11	5	1	1	24	16	40	0.6	0	0	0	#DIV/0!	3	17	0	0	2	3	5	23		302.1
	486	1	2	1	2	11	1	6	3	0	0	0	#DIV/0!	11	33	44	0.25	0	1	0	0	0	0	0	23		70.8667
	487	1	2	1	2	11	4	5	3	20	17	37	0.540541	0	0	0	#DIV/0!	8	25	0	0	3	1	4	23		293.767
	488	1	2	1	2	11	3	3	2	37	29	66	0.560606	0	0	0	#DIV/0!	3	26	0	0	3	1	4	23		284.833
	489	1	2	1	2	11	1	8	4	0	0	0	#DIV/0!	73	166	239	0.305439	2	1	0	0	0	0	0	23		332.533
	490	1	2	1	2	11	2	3	2	2	3	5	0.4	0	0	0	#DIV/0!	1	5	0	0	0	0	0	23		107.917
	491	1	2	1	2	11	5	0	0	2	2	4	0.5	0	0	0	#DIV/0!	0	6	0	0	1	0	1	23		120.733
	492	1	2	1	2	11	2	1	1	4	9	13	0.307692	0	0	0	#DIV/0!	2	3	0	0	0	2	2	23		235
	493	1	2	1	1	12	1	5	3	0	0	0	#DIV/0!	46	133	179	0.256983	1	0	0	0	0	0	0	22		270.167
	494	1	2	1	1	12	5	6	3	4	4	8	0.5	0	0	0	#DIV/0!	1	7	0	0	4	3	7	22		132.333
	495	1	2	1	1	12	4	6	3	3	4	7	0.428571	0	0	0	#DIV/0!	2	3	0	0	1	0	1	22		84.0667
	496	1	2	1	1	12	5	0	0	11	6	17	0.647059	0	0	0	#DIV/0!	3	9	0	0	2	4	6	22		242.233
	497	1	2	1	1	12	2	8	4	1	1	2	0.5	0	0	0	#DIV/0!	0	1	0	0	0	2	2	22		31.8667
	498	1	2	1	1	12	2	7	4	33	29	62	0.532258	0	0	0	#DIV/0!	1	4	0	0	2	1	3	22		345.517
	499	1	2	1	1	12	4	8	4	6	5	11	0.545455	0	0	0	#DIV/0!	3	23	0	0	0	2	2	22		243.3
	500	1	2	1	1	12	3	6	3	6	12	18	0.333333	0	0	0	#DIV/0!	0	11	0	0	3	3	6	22		186.867
	501	1	2	1	1	12	3	2	1	20	27	47	0.425532	0	0	0	#DIV/0!	5	24	0	0	1	3	4	22		284.85
	502	1	2	1	1	12	2	6	3	4	8	12	0.333333	0	0	0	#DIV/0!	1	5	0	0	2	1	3	22		148.817
	503	1	2	1	1	12	1	3	2	0	0	0	#DIV/0!	35	104	139	0.251799	1	1	0	0	0	0	0	22		179.833
	504	1	2	1	1	12	3	5	3	3	1	4	0.75	0	0	0	#DIV/0!	0	0	0	0	1	2	3	22		31.2333
	505	1	2	1	1	12	4	3	2	13	11	24	0.541667	0	0	0	#DIV/0!	2	9	0	0	0	4	4	22		168.333
	506	1	2	1	1	12	3	1	1	60	36	96	0.625	0	0	0	#DIV/0!	1	17	0	0	2	3	5	22		349.45
	507	1	2	1	1	12	3	4	2	7	10	17	0.411765	0	0	0	#DIV/0!	0	8	0	0	1	1	2	22		128.333
	508	1	2	1	1	12	2	1	1	1	5	6	0.166667	0	0	0	#DIV/0!	1	3	0	0	2	2	4	22		108.817
	509	1	2	1	4	13	2	8	4	35	10	45	0.777778	0	0	0	#DIV/0!	1	8	0	0	0	1	1	4		495
	510	1	2	1	4	13	2	4	2	2	4	6	0.333333	0	0	0	#DIV/0!	0	0	0	0	0	2	2	4		103.017
	511	1	2	1	4	13	3	1	1	22	16	38	0.578947	0	0	0	#DIV/0!	3	12	0	0	0	4	4	4		123.75
	512	1	2	1	4	13	3	5	3	34	24	58	0.586207	0	0	0	#DIV/0!	8	19	0	0	6	7	13	4		370.833
	513	1	2	1	4	13	3	1	1	0	0	0	#DIV/0!	0	0	0	#DIV/0!	0	0	0	0	0	0	0	4		2.16667
	514	1	2	1	4	13	4	6	3	34	15	49	0.693878	0	0	0	#DIV/0!	2	18	0	0	1	4	5	4		340.517
	515	1	2	1	4	13	4	4	2	16	11	27	0.592593	0	0	0	#DIV/0!	6	7	0	0	2	3	5	4		266.95
	516	1	2	1	4	13	5	1	1	5	3	8	0.625	0	0	0	#DIV/0!	0	5	0	0	0	1	1	4		105.7
	517	1	2	1	4	13	3	1	1	10	16	26	0.384615	0	0	0	#DIV/0!	4	8	0	0	0	3	3	4		162.983
	518	1	2	1	4	13	1	3	2	0	1	1	0	78	161	239	0.32636	2	2	0	0	0	0	0	4		440.783
	519	1	2	1	4	13	3	1	1	14	9	23	0.608696	0	0	0	#DIV/0!	1	4	0	0	4	4	8	4		385.333
	520	1	2	1	4	13	4	7	4	14	8	22	0.636364	0	0	0	#DIV/0!	4	5	0	0	0	0	0	4		121.983
	521	1	2	1	4	13	1	3	2	0	0	0	#DIV/0!	29	50	79	0.367089	1	0	0	0	0	0	0	4		109.217
	522	1	2	1	4	13	5	1	1	18	3	21	0.857143	0	0	0	#DIV/0!	1	9	0	0	6	1	7	4		358.617
	523	1	2	1	4	13	5	7	4	4	0	4	1	0	0	0	#DIV/0!	0	5	0	0	1	2	3	4		95.3
	524	1	2	1	4	13	3	3	2	32	40	72	0.444444	0	0	0	#DIV/0!	2	26	0	0	3	0	3	4		296.067
	525	1	2	1	4	15	3	5	3	12	2	14	0.857143	0	0	0	#DIV/0!	1	0	0	0	0	0	0	13		100.95
	526	1	2	1	4	15	3	3	2	35	28	63	0.555556	0	0	0	#DIV/0!	19	18	0	0	0	0	0	13		260.117
	527	1	2	1	4	15	3	2	1	31	33	64	0.484375	0	0	0	#DIV/0!	5	6	0	0	2	0	2	13		286.45
	528	1	2	1	4	15	2	5	3	37	9	46	0.804348	0	0	0	#DIV/0!	0	6	0	0	3	2	5	13		225.333
	529	1	2	1	4	15	3	0	0	0	5	5	0	0	0	0	#DIV/0!	0	1	0	0	0	1	1	13		35.8167
	530	1	2	1	4	15	3	4	2	3	1	4	0.75	0	0	0	#DIV/0!	0	1	0	0	4	6	10	13		160.033
	531	1	2	1	4	15	2	3	2	26	9	35	0.742857	0	0	0	#DIV/0!	0	1	0	0	0	1	1	13		359.583
	532	1	2	1	4	15	4	0	0	15	17	32	0.46875	0	0	0	#DIV/0!	3	6	0	0	3	2	5	13		227.867
	533	1	2	1	4	15	1	0	0	0	0	0	#DIV/0!	11	42	53	0.207547	1	0	0	0	0	0	0	13		89.4333
	534	1	2	1	4	15	3	0	0	33	32	65	0.507692	0	0	0	#DIV/0!	7	17	0	0	2	4	6	13		403.65
	535	1	2	1	4	15	1	7	4	0	0	0	#DIV/0!	74	163	237	0.312236	0	0	0	0	0	0	0	13		383.55
	536	1	2	1	4	15	2	2	1	7	5	12	0.583333	0	0	0	#DIV/0!	0	2	0	0	0	1	1	13		178.283
	537	1	2	1	4	15	1	4	2	0	0	0	#DIV/0!	12	33	45	0.266667	0	0	0	0	0	0	0	13		65.0167
	538	1	2	1	4	15	2	0	0	43	11	54	0.796296	0	0	0	#DIV/0!	0	2	0	0	1	0	1	13		324.233
	539	1	2	1	4	15	5	1	1	17	9	26	0.653846	0	0	0	#DIV/0!	1	5	0	0	3	2	5	13		297.517
	540	1	2	1	4	15	3	3	2	1	6	7	0.142857	0	0	0	#DIV/0!	3	4	0	0	2	1	3	13		100.883
	541	1	2	1	4	15	5	1	1	12	3	15	0.8	0	0	0	#DIV/0!	0	3	0	0	5	5	10	13		227.083
	542	1	2	1	1	16	3	3	2	30	12	42	0.714286	0	0	0	#DIV/0!	4	12	0	0	1	3	4	8		355.183
	543	1	2	1	1	16	3	1	1	46	42	88	0.522727	0	0	0	#DIV/0!	8	9	0	0	2	1	3	8		412.117
	544	1	2	1	1	16	2	3	2	2	4	6	0.333333	0	0	0	#DIV/0!	0	0	0	0	0	1	1	8		27.6333
	545	1	2	1	1	16	4	3	2	10	9	19	0.526316	0	0	0	#DIV/0!	5	10	0	0	0	1	1	8		126.383
	546	1	2	1	1	16	3	4	2	18	18	36	0.5	0	0	0	#DIV/0!	5	9	0	0	7	6	13	8		363
	547	1	2	1	1	16	2	4	2	1	1	2	0.5	0	0	0	#DIV/0!	1	0	0	0	2	7	9	8		128.983
	548	1	2	1	1	16	5	2	1	24	9	33	0.727273	0	0	0	#DIV/0!	5	11	0	0	2	4	6	8		351.483
	549	1	2	1	1	16	5	7	4	26	19	45	0.577778	0	0	0	#DIV/0!	7	8	0	0	3	3	6	8		126.033
	550	1	2	1	1	16	3	1	1	39	33	72	0.541667	0	0	0	#DIV/0!	5	13	0	0	0	0	0	8		290.683
	551	1	2	1	1	16	2	8	4	18	8	26	0.692308	0	0	0	#DIV/0!	1	10	0	0	1	0	1	8		158.933
	552	1	2	1	1	16	4	1	1	3	1	4	0.75	0	0	0	#DIV/0!	1	1	0	0	2	5	7	8		147.233
	553	1	2	1	1	16	3	3	2	2	2	4	0.5	0	0	0	#DIV/0!	0	2	0	0	3	6	9	8		101.567
	554	1	2	1	1	16	1	3	2	0	0	0	#DIV/0!	21	46	67	0.313433	1	0	0	0	0	0	0	8		97.15
	555	1	2	1	1	16	5	2	1	12	19	31	0.387097	0	0	0	#DIV/0!	1	5	0	0	1	3	4	8		195.767
	556	1	2	1	1	16	2	1	1	14	3	17	0.823529	0	0	0	#DIV/0!	0	2	0	0	1	2	3	8		243.183
	557	1	2	1	1	16	1	4	2	0	1	1	0	90	189	279	0.322581	8	2	0	0	0	0	0	8		436.433
	558	1	2	1	1	16	2	5	3	5	5	10	0.5	0	0	0	#DIV/0!	0	3	0	0	1	0	1	8		173.7
	559	1	2	1	4	18	1	5	3	0	0	0	#DIV/0!	10	19	29	0.344828	0	0	0	0	0	2	2	3		42.9333
	560	1	2	1	4	18	2	3	2	48	20	68	0.705882	0	0	0	#DIV/0!	2	1	0	0	2	0	2	3		233.433
	561	1	2	1	4	18	2	4	2	10	10	20	0.5	0	0	0	#DIV/0!	0	7	0	0	0	0	0	3		295.05
	562	1	2	1	4	18	2	6	3	4	0	4	1	0	0	0	#DIV/0!	0	0	0	0	1	1	2	3		13.5667
	563	1	2	1	4	18	5	7	4	1	1	2	0.5	0	0	0	#DIV/0!	0	0	0	0	1	0	1	3		64.5167
	564	1	2	1	4	18	3	1	1	17	18	35	0.485714	0	0	0	#DIV/0!	1	6	0	0	4	7	11	3		122.45
	565	1	2	1	4	18	3	4	2	12	9	21	0.571429	0	0	0	#DIV/0!	4	15	0	0	1	1	2	3		381.6
	566	1	2	1	4	18	4	6	3	9	7	16	0.5625	0	0	0	#DIV/0!	3	6	0	0	0	1	1	3		128.867
	567	1	2	1	4	18	3	2	1	5	4	9	0.555556	0	0	0	#DIV/0!	0	2	0	0	1	6	7	3		54.0333
	568	1	2	1	4	18	2	2	1	10	17	27	0.37037	0	0	0	#DIV/0!	1	1	0	0	0	0	0	3		255.85
	569	1	2	1	4	18	1	1	1	0	0	0	#DIV/0!	81	169	250	0.324	6	1	0	0	1	3	4	3		377.767
	570	1	2	1	4	18	3	3	2	18	13	31	0.580645	0	0	0	#DIV/0!	3	9	0	0	3	4	7	3		277.85
	571	1	2	1	4	18	5	2	1	6	0	6	1	0	0	0	#DIV/0!	2	3	0	0	0	0	0	3		151.733
	572	1	2	1	4	18	1	6	3	0	0	0	#DIV/0!	16	59	75	0.213333	0	0	0	0	2	5	7	3		119.3
	573	1	2	1	4	18	4	3	2	27	29	56	0.482143	0	0	0	#DIV/0!	5	14	0	0	0	3	3	3		367.683
	574	1	2	1	4	18	3	3	2	40	32	72	0.555556	0	0	0	#DIV/0!	7	9	0	0	7	6	13	3		276.717
	575	1	2	1	4	18	3	4	2	23	17	40	0.575	0	0	0	#DIV/0!	10	10	0	0	3	0	3	3		363.067
	576	1	2	1	4	18	5	1	1	21	8	29	0.724138	0	0	0	#DIV/0!	1	7	0	0	0	0	0	3		182.917
	577	1	2	1	4	21	1	1	1	0	0	0	#DIV/0!	47	105	152	0.309211	2	1	0	0	0	0	0	11		226.567
	578	1	2	1	4	21	2	8	4	28	15	43	0.651163	0	0	0	#DIV/0!	1	3	0	0	0	0	0	11		189.633
	579	1	2	1	4	21	5	2	1	15	3	18	0.833333	0	0	0	#DIV/0!	1	3	0	0	4	6	10	11		292.417
	580	1	2	1	4	21	3	6	3	31	32	63	0.492063	0	0	0	#DIV/0!	9	8	0	0	3	7	10	11		287.633
	581	1	2	1	4	21	2	3	2	20	6	26	0.769231	0	0	0	#DIV/0!	1	0	0	0	1	2	3	11		259.717
	582	1	2	1	4	21	2	4	2	2	2	4	0.5	0	0	0	#DIV/0!	0	0	0	0	0	0	0	11		22.9333
	583	1	2	1	4	21	4	6	3	20	19	39	0.512821	0	0	0	#DIV/0!	3	9	0	0	1	3	4	11		235.3
	584	1	2	1	4	21	4	0	0	28	14	42	0.666667	0	0	0	#DIV/0!	4	13	0	0	0	0	0	11		247.483
	585	1	2	1	4	21	1	0	0	0	0	0	#DIV/0!	62	120	182	0.340659	1	4	0	0	0	0	0	11		313.433
	586	1	2	1	4	21	4	2	1	11	15	26	0.423077	0	0	0	#DIV/0!	4	4	0	0	1	2	3	11		182.15
	587	1	2	1	4	21	3	2	1	14	23	37	0.378378	0	0	0	#DIV/0!	4	9	0	0	2	3	5	11		237.717
	588	1	2	1	4	21	2	2	1	5	2	7	0.714286	0	0	0	#DIV/0!	0	2	0	0	1	2	3	11		165.433
	589	1	2	1	4	21	5	7	4	17	10	27	0.62963	0	0	0	#DIV/0!	0	9	0	0	2	2	4	11		203.65
	590	1	2	1	4	21	3	5	3	26	22	48	0.541667	0	0	0	#DIV/0!	2	14	0	0	1	0	1	11		196.833
	591	1	2	1	4	21	2	3	2	19	10	29	0.655172	0	0	0	#DIV/0!	2	8	0	0	1	0	1	11		515.65
	592	1	2	1	4	21	3	2	1	15	26	41	0.365854	0	0	0	#DIV/0!	8	9	0	0	2	3	5	11		132.433
	593	1	2	1	4	22	1	7	4	1	0	1	1	60	121	181	0.331492	8	3	0	0	0	0	0	12		258.783
	594	1	2	1	4	22	2	3	2	11	3	14	0.785714	0	0	0	#DIV/0!	1	7	0	0	0	2	2	12		291.65
	595	1	2	1	4	22	5	6	3	4	1	5	0.8	0	0	0	#DIV/0!	1	2	0	0	0	4	4	12		32.2333
	596	1	2	1	4	22	2	1	1	22	8	30	0.733333	0	0	0	#DIV/0!	2	6	0	0	2	2	4	12		255.5
	597	1	2	1	4	22	2	5	3	8	11	19	0.421053	0	0	0	#DIV/0!	0	2	0	0	0	1	1	12		207.983
	598	1	2	1	4	22	2	2	1	12	2	14	0.857143	0	0	0	#DIV/0!	1	5	0	0	2	1	3	12		232.533
	599	1	2	1	4	22	3	1	1	4	7	11	0.363636	0	0	0	#DIV/0!	2	11	0	0	1	2	3	12		123.333
	600	1	2	1	4	22	2	8	4	6	6	12	0.5	0	0	0	#DIV/0!	0	1	0	0	0	0	0	12		76.4
	601	1	2	1	4	22	3	7	4	21	18	39	0.538462	0	0	0	#DIV/0!	3	5	0	0	0	1	1	12		135.283
	602	1	2	1	4	22	1	7	4	0	0	0	#DIV/0!	66	130	196	0.336735	4	2	0	0	0	0	0	12		280.933
	603	1	2	1	4	22	3	2	1	50	57	107	0.46729	0	0	0	#DIV/0!	15	26	0	0	5	8	13	12		410.233
	604	1	2	1	4	22	4	4	2	50	38	88	0.568182	0	0	0	#DIV/0!	6	17	0	0	1	3	4	12		229.283
	605	1	2	1	4	22	5	3	2	43	7	50	0.86	0	0	0	#DIV/0!	3	12	0	0	1	4	5	12		397.35
	606	1	2	1	4	22	4	8	4	8	9	17	0.470588	0	0	0	#DIV/0!	2	5	0	0	0	3	3	12		144.7
	607	1	2	1	4	22	2	5	3	15	15	30	0.5	0	0	0	#DIV/0!	6	10	0	0	5	8	13	12		281.783
	608	1	2	1	4	22	3	3	2	5	5	10	0.5	0	0	0	#DIV/0!	4	4	0	0	6	2	8	12		243.733
	609	1	2	1	4	22	3	1	1	0	0	0	#DIV/0!	0	0	0	#DIV/0!	0	0	0	0	3	4	7	12		115.45
	610	1	2	1	3	26	2	0	0	3	1	4	0.75	0	0	0	#DIV/0!	0	0	0	0	0	1	1	18		69.2667
	611	1	2	1	3	26	4	5	3	31	34	65	0.476923	0	0	0	#DIV/0!	9	25	0	0	2	2	4	18		363.05
	612	1	2	1	3	26	2	5	3	30	15	45	0.666667	0	0	0	#DIV/0!	1	5	0	0	1	1	2	18		334.05
	613	1	2	1	3	26	4	0	0	7	6	13	0.538462	0	0	0	#DIV/0!	0	3	0	0	0	1	1	18		51.5833
	614	1	2	1	3	26	5	8	4	5	5	10	0.5	0	0	0	#DIV/0!	0	2	0	0	2	2	4	18		198.4
	615	1	2	1	3	26	3	1	1	24	37	61	0.393443	0	0	0	#DIV/0!	7	7	0	0	4	5	9	18		374.117
	616	1	2	1	3	26	1	0	0	0	0	0	#DIV/0!	18	76	94	0.191489	0	1	0	0	0	0	0	18		151.417
	617	1	2	1	3	26	3	1	1	44	36	80	0.55	0	0	0	#DIV/0!	6	16	0	0	3	5	8	18		287.2
	618	1	2	1	3	26	1	0	0	0	0	0	#DIV/0!	52	134	186	0.27957	2	2	0	0	0	0	0	18		268.583
	619	1	2	1	3	26	2	5	3	21	16	37	0.567568	0	0	0	#DIV/0!	3	11	0	0	2	3	5	18		303.667
	620	1	2	1	3	26	3	4	2	2	3	5	0.4	0	0	0	#DIV/0!	0	0	0	0	2	1	3	18		81.05
	621	1	2	1	3	26	3	7	4	1	3	4	0.25	0	0	0	#DIV/0!	0	0	0	0	0	0	0	18		8.18333
	622	1	2	1	3	26	4	0	0	11	10	21	0.52381	0	0	0	#DIV/0!	0	3	0	0	0	2	2	18		119.1
	623	1	2	1	3	26	5	0	0	7	4	11	0.636364	0	0	0	#DIV/0!	0	2	0	0	0	2	2	18		149.75
	624	1	2	1	3	26	2	0	0	0	0	0	#DIV/0!	0	0	0	#DIV/0!	0	0	0	0	0	0	0	18		8.61667
	625	1	2	1	3	26	3	4	2	7	7	14	0.5	0	0	0	#DIV/0!	2	6	0	0	1	3	4	18		132.5
	626	1	2	1	3	27	1	0	0	0	0	0	#DIV/0!	16	42	58	0.275862	1	0	0	0	0	0	0	20		84.45
	627	1	2	1	3	27	3	5	3	65	54	119	0.546218	0	0	0	#DIV/0!	8	23	0	0	1	3	4	20		280.717
	628	1	2	1	3	27	3	2	1	6	6	12	0.5	0	0	0	#DIV/0!	3	4	0	0	0	3	3	20		70.5167
	629	1	2	1	3	27	2	5	3	5	9	14	0.357143	0	0	0	#DIV/0!	5	8	0	0	0	1	1	20		111.183
	630	1	2	1	3	27	3	3	2	15	3	18	0.833333	0	0	0	#DIV/0!	2	5	0	0	3	2	5	20		291.2
	631	1	2	1	3	27	4	5	3	1	0	1	1	0	0	0	#DIV/0!	3	7	0	0	0	0	0	20		40.7167
	632	1	2	1	3	27	2	3	2	4	8	12	0.333333	0	0	0	#DIV/0!	4	12	0	0	0	1	1	20		95.5667
	633	1	2	1	3	27	2	7	4	9	11	20	0.45	0	0	0	#DIV/0!	0	5	0	0	1	3	4	20		278.967
	634	1	2	1	3	27	2	6	3	5	11	16	0.3125	0	0	0	#DIV/0!	4	2	0	0	2	0	2	20		122.583
	635	1	2	1	3	27	5	5	3	4	0	4	1	0	0	0	#DIV/0!	0	2	0	0	1	5	6	20		114.25
	636	1	2	1	3	27	5	5	3	27	12	39	0.692308	0	0	0	#DIV/0!	3	12	0	0	3	4	7	20		373.733
	637	1	2	1	3	27	3	1	1	2	3	5	0.4	0	0	0	#DIV/0!	1	3	0	0	0	1	1	20		105.433
	638	1	2	1	3	27	3	0	0	1	1	2	0.5	0	0	0	#DIV/0!	1	0	0	0	3	5	8	20		152.183
	639	1	2	1	3	27	4	4	2	28	29	57	0.491228	0	0	0	#DIV/0!	18	20	0	0	1	4	5	20		311.083
	640	1	2	1	3	27	3	1	1	6	4	10	0.6	0	0	0	#DIV/0!	1	5	0	0	2	1	3	20		78.9333
	641	1	2	1	3	27	1	0	0	0	0	0	#DIV/0!	11	28	39	0.282051	0	0	0	0	0	0	0	20		60.2333
	642	1	2	1	3	27	1	6	3	0	0	0	#DIV/0!	58	150	208	0.278846	5	3	0	0	2	0	2	20		275.317
	643	1	2	1	4	31	1	5	3	0	0	0	#DIV/0!	114	198	312	0.365385	1	0	0	0	0	0	0	5		482.4
	644	1	2	1	4	31	2	3	2	20	14	34	0.588235	0	0	0	#DIV/0!	0	10	0	0	1	3	4	5		365.017
	645	1	2	1	4	31	3	2	1	20	24	44	0.454545	0	0	0	#DIV/0!	0	11	0	0	1	2	3	5		77.65
	646	1	2	1	4	31	2	5	3	5	8	13	0.384615	0	0	0	#DIV/0!	0	2	0	0	1	4	5	5		171.117
	647	1	2	1	4	31	4	0	0	13	5	18	0.722222	0	0	0	#DIV/0!	5	8	0	0	0	3	3	5		119.633
	648	1	2	1	4	31	2	5	3	22	7	29	0.758621	0	0	0	#DIV/0!	0	7	0	0	2	2	4	5		200.25
	649	1	2	1	4	31	4	3	2	3	3	6	0.5	0	0	0	#DIV/0!	2	2	0	0	5	2	7	5		219.517
	650	1	2	1	4	31	3	1	1	13	19	32	0.40625	0	0	0	#DIV/0!	5	12	0	0	3	10	13	5		261.783
	651	1	2	1	4	31	3	2	1	1	3	4	0.25	0	0	0	#DIV/0!	2	0	0	0	3	3	6	5		125.433
	652	1	2	1	4	31	1	6	3	0	0	0	#DIV/0!	11	26	37	0.297297	0	0	0	0	0	0	0	5		45.4333
	653	1	2	1	4	31	5	8	4	21	5	26	0.807692	0	0	0	#DIV/0!	3	3	0	0	7	9	16	5		362.35
	654	1	2	1	4	31	3	4	2	22	27	49	0.44898	0	0	0	#DIV/0!	2	18	0	0	2	4	6	5		252.383
	655	1	2	1	4	31	1	2	1	0	0	0	#DIV/0!	3	11	14	0.214286	0	1	0	0	0	0	0	5		12.1833
	656	1	2	1	4	31	4	3	2	45	35	80	0.5625	0	0	0	#DIV/0!	10	16	0	0	0	2	2	5		407.583
	657	1	2	1	4	31	3	3	2	22	23	45	0.488889	0	0	0	#DIV/0!	6	8	0	0	0	4	4	5		232.533
	658	1	2	1	4	31	3	5	3	1	0	1	1	0	0	0	#DIV/0!	0	0	0	0	0	1	1	5		18.45
	659	1	2	1	4	31	2	3	2	31	12	43	0.72093	0	0	0	#DIV/0!	2	4	0	0	1	2	3	5		318.067
	660	1	2	1	3	36	1	3	2	0	0	0	#DIV/0!	1	3	4	0.25	0	0	0	0	0	0	0	19		4
	661	1	2	1	3	36	3	4	2	6	2	8	0.75	0	0	0	#DIV/0!	0	2	0	0	0	0	0	19		32.05
	662	1	2	1	3	36	2	4	2	0	1	1	0	0	0	0	#DIV/0!	0	0	0	0	0	0	0	19		2.26667
	663	1	2	1	3	36	3	6	3	6	13	19	0.315789	0	0	0	#DIV/0!	0	2	0	0	0	0	0	19		60.5667
	664	1	2	1	3	36	2	3	2	15	6	21	0.714286	0	0	0	#DIV/0!	0	3	0	0	1	2	3	19		184.333
	665	1	2	1	3	36	4	1	1	22	14	36	0.611111	0	0	0	#DIV/0!	8	18	0	0	2	5	7	19		302.483
	666	1	2	1	3	36	1	0	0	0	1	1	0	42	103	145	0.289655	6	3	0	0	0	0	0	19		253.2
	667	1	2	1	3	36	2	2	1	11	10	21	0.52381	0	0	0	#DIV/0!	0	1	0	0	3	1	4	19		161.833
	668	1	2	1	3	36	1	7	4	0	0	0	#DIV/0!	35	67	102	0.343137	0	1	0	0	0	0	0	19		162.8
	669	1	2	1	3	36	5	3	2	12	10	22	0.545455	0	0	0	#DIV/0!	1	5	0	0	4	3	7	19		195.317
	670	1	2	1	3	36	3	0	0	9	9	18	0.5	0	0	0	#DIV/0!	0	2	0	0	1	2	3	19		131.817
	671	1	2	1	3	36	3	5	3	8	12	20	0.4	0	0	0	#DIV/0!	0	6	0	0	1	0	1	19		154.283
	672	1	2	1	3	36	3	1	1	11	16	27	0.407407	0	0	0	#DIV/0!	4	11	0	0	1	5	6	19		134.233
	673	1	2	1	3	36	5	1	1	11	9	20	0.55	0	0	0	#DIV/0!	0	5	0	0	1	3	4	19		176.167
	674	1	2	1	3	36	3	4	2	25	39	64	0.390625	0	0	0	#DIV/0!	8	12	0	0	3	9	12	19		296.517
	675	1	2	1	3	36	3	1	1	29	23	52	0.557692	0	0	0	#DIV/0!	13	17	0	0	3	9	12	19		371.75
	676	1	2	1	3	36	3	1	1	10	1	11	0.909091	0	0	0	#DIV/0!	2	1	0	0	0	0	0	19		61.8667
	677	1	2	1	3	36	2	7	4	9	5	14	0.642857	0	0	0	#DIV/0!	0	0	0	0	1	2	3	19		169.567
	678	1	2	1	4	38	1	6	3	0	0	0	#DIV/0!	96	176	272	0.352941	2	2	0	0	1	0	1	17		396.633
	679	1	2	1	4	38	2	8	4	9	2	11	0.818182	0	0	0	#DIV/0!	0	2	0	0	0	2	2	17		193.483
	680	1	2	1	4	38	4	3	2	12	25	37	0.324324	0	0	0	#DIV/0!	4	7	0	0	1	2	3	17		245.333
	681	1	2	1	4	38	5	4	2	20	7	27	0.740741	0	0	0	#DIV/0!	2	9	0	0	3	7	10	17		311.883
	682	1	2	1	4	38	2	2	1	9	4	13	0.692308	0	0	0	#DIV/0!	1	3	0	0	0	0	0	17		206.817
	683	1	2	1	4	38	2	1	1	10	8	18	0.555556	0	0	0	#DIV/0!	3	6	0	0	0	0	0	17		63.75
	684	1	2	1	4	38	4	2	1	6	5	11	0.545455	0	0	0	#DIV/0!	2	3	0	0	0	0	0	17		83.5167
	685	1	2	1	4	38	3	4	2	0	0	0	#DIV/0!	0	0	0	#DIV/0!	0	1	0	0	0	0	0	17		6.11667
	686	1	2	1	4	38	5	8	4	8	8	16	0.5	0	0	0	#DIV/0!	2	9	0	0	3	5	8	17		225.033
	687	1	2	1	4	38	1	0	0	0	0	0	#DIV/0!	5	13	18	0.277778	0	0	0	0	0	0	0	17		23.3667
	688	1	2	1	4	38	3	1	1	24	20	44	0.545455	0	0	0	#DIV/0!	15	11	0	0	0	2	2	17		164.467
	689	1	2	1	4	38	4	3	2	4	0	4	1	0	0	0	#DIV/0!	1	2	0	0	1	0	1	17		70.8667
	690	1	2	1	4	38	2	3	2	25	11	36	0.694444	0	0	0	#DIV/0!	1	5	0	0	6	5	11	17		343.25
	691	1	2	1	4	38	4	2	1	38	27	65	0.584615	0	0	0	#DIV/0!	7	14	0	0	1	3	4	17		339.967
	692	1	2	1	4	38	3	0	0	14	16	30	0.466667	0	0	0	#DIV/0!	3	8	0	0	0	2	2	17		79.5833
	693	1	2	1	4	38	4	7	4	6	5	11	0.545455	0	0	0	#DIV/0!	1	3	0	0	2	4	6	17		124.717
	694	1	2	1	4	40	1	3	2	0	0	0	#DIV/0!	23	44	67	0.343284	1	0	0	0	0	0	0	10		122.6
	695	1	2	1	4	40	3	8	4	26	33	59	0.440678	0	0	0	#DIV/0!	8	13	0	0	3	2	5	10		407.4
	696	1	2	1	4	40	3	3	2	8	10	18	0.444444	0	0	0	#DIV/0!	3	6	0	0	2	0	2	10		156.767
	697	1	2	1	4	40	4	7	4	28	33	61	0.459016	0	0	0	#DIV/0!	10	17	0	0	0	2	2	10		236.15
	698	1	2	1	4	40	5	1	1	3	2	5	0.6	0	0	0	#DIV/0!	0	2	0	0	4	3	7	10		226.217
	699	1	2	1	4	40	3	4	2	30	36	66	0.454545	0	0	0	#DIV/0!	2	13	0	0	0	2	2	10		145.7
	700	1	2	1	4	40	1	4	2	0	0	0	#DIV/0!	38	105	143	0.265734	0	0	0	0	0	0	0	10		252.717
	701	1	2	1	4	40	2	5	3	51	24	75	0.68	0	0	0	#DIV/0!	1	10	0	0	2	3	5	10		465.917
	702	1	2	1	4	40	1	8	4	0	0	0	#DIV/0!	49	76	125	0.392	1	1	0	0	0	0	0	10		199.333
	703	1	2	1	4	40	2	5	3	18	9	27	0.666667	0	0	0	#DIV/0!	1	6	0	0	0	6	6	10		312.917
	704	1	2	1	4	40	2	6	3	15	3	18	0.833333	0	0	0	#DIV/0!	0	1	0	0	1	1	2	10		254.617
	705	1	2	1	4	40	3	0	0	11	9	20	0.55	0	0	0	#DIV/0!	2	8	0	0	1	1	2	10		156.183
	706	1	2	1	4	40	4	8	4	7	11	18	0.388889	0	0	0	#DIV/0!	6	7	0	0	1	2	3	10		201.233
	707	1	2	1	4	40	5	7	4	33	8	41	0.804878	0	0	0	#DIV/0!	0	7	0	0	5	7	12	10		351.767
	708	1	2	1	4	40	3	7	4	1	3	4	0.25	0	0	0	#DIV/0!	1	0	0	0	0	0	0	10		13.0167
	709	1	2	1	4	40	5	5	3	11	5	16	0.6875	0	0	0	#DIV/0!	1	5	0	0	6	6	12	10		221.15
	710	1	2	1	4	41	5	3	2	6	5	11	0.545455	0	0	0	#DIV/0!	1	5	0	0	3	3	6	9		116
	711	1	2	1	4	41	3	3	2	20	25	45	0.444444	0	0	0	#DIV/0!	11	15	0	0	1	2	3	9		216.7
	712	1	2	1	4	41	5	0	0	22	5	27	0.814815	0	0	0	#DIV/0!	1	3	0	0	5	7	12	9		288.967
	713	1	2	1	4	41	3	3	2	29	24	53	0.54717	0	0	0	#DIV/0!	7	13	0	0	1	6	7	9		269.15
	714	1	2	1	4	41	3	7	4	5	1	6	0.833333	0	0	0	#DIV/0!	1	1	0	0	0	5	5	9		93.6333
	715	1	2	1	4	41	2	4	2	46	19	65	0.707692	0	0	0	#DIV/0!	7	3	0	0	1	2	3	9		387.783
	716	1	2	1	4	41	2	6	3	13	9	22	0.590909	0	0	0	#DIV/0!	4	2	0	0	0	1	1	9		135.983
	717	1	2	1	4	41	3	4	2	32	16	48	0.666667	0	0	0	#DIV/0!	8	13	0	0	5	3	8	9		325.9
	718	1	2	1	4	41	4	2	1	18	13	31	0.580645	0	0	0	#DIV/0!	12	17	0	0	4	5	9	9		414.717
	719	1	2	1	4	41	3	7	4	38	19	57	0.666667	0	0	0	#DIV/0!	9	22	0	0	2	3	5	9		252.1
	720	1	2	1	4	41	1	6	3	0	0	0	#DIV/0!	43	73	116	0.37069	2	0	0	0	0	0	0	9		182.067
	721	1	2	1	4	41	2	0	0	18	7	25	0.72	0	0	0	#DIV/0!	3	0	0	0	1	2	3	9		221.833
	722	1	2	1	4	41	1	4	2	0	0	0	#DIV/0!	89	140	229	0.388646	11	1	0	0	0	0	0	9		357.933
	723	1	2	1	4	41	2	5	3	18	10	28	0.642857	0	0	0	#DIV/0!	0	2	0	0	0	2	2	9		292.533
	724	1	2	1	4	41	4	1	1	4	4	8	0.5	0	0	0	#DIV/0!	1	5	0	0	0	0	0	9		112.033
	725	1	2	1	4	41	2	3	2	3	0	3	1	0	0	0	#DIV/0!	0	2	0	0	1	0	1	9		56.65
	726	1	2	1	4	42	1	3	2	0	0	0	#DIV/0!	31	69	100	0.31	2	2	0	0	1	0	1	2		149.1
	727	1	2	1	4	42	5	2	1	23	10	33	0.69697	0	0	0	#DIV/0!	2	20	0	0	0	0	0	2		191.683
	728	1	2	1	4	42	5	0	0	12	7	19	0.631579	0	0	0	#DIV/0!	1	12	0	0	2	4	6	2		144.783
	729	1	2	1	4	42	5	6	3	3	0	3	1	0	0	0	#DIV/0!	1	0	0	0	2	6	8	2		165.017
	730	1	2	1	4	42	3	7	4	9	7	16	0.5625	0	0	0	#DIV/0!	4	1	0	0	2	3	5	2		143.567
	731	1	2	1	4	42	3	6	3	33	29	62	0.532258	0	0	0	#DIV/0!	8	13	0	0	3	3	6	2		314.017
	732	1	2	1	4	42	3	2	1	6	4	10	0.6	0	0	0	#DIV/0!	2	2	0	0	1	1	2	2		101.417
	733	1	2	1	4	42	4	5	3	8	7	15	0.533333	0	0	0	#DIV/0!	4	13	0	0	2	1	3	2		175.65
	734	1	2	1	4	42	3	4	2	42	39	81	0.518519	0	0	0	#DIV/0!	34	24	0	0	2	2	4	2		327.967
	735	1	2	1	4	42	1	4	2	0	0	0	#DIV/0!	70	178	248	0.282258	3	3	0	0	0	0	0	2		400.9
	736	1	2	1	4	42	2	1	1	31	9	40	0.775	0	0	0	#DIV/0!	1	0	0	0	0	0	0	2		239.833
	737	1	2	1	4	42	2	4	2	40	13	53	0.754717	0	0	0	#DIV/0!	3	1	0	0	1	2	3	2		424.2
	738	1	2	1	4	42	3	5	3	17	8	25	0.68	0	0	0	#DIV/0!	2	6	0	0	8	3	11	2		295.133
	739	1	2	1	4	42	4	1	1	27	11	38	0.710526	0	0	0	#DIV/0!	10	12	0	0	1	1	2	2		297.583
	740	1	2	1	4	42	2	6	3	2	3	5	0.4	0	0	0	#DIV/0!	0	1	0	0	1	1	2	2		90.1
	741	1	2	1	4	42	2	3	2	28	11	39	0.717949	0	0	0	#DIV/0!	2	7	0	0	1	1	2	2		318.333
	742	1	2	1	4	43	1	2	1	0	0	0	#DIV/0!	96	144	240	0.4	14	4	0	0	0	0	0	1		389.483
	743	1	2	1	4	43	2	7	4	16	7	23	0.695652	0	0	0	#DIV/0!	5	4	0	0	0	0	0	1		146.75
	744	1	2	1	4	43	3	3	2	25	23	48	0.520833	0	0	0	#DIV/0!	21	14	0	0	1	0	1	1		219.15
	745	1	2	1	4	43	5	3	2	13	4	17	0.764706	0	0	0	#DIV/0!	1	3	0	0	2	6	8	1		152.933
	746	1	2	1	4	43	2	2	1	51	20	71	0.71831	0	0	0	#DIV/0!	2	8	0	0	2	5	7	1		393.117
	747	1	2	1	4	43	3	5	3	10	7	17	0.588235	0	0	0	#DIV/0!	0	2	0	0	0	2	2	1		148.9
	748	1	2	1	4	43	4	7	4	11	1	12	0.916667	0	0	0	#DIV/0!	6	2	0	0	1	5	6	1		217.733
	749	1	2	1	4	43	4	1	1	15	12	27	0.555556	0	0	0	#DIV/0!	3	9	0	0	0	4	4	1		191.133
	750	1	2	1	4	43	2	2	1	49	17	66	0.742424	0	0	0	#DIV/0!	9	5	0	0	0	0	0	1		370
	751	1	2	1	4	43	1	7	4	0	0	0	#DIV/0!	34	60	94	0.361702	4	2	0	0	0	0	0	1		150.517
	752	1	2	1	4	43	3	1	1	23	28	51	0.45098	0	0	0	#DIV/0!	19	18	0	0	6	1	7	1		325.933
	753	1	2	1	4	43	4	3	2	10	3	13	0.769231	0	0	0	#DIV/0!	11	8	0	0	3	1	4	1		200.75
	754	1	2	1	4	43	3	1	1	19	9	28	0.678571	0	0	0	#DIV/0!	4	4	0	0	4	5	9	1		177.133
	755	1	2	1	4	43	4	1	1	20	14	34	0.588235	0	0	0	#DIV/0!	14	11	0	0	0	2	2	1		238.45
	756	1	2	1	4	43	5	8	4	26	11	37	0.702703	0	0	0	#DIV/0!	7	3	0	0	7	12	19	1		309.267
	757	1	2	1	4	43	2	1	1	7	8	15	0.466667	0	0	0	#DIV/0!	1	4	0	0	1	1	2	1		59.85
	758	1	2	1	4	44	5	0	0	1	1	2	0.5	0	0	0	#DIV/0!	0	0	0	0	4	4	8	7		51.9167
	759	1	2	1	4	44	3	0	0	41	43	84	0.488095	0	0	0	#DIV/0!	4	19	0	0	1	2	3	7		251.15
	760	1	2	1	4	44	2	6	3	1	1	2	0.5	0	0	0	#DIV/0!	0	1	0	0	0	0	0	7		28.3
	761	1	2	1	4	44	3	0	0	22	20	42	0.52381	0	0	0	#DIV/0!	6	11	0	0	6	4	10	7		437.617
	762	1	2	1	4	44	3	0	0	1	3	4	0.25	0	0	0	#DIV/0!	0	0	0	0	0	2	2	7		41.55
	763	1	2	1	4	44	1	1	1	0	0	0	#DIV/0!	7	27	34	0.205882	0	1	0	0	0	0	0	7		41.1
	764	1	2	1	4	44	3	2	1	9	18	27	0.333333	0	0	0	#DIV/0!	2	5	0	0	2	5	7	7		119.917
	765	1	2	1	4	44	2	3	2	34	15	49	0.693878	0	0	0	#DIV/0!	1	7	0	0	1	2	3	7		438.25
	766	1	2	1	4	44	5	1	1	17	3	20	0.85	0	0	0	#DIV/0!	1	6	0	0	1	6	7	7		285.333
	767	1	2	1	4	44	1	8	4	0	0	0	#DIV/0!	123	207	330	0.372727	6	0	0	0	0	0	0	7		498.9
	768	1	2	1	4	44	3	0	0	2	6	8	0.25	0	0	0	#DIV/0!	0	3	0	0	0	0	0	7		41.5
	769	1	2	1	4	44	3	2	1	3	3	6	0.5	0	0	0	#DIV/0!	0	0	0	0	1	0	1	7		135.317
	770	1	2	1	4	44	4	4	2	52	34	86	0.604651	0	0	0	#DIV/0!	9	21	0	0	0	1	1	7		313.833
	771	1	2	1	4	44	4	7	4	39	27	66	0.590909	0	0	0	#DIV/0!	11	17	0	0	2	3	5	7		414.75
	772	1	2	1	4	44	3	5	3	1	0	1	1	0	0	0	#DIV/0!	0	2	0	0	6	14	20	7		234.117
	773	1	2	1	4	44	2	1	1	9	14	23	0.391304	0	0	0	#DIV/0!	0	4	0	0	1	2	3	7		341.533
	774	1	2	1	1	46	1	5	3	0	0	0	#DIV/0!	13	15	28	0.464286	3	1	0	0	0	0	0	15		53.5167
	775	1	2	1	1	46	3	7	4	40	45	85	0.470588	0	0	0	#DIV/0!	2	5	0	0	3	6	9	15		358.783
	776	1	2	1	1	46	2	2	1	3	1	4	0.75	0	0	0	#DIV/0!	0	2	0	0	0	0	0	15		41.8
	777	1	2	1	1	46	3	4	2	12	18	30	0.4	0	0	0	#DIV/0!	3	7	0	0	3	4	7	15		177.367
	778	1	2	1	1	46	4	3	2	12	17	29	0.413793	0	0	0	#DIV/0!	8	13	0	0	0	0	0	15		248.15
	779	1	2	1	1	46	5	1	1	20	15	35	0.571429	0	0	0	#DIV/0!	2	2	0	0	5	7	12	15		426.7
	780	1	2	1	1	46	2	8	4	33	18	51	0.647059	0	0	0	#DIV/0!	2	3	0	0	2	0	2	15		356.917
	781	1	2	1	1	46	1	7	4	0	0	0	#DIV/0!	10	46	56	0.178571	0	1	0	0	0	0	0	15		79.8167
	782	1	2	1	1	46	2	3	2	3	3	6	0.5	0	0	0	#DIV/0!	0	0	0	0	1	1	2	15		67.4
	783	1	2	1	1	46	1	1	1	0	1	1	0	69	180	249	0.277108	0	0	0	0	0	0	0	15		406.667
	784	1	2	1	1	46	5	1	1	8	3	11	0.727273	0	0	0	#DIV/0!	0	1	0	0	0	1	1	15		18.8833
	785	1	2	1	1	46	2	7	4	32	16	48	0.666667	0	0	0	#DIV/0!	0	6	0	0	4	6	10	15		230.9
	786	1	2	1	1	46	3	6	3	16	9	25	0.64	0	0	0	#DIV/0!	4	11	0	0	1	2	3	15		353.7
	787	1	2	1	1	46	2	8	4	43	39	82	0.52439	0	0	0	#DIV/0!	1	4	0	0	2	0	2	15		280.017
	788	1	2	1	1	46	3	5	3	13	22	35	0.371429	0	0	0	#DIV/0!	8	24	0	0	3	12	15	15		413.25
	789	1	2	1	1	46	3	1	1	0	0	0	#DIV/0!	0	0	0	#DIV/0!	3	7	0	0	0	0	0	15		185.617
	790	1	3	1	1	1	3	2	1	0	0	0	#DIV/0!	0	0	0	#DIV/0!	0	0	0	0	0	0	0	17		0
	791	1	3	1	1	1	3	2	1	24	19	43	0.55814	0	0	0	#DIV/0!	12	17	6	0	0	2	2	17		143.75
	792	1	3	1	1	1	3	1	1	7	4	11	0.636364	0	0	0	#DIV/0!	1	0	3	0	0	0	0	17		108.917
	793	1	3	1	1	1	2	1	1	0	0	0	#DIV/0!	0	0	0	#DIV/0!	0	0	0	0	0	1	1	17		10.0167
	794	1	3	1	1	1	3	3	2	30	39	69	0.434783	0	0	0	#DIV/0!	7	15	5	1	2	2	4	17		208.567
	795	1	3	1	1	1	4	1	1	17	7	24	0.708333	0	0	0	#DIV/0!	7	6	12	0	2	6	8	17		236.317
	796	1	3	1	1	1	5	4	2	3	1	4	0.75	0	0	0	#DIV/0!	2	0	6	4	1	0	1	17		93.35
	797	1	3	1	1	1	4	3	2	10	7	17	0.588235	0	0	0	#DIV/0!	10	10	3	0	2	3	5	17		211.217
	798	1	3	1	1	1	3	1	1	6	18	24	0.25	0	0	0	#DIV/0!	10	13	5	1	2	0	2	17		261.717
	799	1	3	1	1	1	1	4	2	0	0	0	#DIV/0!	45	120	165	0.272727	2	1	5	0	0	2	2	17		298.967
	800	1	3	1	1	1	2	3	2	19	14	33	0.575758	0	0	0	#DIV/0!	3	5	8	2	1	4	5	17		205.917
	801	1	3	1	1	1	2	2	1	22	14	36	0.611111	0	0	0	#DIV/0!	10	8	4	0	0	0	0	17		268.95
	802	1	3	1	1	1	3	1	1	5	12	17	0.294118	0	0	0	#DIV/0!	4	6	0	0	0	3	3	17		90.8
	803	1	3	1	1	1	5	2	1	5	2	7	0.714286	0	0	0	#DIV/0!	1	1	8	2	4	3	7	17		137.967
	804	1	3	1	1	1	2	3	2	8	2	10	0.8	0	0	0	#DIV/0!	1	0	5	0	1	2	3	17		83.5333
	805	1	3	1	1	1	5	1	1	24	8	32	0.75	0	0	0	#DIV/0!	5	10	7	1	3	4	7	17		341.567
	806	1	3	1	1	1	1	2	1	0	0	0	#DIV/0!	18	51	69	0.26087	0	0	1	0	0	1	1	17		89.5667
	807	1	3	1	2	3	1	4	2	0	0	0	#DIV/0!	57	137	194	0.293814	3	1	1	0	0	0	0	18		307.883
	808	1	3	1	2	3	2	4	2	18	18	36	0.5	0	0	0	#DIV/0!	2	5	8	0	2	3	5	18		310.883
	809	1	3	1	2	3	2	3	2	18	16	34	0.529412	0	0	0	#DIV/0!	0	11	5	0	2	3	5	18		317.167
	810	1	3	1	2	3	4	4	2	24	18	42	0.571429	0	0	0	#DIV/0!	12	21	2	0	0	2	2	18		245.783
	811	1	3	1	2	3	5	2	1	1	1	2	0.5	0	0	0	#DIV/0!	1	0	1	3	3	3	6	18		133.083
	812	1	3	1	2	3	4	4	2	23	18	41	0.560976	0	0	0	#DIV/0!	5	4	5	0	1	1	2	18		165.35
	813	1	3	1	2	3	3	2	1	5	7	12	0.416667	0	0	0	#DIV/0!	3	1	2	0	4	5	9	18		193.367
	814	1	3	1	2	3	3	3	2	23	19	42	0.547619	0	0	0	#DIV/0!	8	12	1	0	2	1	3	18		195.667
	815	1	3	1	2	3	3	4	2	6	18	24	0.25	0	0	0	#DIV/0!	1	9	1	0	1	0	1	18		78.1333
	816	1	3	1	2	3	2	3	2	3	2	5	0.6	0	0	0	#DIV/0!	2	2	0	0	0	0	0	18		50.7833
	817	1	3	1	2	3	2	3	2	1	0	1	1	0	0	0	#DIV/0!	4	2	0	0	0	0	0	18		32.6833
	818	1	3	1	2	3	5	3	2	11	3	14	0.785714	0	0	0	#DIV/0!	7	6	4	3	2	4	6	18		306.917
	819	1	3	1	2	3	1	2	1	0	0	0	#DIV/0!	16	56	72	0.222222	0	0	2	0	0	0	0	18		82.1167
	820	1	3	1	2	3	2	3	2	3	2	5	0.6	0	0	0	#DIV/0!	0	3	0	0	2	2	4	18		106.317
	821	1	3	1	2	3	2	3	2	7	6	13	0.538462	0	0	0	#DIV/0!	0	1	3	0	0	0	0	18		130.85
	822	1	3	1	2	3	4	2	1	20	14	34	0.588235	0	0	0	#DIV/0!	2	6	1	0	1	1	2	18		116.383
	823	1	3	1	2	3	4	3	2	1	0	1	1	0	0	0	#DIV/0!	0	0	0	0	0	0	0	18		5.83333
	824	1	3	1	2	3	5	3	2	5	1	6	0.833333	0	0	0	#DIV/0!	1	0	1	0	1	2	3	18		96
	825	1	3	1	5	4	1	1	1	0	0	0	#DIV/0!	47	159	206	0.228155	1	4	5	0	0	0	0	24		241.667
	826	1	3	1	5	4	2	1	1	0	0	0	#DIV/0!	0	0	0	#DIV/0!	0	1	0	0	0	0	0	24		3.01667
	827	1	3	1	5	4	3	2	1	17	19	36	0.472222	0	0	0	#DIV/0!	2	20	3	1	0	0	0	24		97.7333
	828	1	3	1	5	4	5	1	1	20	35	55	0.363636	0	0	0	#DIV/0!	10	35	8	4	2	3	5	24		346.767
	829	1	3	1	5	4	5	4	2	5	2	7	0.714286	0	0	0	#DIV/0!	0	3	1	0	0	5	5	24		129.2
	830	1	3	1	5	4	2	2	1	0	2	2	0	0	0	0	#DIV/0!	0	5	1	0	0	0	0	24		65.6667
	831	1	3	1	5	4	2	2	1	6	30	36	0.166667	0	0	0	#DIV/0!	0	20	3	0	2	5	7	24		212.75
	832	1	3	1	5	4	4	1	1	9	19	28	0.321429	0	0	0	#DIV/0!	1	34	9	0	1	4	5	24		286.767
	833	1	3	1	5	4	1	4	2	0	0	0	#DIV/0!	21	81	102	0.205882	0	0	1	0	0	0	0	24		116.317
	834	1	3	1	5	4	2	1	1	14	6	20	0.7	0	0	0	#DIV/0!	3	14	5	0	5	6	11	24		389.467
	835	1	3	1	5	4	2	3	2	10	11	21	0.47619	0	0	0	#DIV/0!	1	9	13	0	3	1	4	24		331.95
	836	1	3	1	5	4	1	2	1	0	0	0	#DIV/0!	7	36	43	0.162791	0	0	1	0	0	0	0	24		52.0833
	837	1	3	1	5	4	3	3	2	5	14	19	0.263158	0	0	0	#DIV/0!	5	15	3	2	1	2	3	24		144.667
	838	1	3	1	5	4	5	2	1	2	2	4	0.5	0	0	0	#DIV/0!	1	0	2	0	1	0	1	24		39.7
	839	1	3	1	5	4	3	3	2	11	35	46	0.23913	0	0	0	#DIV/0!	3	26	6	0	5	4	9	24		335.333
	840	1	3	1	5	4	3	2	1	4	7	11	0.363636	0	0	0	#DIV/0!	1	3	0	0	0	2	2	24		89.5167
	841	1	3	1	4	7	1	4	2	0	0	0	#DIV/0!	3	37	40	0.075	1	0	0	0	0	0	0	15		68.75
	842	1	3	1	4	7	2	2	1	6	2	8	0.75	0	0	0	#DIV/0!	1	2	1	0	0	1	1	15		193.533
	843	1	3	1	4	7	3	2	1	9	4	13	0.692308	0	0	0	#DIV/0!	0	0	1	0	0	0	0	15		87.65
	844	1	3	1	4	7	5	3	2	15	3	18	0.833333	0	0	0	#DIV/0!	1	7	2	4	4	3	7	15		196.517
	845	1	3	1	4	7	3	1	1	8	14	22	0.363636	0	0	0	#DIV/0!	4	5	2	1	0	0	0	15		109.017
	846	1	3	1	4	7	4	1	1	6	15	21	0.285714	0	0	0	#DIV/0!	6	4	0	0	0	1	1	15		96.4667
	847	1	3	1	4	7	3	3	2	5	8	13	0.384615	0	0	0	#DIV/0!	2	3	1	1	1	0	1	15		71.1
	848	1	3	1	4	7	3	3	2	46	23	69	0.666667	0	0	0	#DIV/0!	12	14	6	1	1	3	4	15		194.95
	849	1	3	1	4	7	2	1	1	14	5	19	0.736842	0	0	0	#DIV/0!	2	5	1	0	1	2	3	15		265.417
	850	1	3	1	4	7	4	4	2	13	18	31	0.419355	0	0	0	#DIV/0!	7	8	2	0	2	0	2	15		156.3
	851	1	3	1	4	7	3	2	1	20	18	38	0.526316	0	0	0	#DIV/0!	10	7	4	2	2	3	5	15		233.6
	852	1	3	1	4	7	5	3	2	0	0	0	#DIV/0!	0	0	0	#DIV/0!	0	0	3	3	2	7	9	15		146.183
	853	1	3	1	4	7	3	4	2	1	0	1	1	0	0	0	#DIV/0!	0	1	1	0	0	0	0	15		65.9
	854	1	3	1	4	7	1	1	1	0	0	0	#DIV/0!	64	116	180	0.355556	0	0	5	0	0	0	0	15		290.65
	855	1	3	1	4	7	5	4	2	3	4	7	0.428571	0	0	0	#DIV/0!	0	0	0	0	1	0	1	15		35.5833
	856	1	3	1	4	7	2	4	2	4	3	7	0.571429	0	0	0	#DIV/0!	1	3	1	0	0	1	1	15		100.4
	857	1	3	1	4	7	5	4	2	9	2	11	0.818182	0	0	0	#DIV/0!	0	2	2	2	1	2	3	15		204.717
	858	1	3	1	2	9	3	2	1	28	25	53	0.528302	0	0	0	#DIV/0!	12	5	3	4	2	3	5	13		228.533
	859	1	3	1	2	9	3	1	1	3	6	9	0.333333	0	0	0	#DIV/0!	1	2	1	2	0	1	1	13		65.5833
	860	1	3	1	2	9	2	1	1	14	9	23	0.608696	0	0	0	#DIV/0!	0	3	2	0	1	3	4	13		264.233
	861	1	3	1	2	9	2	1	1	2	6	8	0.25	0	0	0	#DIV/0!	0	2	1	0	1	2	3	13		118.3
	862	1	3	1	2	9	4	3	2	6	5	11	0.545455	0	0	0	#DIV/0!	4	5	4	1	4	7	11	13		156.1
	863	1	3	1	2	9	4	1	1	4	9	13	0.307692	0	0	0	#DIV/0!	4	5	0	0	2	0	2	13		221.5
	864	1	3	1	2	9	3	1	1	5	5	10	0.5	0	0	0	#DIV/0!	2	5	6	4	5	4	9	13		162.217
	865	1	3	1	2	9	3	2	1	22	21	43	0.511628	0	0	0	#DIV/0!	2	8	5	2	0	0	0	13		143.95
	866	1	3	1	2	9	5	4	2	5	7	12	0.416667	0	0	0	#DIV/0!	2	2	2	0	1	2	3	13		88.6333
	867	1	3	1	2	9	2	2	1	22	17	39	0.564103	0	0	0	#DIV/0!	3	8	6	0	1	2	3	13		266.15
	868	1	3	1	2	9	2	1	1	2	4	6	0.333333	0	0	0	#DIV/0!	0	4	0	0	1	0	1	13		83.6667
	869	1	3	1	2	9	3	1	1	12	12	24	0.5	0	0	0	#DIV/0!	7	6	1	0	0	0	0	13		183.95
	870	1	3	1	2	9	3	4	2	8	9	17	0.470588	0	0	0	#DIV/0!	1	6	1	0	0	1	1	13		45.3333
	871	1	3	1	2	9	5	2	1	15	7	22	0.681818	0	0	0	#DIV/0!	1	2	0	0	0	0	0	13		119.933
	872	1	3	1	2	9	1	3	2	0	0	0	#DIV/0!	49	114	163	0.300613	1	0	1	0	0	0	0	13		274.95
	873	1	3	1	2	9	1	1	1	0	0	0	#DIV/0!	16	40	56	0.285714	0	0	1	0	0	0	0	13		114.483
	874	1	3	1	2	11	1	2	1	0	0	0	#DIV/0!	57	148	205	0.278049	0	1	1	0	0	0	0	23		257.45
	875	1	3	1	2	11	2	3	2	6	6	12	0.5	0	0	0	#DIV/0!	0	1	0	0	0	0	0	23		88.2333
	876	1	3	1	2	11	5	1	1	8	11	19	0.421053	0	0	0	#DIV/0!	2	6	9	1	3	6	9	23		170.35
	877	1	3	1	2	11	3	1	1	26	24	50	0.52	0	0	0	#DIV/0!	9	16	5	0	3	2	5	23		278.533
	878	1	3	1	2	11	4	4	2	4	3	7	0.571429	0	0	0	#DIV/0!	2	3	2	0	1	4	5	23		112.517
	879	1	3	1	2	11	3	3	2	3	3	6	0.5	0	0	0	#DIV/0!	0	9	0	0	0	0	0	23		28.5
	880	1	3	1	2	11	3	3	2	7	11	18	0.388889	0	0	0	#DIV/0!	2	9	3	0	0	3	3	23		156
	881	1	3	1	2	11	4	1	1	10	8	18	0.555556	0	0	0	#DIV/0!	0	7	5	0	0	0	0	23		174.783
	882	1	3	1	2	11	4	1	1	40	25	65	0.615385	0	0	0	#DIV/0!	10	21	3	0	1	1	2	23		255.183
	883	1	3	1	2	11	2	3	2	11	20	31	0.354839	0	0	0	#DIV/0!	8	5	6	0	3	4	7	23		266.917
	884	1	3	1	2	11	1	2	1	0	0	0	#DIV/0!	1	8	9	0.111111	0	0	0	0	0	0	0	23		13.5
	885	1	3	1	2	11	2	2	1	3	4	7	0.428571	0	0	0	#DIV/0!	1	8	4	0	2	0	2	23		149.2
	886	1	3	1	2	11	4	1	1	4	0	4	1	0	0	0	#DIV/0!	0	1	0	0	0	0	0	23		14.2
	887	1	3	1	2	11	3	1	1	2	2	4	0.5	0	0	0	#DIV/0!	0	2	2	0	0	0	0	23		60.15
	888	1	3	1	2	11	1	3	2	0	0	0	#DIV/0!	22	80	102	0.215686	1	1	0	0	0	0	0	23		164.133
	889	1	3	1	2	11	3	2	1	37	30	67	0.552239	0	0	0	#DIV/0!	8	9	5	0	2	0	2	23		195.633
	890	1	3	1	2	11	2	1	1	18	7	25	0.72	0	0	0	#DIV/0!	5	4	2	1	0	2	2	23		256.2
	891	1	3	1	2	11	2	4	2	5	10	15	0.333333	0	0	0	#DIV/0!	1	3	5	0	4	5	9	23		237.217
	892	1	3	1	4	13	5	2	1	6	4	10	0.6	0	0	0	#DIV/0!	0	3	2	0	0	1	1	3		81.2333
	893	1	3	1	4	13	4	2	1	40	31	71	0.56338	0	0	0	#DIV/0!	27	15	12	5	2	1	3	3		360.5
	894	1	3	1	4	13	3	4	2	0	1	1	0	0	0	0	#DIV/0!	0	0	1	0	0	0	0	3		9.41667
	895	1	3	1	4	13	3	4	2	12	9	21	0.571429	0	0	0	#DIV/0!	5	9	3	7	1	2	3	3		147.45
	896	1	3	1	4	13	3	1	1	31	23	54	0.574074	0	0	0	#DIV/0!	20	10	8	3	5	1	6	3		387.1
	897	1	3	1	4	13	5	3	2	9	4	13	0.692308	0	0	0	#DIV/0!	4	10	5	0	3	2	5	3		191.3
	898	1	3	1	4	13	3	2	1	6	3	9	0.666667	0	0	0	#DIV/0!	4	2	5	10	4	6	10	3		183.367
	899	1	3	1	4	13	2	3	2	23	7	30	0.766667	0	0	0	#DIV/0!	4	6	6	0	0	0	0	3		235.817
	900	1	3	1	4	13	3	3	2	12	10	22	0.545455	0	0	0	#DIV/0!	15	8	6	13	4	5	9	3		271.367
	901	1	3	1	4	13	1	3	2	0	0	0	#DIV/0!	19	31	50	0.38	3	0	0	0	0	0	0	3		67.8167
	902	1	3	1	4	13	2	1	1	12	3	15	0.8	0	0	0	#DIV/0!	0	5	2	0	1	1	2	3		151.583
	903	1	3	1	4	13	3	2	1	30	19	49	0.612245	0	0	0	#DIV/0!	6	16	4	2	2	2	4	3		223.333
	904	1	3	1	4	13	3	3	2	7	15	22	0.318182	0	0	0	#DIV/0!	4	3	1	0	0	0	0	3		104.35
	905	1	3	1	4	13	1	3	2	0	0	0	#DIV/0!	97	171	268	0.36194	11	3	10	0	0	0	0	3		469.683
	906	1	3	1	4	13	2	4	2	11	9	20	0.55	0	0	0	#DIV/0!	1	5	5	0	1	0	1	3		193.05
	907	1	3	1	4	13	2	1	1	50	20	70	0.714286	0	0	0	#DIV/0!	8	5	8	0	0	0	0	3		304.767
	908	1	3	1	4	13	5	1	1	4	5	9	0.444444	0	0	0	#DIV/0!	1	1	5	9	2	4	6	3		189.7
	909	1	3	1	4	13	2	4	2	13	4	17	0.764706	0	0	0	#DIV/0!	1	2	1	0	1	3	4	3		170.717
	910	1	3	1	4	15	1	4	2	0	1	1	0	90	149	239	0.376569	7	4	2	0	0	0	0	2		347.817
	911	1	3	1	4	15	3	3	2	7	4	11	0.636364	0	0	0	#DIV/0!	2	7	2	0	0	0	0	2		109.467
	912	1	3	1	4	15	2	4	2	14	8	22	0.636364	0	0	0	#DIV/0!	2	2	2	0	2	1	3	2		153.467
	913	1	3	1	4	15	2	2	1	55	10	65	0.846154	0	0	0	#DIV/0!	3	1	1	0	0	0	0	2		345.833
	914	1	3	1	4	15	3	3	2	29	28	57	0.508772	0	0	0	#DIV/0!	13	9	3	0	4	1	5	2		159.633
	915	1	3	1	4	15	4	2	1	16	12	28	0.571429	0	0	0	#DIV/0!	10	15	5	2	4	3	7	2		286.083
	916	1	3	1	4	15	4	3	2	4	6	10	0.4	0	0	0	#DIV/0!	7	9	0	0	0	1	1	2		80
	917	1	3	1	4	15	5	4	2	16	7	23	0.695652	0	0	0	#DIV/0!	3	8	3	3	1	5	6	2		176.433
	918	1	3	1	4	15	1	3	2	0	0	0	#DIV/0!	47	95	142	0.330986	3	1	1	0	0	0	0	2		181.9
	919	1	3	1	4	15	2	3	2	18	9	27	0.666667	0	0	0	#DIV/0!	2	3	3	0	0	0	0	2		203.9
	920	1	3	1	4	15	2	3	2	36	11	47	0.765957	0	0	0	#DIV/0!	2	2	6	0	2	0	2	2		320.8
	921	1	3	1	4	15	5	4	2	11	3	14	0.785714	0	0	0	#DIV/0!	2	2	6	7	2	5	7	2		266.1
	922	1	3	1	4	15	3	1	1	29	15	44	0.659091	0	0	0	#DIV/0!	12	4	3	8	5	8	13	2		309.15
	923	1	3	1	4	15	3	2	1	27	27	54	0.5	0	0	0	#DIV/0!	6	7	1	1	0	1	1	2		193.75
	924	1	3	1	4	15	5	4	2	7	3	10	0.7	0	0	0	#DIV/0!	2	2	7	3	2	2	4	2		124.767
	925	1	3	1	4	15	3	4	2	22	27	49	0.44898	0	0	0	#DIV/0!	20	13	8	2	1	2	3	2		330.583
	926	1	3	1	4	15	3	2	1	0	1	1	0	0	0	0	#DIV/0!	0	2	1	0	2	0	2	2		104.283
	927	1	3	1	1	16	1	2	1	0	0	0	#DIV/0!	22	28	50	0.44	2	2	2	0	0	0	0	16		87.8667
	928	1	3	1	1	16	2	4	2	1	3	4	0.25	0	0	0	#DIV/0!	1	2	1	0	2	2	4	16		103.233
	929	1	3	1	1	16	3	1	1	0	0	0	#DIV/0!	0	0	0	#DIV/0!	0	0	0	0	0	0	0	16		9.9
	930	1	3	1	1	16	5	1	1	10	1	11	0.909091	0	0	0	#DIV/0!	5	3	6	0	2	3	5	16		155.417
	931	1	3	1	1	16	4	3	2	10	3	13	0.769231	0	0	0	#DIV/0!	7	4	6	3	3	1	4	16		190.783
	932	1	3	1	1	16	3	1	1	12	13	25	0.48	0	0	0	#DIV/0!	1	8	1	2	0	0	0	16		126.783
	933	1	3	1	1	16	1	2	1	0	0	0	#DIV/0!	13	35	48	0.270833	0	0	0	0	0	0	0	16		81.4667
	934	1	3	1	1	16	2	4	2	1	2	3	0.333333	0	0	0	#DIV/0!	0	0	0	0	1	0	1	16		11.05
	935	1	3	1	1	16	2	1	1	2	4	6	0.333333	0	0	0	#DIV/0!	0	0	2	0	0	2	2	16		79.6167
	936	1	3	1	1	16	4	2	1	6	7	13	0.461538	0	0	0	#DIV/0!	5	2	5	0	0	0	0	16		73.1667
	937	1	3	1	1	16	4	1	1	16	9	25	0.64	0	0	0	#DIV/0!	8	11	2	0	1	0	1	16		180.517
	938	1	3	1	1	16	3	1	1	7	13	20	0.35	0	0	0	#DIV/0!	1	2	0	1	1	1	2	16		81.25
	939	1	3	1	1	16	5	1	1	2	1	3	0.666667	0	0	0	#DIV/0!	1	1	2	0	0	2	2	16		62
	940	1	3	1	1	16	3	1	1	42	35	77	0.545455	0	0	0	#DIV/0!	15	9	9	0	0	1	1	16		282.483
	941	1	3	1	1	16	1	3	2	0	0	0	#DIV/0!	32	77	109	0.293578	0	2	2	0	0	0	0	16		156.35
	942	1	3	1	1	16	5	2	1	22	7	29	0.758621	0	0	0	#DIV/0!	1	9	11	2	2	5	7	16		272.967
	943	1	3	1	1	16	3	4	2	11	28	39	0.282051	0	0	0	#DIV/0!	7	3	2	1	4	4	8	16		226.117
	944	1	3	1	1	16	2	1	1	14	10	24	0.583333	0	0	0	#DIV/0!	2	5	3	0	1	3	4	16		235.983
	945	1	3	1	4	18	3	3	2	21	17	38	0.552632	0	0	0	#DIV/0!	3	8	1	0	0	1	1	6		143
	946	1	3	1	4	18	5	1	1	0	1	1	0	0	0	0	#DIV/0!	2	0	2	2	5	1	6	6		206.167
	947	1	3	1	4	18	3	4	2	12	9	21	0.571429	0	0	0	#DIV/0!	4	12	0	0	1	3	4	6		238.8
	948	1	3	1	4	18	4	4	2	15	16	31	0.483871	0	0	0	#DIV/0!	14	13	0	1	1	0	1	6		185.1
	949	1	3	1	4	18	2	2	1	30	6	36	0.833333	0	0	0	#DIV/0!	3	3	2	0	0	1	1	6		220.617
	950	1	3	1	4	18	1	4	2	0	0	0	#DIV/0!	30	72	102	0.294118	3	0	0	0	0	0	0	6		145.983
	951	1	3	1	4	18	4	4	2	25	13	38	0.657895	0	0	0	#DIV/0!	12	12	3	10	6	3	9	6		320.2
	952	1	3	1	4	18	1	1	1	0	0	0	#DIV/0!	62	110	172	0.360465	4	0	2	0	0	0	0	6		274.017
	953	1	3	1	4	18	3	3	2	3	2	5	0.6	0	0	0	#DIV/0!	1	1	0	1	0	2	2	6		24.1667
	954	1	3	1	4	18	3	3	2	14	8	22	0.636364	0	0	0	#DIV/0!	7	3	1	2	0	2	2	6		157.483
	955	1	3	1	4	18	2	2	1	24	15	39	0.615385	0	0	0	#DIV/0!	6	10	12	0	2	0	2	6		284.833
	956	1	3	1	4	18	5	3	2	17	5	22	0.772727	0	0	0	#DIV/0!	11	6	3	4	2	1	3	6		267.55
	957	1	3	1	4	18	2	1	1	28	12	40	0.7	0	0	0	#DIV/0!	4	3	3	0	1	0	1	6		260.617
	958	1	3	1	4	18	3	1	1	7	6	13	0.538462	0	0	0	#DIV/0!	4	2	1	0	1	1	2	6		77.5
	959	1	3	1	4	18	5	2	1	1	3	4	0.25	0	0	0	#DIV/0!	1	4	0	0	0	0	0	6		48.5
	960	1	3	1	4	18	2	3	2	10	2	12	0.833333	0	0	0	#DIV/0!	2	3	4	0	0	0	0	6		134.883
	961	1	3	1	4	21	3	4	2	9	10	19	0.473684	0	0	0	#DIV/0!	4	4	3	2	1	2	3	5		132.483
	962	1	3	1	4	21	5	3	2	4	0	4	1	0	0	0	#DIV/0!	2	0	6	8	3	6	9	5		207.583
	963	1	3	1	4	21	5	1	1	19	7	26	0.730769	0	0	0	#DIV/0!	3	5	1	0	4	0	4	5		98.1333
	964	1	3	1	4	21	2	2	1	6	2	8	0.75	0	0	0	#DIV/0!	3	4	1	0	0	1	1	5		143.683
	965	1	3	1	4	21	1	4	2	0	1	1	0	65	149	214	0.303738	7	2	4	0	0	0	0	5		362.667
	966	1	3	1	4	21	5	4	2	14	3	17	0.823529	0	0	0	#DIV/0!	1	1	1	0	0	0	0	5		63.5667
	967	1	3	1	4	21	2	2	1	20	11	31	0.645161	0	0	0	#DIV/0!	5	4	6	0	1	2	3	5		280.217
	968	1	3	1	4	21	1	2	1	0	0	0	#DIV/0!	17	28	45	0.377778	0	1	0	0	0	0	0	5		55.8667
	969	1	3	1	4	21	3	3	2	24	18	42	0.571429	0	0	0	#DIV/0!	11	10	2	2	3	5	8	5		261.733
	970	1	3	1	4	21	4	1	1	6	9	15	0.4	0	0	0	#DIV/0!	2	7	1	0	0	2	2	5		126.017
	971	1	3	1	4	21	2	2	1	21	4	25	0.84	0	0	0	#DIV/0!	2	3	2	0	0	2	2	5		110.383
	972	1	3	1	4	21	3	2	1	8	8	16	0.5	0	0	0	#DIV/0!	2	4	0	0	0	3	3	5		68.6167
	973	1	3	1	4	21	4	4	2	14	9	23	0.608696	0	0	0	#DIV/0!	14	8	4	4	5	7	12	5		316.317
	974	1	3	1	4	21	3	3	2	12	14	26	0.461538	0	0	0	#DIV/0!	6	5	0	2	1	1	2	5		166.7
	975	1	3	1	4	21	2	4	2	21	11	32	0.65625	0	0	0	#DIV/0!	7	7	9	0	0	0	0	5		317.417
	976	1	3	1	4	21	3	3	2	22	19	41	0.536585	0	0	0	#DIV/0!	6	9	2	1	1	2	3	5		228.8
	977	1	3	1	4	22	1	2	1	0	0	0	#DIV/0!	46	60	106	0.433962	0	3	2	0	0	0	0	8		174.7
	978	1	3	1	4	22	5	1	1	19	2	21	0.904762	0	0	0	#DIV/0!	0	0	4	5	1	1	2	8		143.767
	979	1	3	1	4	22	3	4	2	12	10	22	0.545455	0	0	0	#DIV/0!	9	3	3	1	0	1	1	8		148.2
	980	1	3	1	4	22	4	2	1	29	17	46	0.630435	0	0	0	#DIV/0!	11	12	4	0	0	1	1	8		226.583
	981	1	3	1	4	22	2	4	2	16	10	26	0.615385	0	0	0	#DIV/0!	4	4	3	0	1	0	1	8		234.2
	982	1	3	1	4	22	2	2	1	27	13	40	0.675	0	0	0	#DIV/0!	5	3	7	0	3	1	4	8		263.467
	983	1	3	1	4	22	3	3	2	7	13	20	0.35	0	0	0	#DIV/0!	9	7	4	1	2	0	2	8		122.217
	984	1	3	1	4	22	3	3	2	10	6	16	0.625	0	0	0	#DIV/0!	4	0	1	0	0	0	0	8		71.3
	985	1	3	1	4	22	1	3	2	0	0	0	#DIV/0!	67	107	174	0.385057	0	2	1	0	0	0	0	8		238.817
	986	1	3	1	4	22	4	4	2	15	17	32	0.46875	0	0	0	#DIV/0!	6	12	5	3	2	5	7	8		228.917
	987	1	3	1	4	22	3	1	1	28	20	48	0.583333	0	0	0	#DIV/0!	16	8	8	9	3	1	4	8		263.983
	988	1	3	1	4	22	2	1	1	4	5	9	0.444444	0	0	0	#DIV/0!	4	4	4	0	0	1	1	8		118.2
	989	1	3	1	4	22	5	1	1	8	6	14	0.571429	0	0	0	#DIV/0!	4	8	4	2	4	3	7	8		240.217
	990	1	3	1	4	22	5	2	1	1	2	3	0.333333	0	0	0	#DIV/0!	1	0	0	6	3	4	7	8		181.55
	991	1	3	1	4	22	3	4	2	7	3	10	0.7	0	0	0	#DIV/0!	6	2	1	2	1	3	4	8		63.5833
	992	1	3	1	4	22	4	2	1	17	9	26	0.653846	0	0	0	#DIV/0!	12	15	5	0	0	1	1	8		182.65
	993	1	3	1	4	23	1	2	1	0	1	1	0	48	112	160	0.3	3	2	0	0	0	0	0	12		219.917
	994	1	3	1	4	23	5	2	1	11	4	15	0.733333	0	0	0	#DIV/0!	7	4	3	2	1	5	6	12		189.25
	995	1	3	1	4	23	5	2	1	16	6	22	0.727273	0	0	0	#DIV/0!	3	8	4	0	0	0	0	12		118.383
	996	1	3	1	4	23	4	3	2	24	28	52	0.461538	0	0	0	#DIV/0!	35	11	4	3	2	0	2	12		277.5
	997	1	3	1	4	23	2	1	1	10	15	25	0.4	0	0	0	#DIV/0!	10	12	7	0	2	5	7	12		285.55
	998	1	3	1	4	23	2	4	2	27	10	37	0.72973	0	0	0	#DIV/0!	0	3	3	0	2	1	3	12		184.3
	999	1	3	1	4	23	3	3	2	41	29	70	0.585714	0	0	0	#DIV/0!	10	5	3	0	2	0	2	12		307.2
	1000	1	3	1	4	23	4	4	2	16	17	33	0.484848	0	0	0	#DIV/0!	3	4	0	0	0	0	0	12		136.367
	1001	1	3	1	4	23	1	1	1	0	0	0	#DIV/0!	25	54	79	0.316456	4	0	0	0	0	0	0	12		108.933
	1002	1	3	1	4	23	3	2	1	0	2	2	0	0	0	0	#DIV/0!	2	3	0	1	0	4	4	12		35.0833
	1003	1	3	1	4	23	2	4	2	13	4	17	0.764706	0	0	0	#DIV/0!	3	2	5	0	2	1	3	12		160.283
	1004	1	3	1	4	23	5	3	2	0	0	0	#DIV/0!	0	0	0	#DIV/0!	0	0	9	3	3	4	7	12		181.417
	1005	1	3	1	4	23	5	2	1	1	2	3	0.333333	0	0	0	#DIV/0!	0	1	0	0	0	0	0	12		14.55
	1006	1	3	1	4	23	3	2	1	5	2	7	0.714286	0	0	0	#DIV/0!	1	1	1	0	0	2	2	12		51.7333
	1007	1	3	1	4	23	5	1	1	12	12	24	0.5	0	0	0	#DIV/0!	5	9	2	1	3	0	3	12		102.267
	1008	1	3	1	4	23	3	4	2	2	2	4	0.5	0	0	0	#DIV/0!	1	4	0	1	0	2	2	12		35.7167
	1009	1	3	1	4	23	4	1	1	3	0	3	1	0	0	0	#DIV/0!	1	0	0	0	0	2	2	12		25.95
	1010	1	3	1	3	26	1	2	1	0	0	0	#DIV/0!	34	55	89	0.382022	2	0	2	0	0	0	0	21		111.517
	1011	1	3	1	3	26	4	1	1	30	28	58	0.517241	0	0	0	#DIV/0!	18	11	6	1	1	1	2	21		300.783
	1012	1	3	1	3	26	5	2	1	4	3	7	0.571429	0	0	0	#DIV/0!	0	0	1	1	1	1	2	21		86.4667
	1013	1	3	1	3	26	5	4	2	21	6	27	0.777778	0	0	0	#DIV/0!	0	12	7	3	1	1	2	21		255.133
	1014	1	3	1	3	26	5	1	1	5	7	12	0.416667	0	0	0	#DIV/0!	0	1	5	1	2	3	5	21		117.6
	1015	1	3	1	3	26	2	3	2	0	4	4	0	0	0	0	#DIV/0!	1	0	1	0	0	1	1	21		108.367
	1016	1	3	1	3	26	1	1	1	0	0	0	#DIV/0!	39	89	128	0.304688	1	2	5	0	0	0	0	21		196.367
	1017	1	3	1	3	26	3	2	1	20	19	39	0.512821	0	0	0	#DIV/0!	2	5	1	0	2	1	3	21		160.4
	1018	1	3	1	3	26	1	2	1	0	0	0	#DIV/0!	16	45	61	0.262295	0	0	1	0	0	0	0	21		100.1
	1019	1	3	1	3	26	2	2	1	16	13	29	0.551724	0	0	0	#DIV/0!	1	1	7	1	4	2	6	21		338.783
	1020	1	3	1	3	26	2	1	1	0	0	0	#DIV/0!	0	0	0	#DIV/0!	0	0	0	1	0	0	0	21		5.41667
	1021	1	3	1	3	26	3	2	1	16	28	44	0.363636	0	0	0	#DIV/0!	12	5	1	0	1	4	5	21		259.317
	1022	1	3	1	3	26	2	1	1	9	14	23	0.391304	0	0	0	#DIV/0!	2	2	4	0	3	4	7	21		259.467
	1023	1	3	1	3	26	3	3	2	19	20	39	0.487179	0	0	0	#DIV/0!	5	10	5	0	1	1	2	21		178.633
	1024	1	3	1	3	26	4	3	2	15	16	31	0.483871	0	0	0	#DIV/0!	4	8	5	0	1	1	2	21		134.55
	1025	1	3	1	3	26	3	2	1	0	0	0	#DIV/0!	0	0	0	#DIV/0!	0	0	0	0	0	0	0	21		4.7
	1026	1	3	1	3	26	4	4	2	26	19	45	0.577778	0	0	0	#DIV/0!	9	8	5	0	1	1	2	21		172.583
	1027	1	3	1	3	26	3	1	1	1	1	2	0.5	0	0	0	#DIV/0!	0	1	1	1	1	1	2	21		66.6
	1028	1	3	1	4	29	1	2	1	0	0	0	#DIV/0!	69	155	224	0.308036	2	1	3	0	0	0	0	22		313.667
	1029	1	3	1	4	29	5	1	1	15	6	21	0.714286	0	0	0	#DIV/0!	4	6	0	0	0	1	1	22		170.45
	1030	1	3	1	4	29	5	3	2	2	2	4	0.5	0	0	0	#DIV/0!	0	2	0	0	0	0	0	22		18.7
	1031	1	3	1	4	29	4	3	2	7	3	10	0.7	0	0	0	#DIV/0!	8	5	2	0	1	2	3	22		108.95
	1032	1	3	1	4	29	2	3	2	29	20	49	0.591837	0	0	0	#DIV/0!	5	9	1	0	2	2	4	22		337.9
	1033	1	3	1	4	29	3	1	1	5	5	10	0.5	0	0	0	#DIV/0!	6	3	1	1	3	6	9	22		166.75
	1034	1	3	1	4	29	4	4	2	0	0	0	#DIV/0!	0	0	0	#DIV/0!	0	0	0	0	0	0	0	22		0
	1035	1	3	1	4	29	2	4	2	22	6	28	0.785714	0	0	0	#DIV/0!	0	8	5	2	1	1	2	22		330.317
	1036	1	3	1	4	29	1	2	1	0	0	0	#DIV/0!	14	26	40	0.35	0	2	0	0	0	0	0	22		58.1667
	1037	1	3	1	4	29	2	2	1	1	2	3	0.333333	0	0	0	#DIV/0!	0	2	2	0	2	2	4	22		77.9167
	1038	1	3	1	4	29	1	1	1	0	0	0	#DIV/0!	10	21	31	0.322581	1	0	0	0	0	0	0	22		27.9167
	1039	1	3	1	4	29	5	2	1	7	4	11	0.636364	0	0	0	#DIV/0!	0	3	1	0	1	2	3	22		99.55
	1040	1	3	1	4	29	4	2	1	17	9	26	0.653846	0	0	0	#DIV/0!	9	8	2	1	3	2	5	22		213.183
	1041	1	3	1	4	29	3	2	1	36	33	69	0.521739	0	0	0	#DIV/0!	7	14	3	1	4	6	10	22		326.783
	1042	1	3	1	4	29	3	4	2	27	31	58	0.465517	0	0	0	#DIV/0!	9	15	4	0	3	6	9	22		299.567
	1043	1	3	1	4	29	3	1	1	6	12	18	0.333333	0	0	0	#DIV/0!	4	5	1	0	0	0	0	22		95.45
	1044	1	3	1	4	29	2	2	1	2	2	4	0.5	0	0	0	#DIV/0!	1	1	1	0	0	0	0	22		50.8
	1045	1	3	1	4	29	3	2	1	3	1	4	0.75	0	0	0	#DIV/0!	0	2	0	0	0	2	2	22		84.0667
	1046	1	3	1	4	34	1	4	2	0	0	0	#DIV/0!	48	98	146	0.328767	0	1	0	0	0	0	0	9		256.6
	1047	1	3	1	4	34	4	2	1	15	16	31	0.483871	0	0	0	#DIV/0!	6	14	7	0	0	0	0	9		208.2
	1048	1	3	1	4	34	3	3	2	17	22	39	0.435897	0	0	0	#DIV/0!	12	12	6	1	1	0	1	9		254.517
	1049	1	3	1	4	34	3	1	1	9	11	20	0.45	0	0	0	#DIV/0!	3	5	2	0	0	2	2	9		93.5
	1050	1	3	1	4	34	2	1	1	7	1	8	0.875	0	0	0	#DIV/0!	2	1	1	0	0	0	0	9		80.2167
	1051	1	3	1	4	34	2	4	2	11	7	18	0.611111	0	0	0	#DIV/0!	2	1	5	0	1	0	1	9		275.95
	1052	1	3	1	4	34	1	1	1	0	0	0	#DIV/0!	34	39	73	0.465753	1	0	1	0	0	0	0	9		103.283
	1053	1	3	1	4	34	5	1	1	33	6	39	0.846154	0	0	0	#DIV/0!	2	6	3	1	1	3	4	9		232.833
	1054	1	3	1	4	34	2	1	1	0	0	0	#DIV/0!	0	0	0	#DIV/0!	1	1	1	0	0	0	0	9		18.2
	1055	1	3	1	4	34	3	4	2	12	15	27	0.444444	0	0	0	#DIV/0!	9	10	7	7	1	3	4	9		212.35
	1056	1	3	1	4	34	5	4	2	1	0	1	1	0	0	0	#DIV/0!	0	1	0	2	3	3	6	9		53.8333
	1057	1	3	1	4	34	3	1	1	0	1	1	0	0	0	0	#DIV/0!	0	0	0	0	0	0	0	9		23.2833
	1058	1	3	1	4	34	3	3	2	2	9	11	0.181818	0	0	0	#DIV/0!	4	0	2	1	0	1	1	9		51.2833
	1059	1	3	1	4	34	5	3	2	6	6	12	0.5	0	0	0	#DIV/0!	1	0	2	1	0	3	3	9		59.1667
	1060	1	3	1	4	34	2	1	1	4	0	4	1	0	0	0	#DIV/0!	0	2	1	0	0	0	0	9		63.65
	1061	1	3	1	4	34	4	1	1	18	13	31	0.580645	0	0	0	#DIV/0!	6	2	2	3	4	1	5	9		189.233
	1062	1	3	1	4	34	3	3	2	0	1	1	0	0	0	0	#DIV/0!	3	1	0	0	0	0	0	9		13.05
	1063	1	3	1	4	34	2	4	2	18	10	28	0.642857	0	0	0	#DIV/0!	5	2	4	0	0	3	3	9		305.233
	1064	1	3	1	3	36	3	3	2	16	21	37	0.432432	0	0	0	#DIV/0!	3	13	3	4	4	7	11	20		213.85
	1065	1	3	1	3	36	3	1	1	7	8	15	0.466667	0	0	0	#DIV/0!	1	4	0	0	0	1	1	20		66.7333
	1066	1	3	1	3	36	2	3	2	18	10	28	0.642857	0	0	0	#DIV/0!	10	12	7	0	0	0	0	20		177.017
	1067	1	3	1	3	36	2	3	2	6	10	16	0.375	0	0	0	#DIV/0!	5	5	1	0	1	4	5	20		164.533
	1068	1	3	1	3	36	3	3	2	23	11	34	0.676471	0	0	0	#DIV/0!	8	9	1	0	2	3	5	20		188.967
	1069	1	3	1	3	36	3	1	1	17	17	34	0.5	0	0	0	#DIV/0!	3	6	1	0	0	2	2	20		167.15
	1070	1	3	1	3	36	1	2	1	0	0	0	#DIV/0!	62	159	221	0.280543	2	1	0	0	0	0	0	20		311.267
	1071	1	3	1	3	36	2	2	1	8	4	12	0.666667	0	0	0	#DIV/0!	2	3	6	0	2	2	4	20		151.8
	1072	1	3	1	3	36	5	1	1	18	8	26	0.692308	0	0	0	#DIV/0!	3	6	7	0	0	0	0	20		207.883
	1073	1	3	1	3	36	5	2	1	1	1	2	0.5	0	0	0	#DIV/0!	3	2	7	1	4	10	14	20		192.05
	1074	1	3	1	3	36	2	2	1	9	9	18	0.5	0	0	0	#DIV/0!	2	4	2	0	1	2	3	20		180.167
	1075	1	3	1	3	36	1	3	2	0	0	0	#DIV/0!	16	69	85	0.188235	0	0	1	0	0	0	0	20		97.8
	1076	1	3	1	3	36	4	2	1	24	19	43	0.55814	0	0	0	#DIV/0!	17	14	4	1	0	0	0	20		191.8
	1077	1	3	1	3	36	3	1	1	27	27	54	0.5	0	0	0	#DIV/0!	6	6	2	2	3	3	6	20		247.317
	1078	1	3	1	3	36	3	2	1	0	0	0	#DIV/0!	0	0	0	#DIV/0!	0	0	2	0	0	1	1	20		21.3167
	1079	1	3	1	3	36	2	4	2	3	6	9	0.333333	0	0	0	#DIV/0!	1	1	2	0	3	2	5	20		139.733
	1080	1	3	1	3	36	5	2	1	18	4	22	0.818182	0	0	0	#DIV/0!	2	4	4	0	0	0	0	20		182.95
	1081	1	3	1	4	38	1	1	1	0	0	0	#DIV/0!	23	48	71	0.323944	0	1	0	0	0	0	0	7		107.083
	1082	1	3	1	4	38	2	3	2	9	3	12	0.75	0	0	0	#DIV/0!	0	1	0	0	0	0	0	7		67.3333
	1083	1	3	1	4	38	5	2	1	5	3	8	0.625	0	0	0	#DIV/0!	0	3	3	2	0	3	3	7		109.4
	1084	1	3	1	4	38	2	3	2	10	5	15	0.666667	0	0	0	#DIV/0!	1	7	7	14	3	9	12	7		193.3
	1085	1	3	1	4	38	4	2	1	14	13	27	0.518519	0	0	0	#DIV/0!	16	6	3	0	1	1	2	7		228.067
	1086	1	3	1	4	38	1	1	1	0	0	0	#DIV/0!	13	28	41	0.317073	1	0	0	0	0	0	0	7		71.5167
	1087	1	3	1	4	38	3	4	2	28	21	49	0.571429	0	0	0	#DIV/0!	9	8	7	6	2	1	3	7		203.517
	1088	1	3	1	4	38	4	4	2	17	8	25	0.68	0	0	0	#DIV/0!	6	6	4	0	1	0	1	7		184.333
	1089	1	3	1	4	38	3	3	2	7	8	15	0.466667	0	0	0	#DIV/0!	5	3	3	4	4	9	13	7		177.85
	1090	1	3	1	4	38	1	3	2	0	0	0	#DIV/0!	41	84	125	0.328	2	0	0	0	0	0	0	7		179.483
	1091	1	3	1	4	38	3	2	1	19	9	28	0.678571	0	0	0	#DIV/0!	7	0	6	0	0	2	2	7		311.883
	1092	1	3	1	4	38	5	4	2	16	9	25	0.64	0	0	0	#DIV/0!	3	10	1	2	3	6	9	7		167.117
	1093	1	3	1	4	38	3	3	2	2	3	5	0.4	0	0	0	#DIV/0!	3	2	0	0	0	2	2	7		46.3667
	1094	1	3	1	4	38	3	2	1	14	11	25	0.56	0	0	0	#DIV/0!	6	4	1	1	1	2	3	7		167.133
	1095	1	3	1	4	38	2	3	2	46	22	68	0.676471	0	0	0	#DIV/0!	12	9	20	0	3	2	5	7		386.217
	1096	1	3	1	4	38	3	2	1	18	16	34	0.529412	0	0	0	#DIV/0!	18	8	2	1	2	4	6	7		222.367
	1097	1	3	1	3	39	5	4	2	1	1	2	0.5	0	0	0	#DIV/0!	3	3	2	0	0	0	0	19		58.6333
	1098	1	3	1	3	39	4	1	1	21	31	52	0.403846	0	0	0	#DIV/0!	5	13	7	2	3	8	11	19		265.75
	1099	1	3	1	3	39	3	2	1	12	17	29	0.413793	0	0	0	#DIV/0!	2	9	4	0	1	0	1	19		173.583
	1100	1	3	1	3	39	3	4	2	0	0	0	#DIV/0!	0	0	0	#DIV/0!	0	0	0	0	0	0	0	19		0
	1101	1	3	1	3	39	1	2	1	0	0	0	#DIV/0!	73	134	207	0.352657	2	0	7	0	0	0	0	19		287.5
	1102	1	3	1	3	39	3	3	2	8	16	24	0.333333	0	0	0	#DIV/0!	0	4	0	1	0	1	1	19		58.2833
	1103	1	3	1	3	39	2	2	1	13	13	26	0.5	0	0	0	#DIV/0!	1	7	10	0	1	4	5	19		308.033
	1104	1	3	1	3	39	1	2	1	0	0	0	#DIV/0!	27	89	116	0.232759	0	2	4	0	0	0	0	19		132.217
	1105	1	3	1	3	39	3	3	2	7	4	11	0.636364	0	0	0	#DIV/0!	2	2	6	1	1	4	5	19		184.95
	1106	1	3	1	3	39	2	2	1	0	3	3	0	0	0	0	#DIV/0!	1	1	1	1	2	2	4	19		119.95
	1107	1	3	1	3	39	3	1	1	20	18	38	0.526316	0	0	0	#DIV/0!	2	18	2	1	3	1	4	19		148.217
	1108	1	3	1	3	39	3	4	2	6	3	9	0.666667	0	0	0	#DIV/0!	2	1	2	0	3	2	5	19		141
	1109	1	3	1	3	39	4	4	2	13	19	32	0.40625	0	0	0	#DIV/0!	4	14	10	0	0	0	0	19		252.5
	1110	1	3	1	3	39	2	4	2	2	3	5	0.4	0	0	0	#DIV/0!	0	0	0	0	0	0	0	19		35.0667
	1111	1	3	1	3	39	2	2	1	28	21	49	0.571429	0	0	0	#DIV/0!	2	8	9	0	2	0	2	19		383.817
	1112	1	3	1	3	39	3	1	1	6	9	15	0.4	0	0	0	#DIV/0!	2	6	4	0	1	1	2	19		135.517
	1113	1	3	1	3	39	3	3	2	12	18	30	0.4	0	0	0	#DIV/0!	0	10	4	1	2	2	4	19		172.867
	1114	1	3	1	3	39	5	1	1	3	2	5	0.6	0	0	0	#DIV/0!	0	3	0	0	1	3	4	19		96.7
	1115	1	3	1	4	40	3	2	1	2	3	5	0.4	0	0	0	#DIV/0!	0	1	3	4	1	4	5	10		101.117
	1116	1	3	1	4	40	3	2	1	11	7	18	0.611111	0	0	0	#DIV/0!	1	3	0	0	2	1	3	10		123.317
	1117	1	3	1	4	40	3	4	2	21	18	39	0.538462	0	0	0	#DIV/0!	14	13	0	2	0	0	0	10		116.75
	1118	1	3	1	4	40	2	1	1	21	13	34	0.617647	0	0	0	#DIV/0!	2	4	5	0	2	2	4	10		283.083
	1119	1	3	1	4	40	4	4	2	1	1	2	0.5	0	0	0	#DIV/0!	0	1	0	0	0	0	0	10		10.3667
	1120	1	3	1	4	40	5	1	1	10	8	18	0.555556	0	0	0	#DIV/0!	2	3	5	0	3	4	7	10		243.183
	1121	1	3	1	4	40	1	4	2	0	0	0	#DIV/0!	53	95	148	0.358108	1	3	3	0	0	0	0	10		222.683
	1122	1	3	1	4	40	3	4	2	33	20	53	0.622642	0	0	0	#DIV/0!	17	10	0	5	3	0	3	10		217.883
	1123	1	3	1	4	40	2	1	1	2	1	3	0.666667	0	0	0	#DIV/0!	0	1	2	0	0	0	0	10		37.7167
	1124	1	3	1	4	40	1	2	1	0	0	0	#DIV/0!	28	64	92	0.304348	1	0	2	0	0	0	0	10		137.317
	1125	1	3	1	4	40	2	2	1	22	8	30	0.733333	0	0	0	#DIV/0!	2	3	9	0	1	3	4	10		277.3
	1126	1	3	1	4	40	2	2	1	5	3	8	0.625	0	0	0	#DIV/0!	0	0	1	0	0	3	3	10		78.75
	1127	1	3	1	4	40	4	3	2	3	4	7	0.428571	0	0	0	#DIV/0!	3	3	3	3	3	5	8	10		165.967
	1128	1	3	1	4	40	4	1	1	5	4	9	0.555556	0	0	0	#DIV/0!	1	5	1	0	0	1	1	10		55.0167
	1129	1	3	1	4	40	3	1	1	6	4	10	0.6	0	0	0	#DIV/0!	1	2	1	3	0	1	1	10		107.45
	1130	1	3	1	4	40	3	2	1	8	4	12	0.666667	0	0	0	#DIV/0!	3	6	1	0	0	1	1	10		126.8
	1131	1	3	1	4	40	4	2	1	17	15	32	0.53125	0	0	0	#DIV/0!	6	9	3	0	1	3	4	10		109.567
	1132	1	3	1	4	40	5	1	1	3	2	5	0.6	0	0	0	#DIV/0!	2	2	0	4	2	3	5	10		80.7667
	1133	1	3	1	4	41	3	2	1	3	7	10	0.3	0	0	0	#DIV/0!	1	0	0	0	0	0	0	4		16.2333
	1134	1	3	1	4	41	2	1	1	9	4	13	0.692308	0	0	0	#DIV/0!	5	4	1	0	0	1	1	4		94.0833
	1135	1	3	1	4	41	5	2	1	1	0	1	1	0	0	0	#DIV/0!	1	0	3	0	2	1	3	4		75.6667
	1136	1	3	1	4	41	2	2	1	16	14	30	0.533333	0	0	0	#DIV/0!	6	17	3	1	2	2	4	4		173.417
	1137	1	3	1	4	41	4	2	1	10	7	17	0.588235	0	0	0	#DIV/0!	20	10	7	0	0	5	5	4		187.75
	1138	1	3	1	4	41	3	2	1	39	12	51	0.764706	0	0	0	#DIV/0!	26	14	3	2	4	8	12	4		354.333
	1139	1	3	1	4	41	4	1	1	16	18	34	0.470588	0	0	0	#DIV/0!	10	8	1	0	1	0	1	4		153.2
	1140	1	3	1	4	41	1	4	2	0	0	0	#DIV/0!	74	153	227	0.325991	1	1	3	0	0	0	0	4		330.733
	1141	1	3	1	4	41	1	3	2	0	0	0	#DIV/0!	56	93	149	0.375839	0	0	1	0	0	1	1	4		211.267
	1142	1	3	1	4	41	5	2	1	2	2	4	0.5	0	0	0	#DIV/0!	0	0	2	2	1	5	6	4		119.033
	1143	1	3	1	4	41	5	2	1	20	4	24	0.833333	0	0	0	#DIV/0!	3	8	5	3	1	6	7	4		239.533
	1144	1	3	1	4	41	2	3	2	28	20	48	0.583333	0	0	0	#DIV/0!	5	6	3	4	3	1	4	4		435.5
	1145	1	3	1	4	41	5	3	2	14	6	20	0.7	0	0	0	#DIV/0!	0	4	6	13	6	6	12	4		353.717
	1146	1	3	1	4	41	4	3	2	18	15	33	0.545455	0	0	0	#DIV/0!	21	21	6	1	2	2	4	4		342.767
	1147	1	3	1	4	41	2	3	2	25	13	38	0.657895	0	0	0	#DIV/0!	4	4	2	0	0	1	1	4		283.617
	1148	1	3	1	4	41	3	4	2	23	16	39	0.589744	0	0	0	#DIV/0!	5	7	1	0	1	2	3	4		133.167
	1149	1	3	1	4	41	2	3	2	34	10	44	0.772727	0	0	0	#DIV/0!	3	4	2	0	3	0	3	4		253.817
	1150	1	3	1	4	42	3	4	2	26	24	50	0.52	0	0	0	#DIV/0!	27	11	6	3	2	4	6	1		276.083
	1151	1	3	1	4	42	2	2	1	34	8	42	0.809524	0	0	0	#DIV/0!	0	9	6	0	1	0	1	1		231.5
	1152	1	3	1	4	42	3	4	2	29	30	59	0.491525	0	0	0	#DIV/0!	23	11	16	7	5	8	13	1		366.517
	1153	1	3	1	4	42	2	1	1	35	21	56	0.625	0	0	0	#DIV/0!	7	4	12	0	1	1	2	1		303.5
	1154	1	3	1	4	42	4	3	2	15	17	32	0.46875	0	0	0	#DIV/0!	6	10	4	0	0	0	0	1		181.167
	1155	1	3	1	4	42	1	2	1	0	0	0	#DIV/0!	33	51	84	0.392857	3	0	5	0	0	0	0	1		190.4
	1156	1	3	1	4	42	5	4	2	29	9	38	0.763158	0	0	0	#DIV/0!	1	9	3	0	2	0	2	1		180.217
	1157	1	3	1	4	42	1	4	2	0	0	0	#DIV/0!	67	132	199	0.336683	2	2	3	0	0	0	0	1		349.6
	1158	1	3	1	4	42	4	3	2	21	8	29	0.724138	0	0	0	#DIV/0!	3	5	8	6	2	1	3	1		217.183
	1159	1	3	1	4	42	3	2	1	15	16	31	0.483871	0	0	0	#DIV/0!	7	6	12	5	3	4	7	1		174.283
	1160	1	3	1	4	42	3	4	2	4	3	7	0.571429	0	0	0	#DIV/0!	2	1	8	10	5	4	9	1		234.233
	1161	1	3	1	4	42	3	1	1	8	13	21	0.380952	0	0	0	#DIV/0!	9	6	1	0	0	0	0	1		93.4167
	1162	1	3	1	4	42	3	1	1	15	18	33	0.454545	0	0	0	#DIV/0!	20	6	13	3	0	2	2	1		207.367
	1163	1	3	1	4	42	2	1	1	27	10	37	0.72973	0	0	0	#DIV/0!	1	0	8	0	0	1	1	1		270.817
	1164	1	3	1	4	42	2	4	2	10	6	16	0.625	0	0	0	#DIV/0!	10	2	16	0	2	3	5	1		218.683
	1165	1	3	1	4	42	5	4	2	12	4	16	0.75	0	0	0	#DIV/0!	3	4	11	10	2	4	6	1		200.033
	1166	1	3	1	4	45	1	1	1	0	0	0	#DIV/0!	20	50	70	0.285714	0	0	0	0	0	0	0	14		88.3333
	1167	1	3	1	4	45	2	4	2	26	11	37	0.702703	0	0	0	#DIV/0!	1	14	3	0	2	3	5	14		314.717
	1168	1	3	1	4	45	5	2	1	17	2	19	0.894737	0	0	0	#DIV/0!	0	5	2	1	3	3	6	14		126.133
	1169	1	3	1	4	45	3	4	2	44	31	75	0.586667	0	0	0	#DIV/0!	22	15	1	0	1	0	1	14		284.083
	1170	1	3	1	4	45	3	4	2	1	0	1	1	0	0	0	#DIV/0!	2	0	3	8	4	4	8	14		138.2
	1171	1	3	1	4	45	4	1	1	3	6	9	0.333333	0	0	0	#DIV/0!	1	5	4	2	1	1	2	14		137.183
	1172	1	3	1	4	45	2	1	1	6	3	9	0.666667	0	0	0	#DIV/0!	3	2	4	1	1	2	3	14		149
	1173	1	3	1	4	45	4	3	2	8	12	20	0.4	0	0	0	#DIV/0!	10	8	8	0	1	5	6	14		181.1
	1174	1	3	1	4	45	3	2	1	5	0	5	1	0	0	0	#DIV/0!	1	1	0	2	2	1	3	14		154.083
	1175	1	3	1	4	45	2	4	2	0	1	1	0	0	0	0	#DIV/0!	1	0	0	0	0	0	0	14		20.6167
	1176	1	3	1	4	45	1	1	1	0	0	0	#DIV/0!	56	120	176	0.318182	5	3	1	0	1	0	1	14		260.733
	1177	1	3	1	4	45	5	2	1	8	2	10	0.8	0	0	0	#DIV/0!	1	5	1	1	1	2	3	14		117.7
	1178	1	3	1	4	45	4	2	1	20	20	40	0.5	0	0	0	#DIV/0!	12	22	2	0	0	0	0	14		212.717
	1179	1	3	1	4	45	5	2	1	4	1	5	0.8	0	0	0	#DIV/0!	0	4	0	0	0	0	0	14		48.9833
	1180	1	3	1	4	45	2	4	2	10	5	15	0.666667	0	0	0	#DIV/0!	0	1	2	0	0	0	0	14		112.567
	1181	1	3	1	4	45	3	2	1	12	8	20	0.6	0	0	0	#DIV/0!	6	6	0	1	1	1	2	14		99.75
	1182	1	3	1	4	45	3	2	1	1	3	4	0.25	0	0	0	#DIV/0!	1	1	2	0	0	2	2	14		23.2167
	1183	1	3	1	1	46	1	1	1	0	0	0	#DIV/0!	3	5	8	0.375	1	0	0	0	0	0	0	11		9.83333
	1184	1	3	1	1	46	3	1	1	8	5	13	0.615385	0	0	0	#DIV/0!	4	0	2	4	3	5	8	11		210.35
	1185	1	3	1	1	46	2	3	2	8	6	14	0.571429	0	0	0	#DIV/0!	3	4	0	0	0	1	1	11		159.8
	1186	1	3	1	1	46	5	1	1	2	3	5	0.4	0	0	0	#DIV/0!	1	4	0	1	5	5	10	11		219.667
	1187	1	3	1	1	46	5	3	2	16	7	23	0.695652	0	0	0	#DIV/0!	5	9	6	1	5	6	11	11		290.3
	1188	1	3	1	1	46	2	3	2	5	3	8	0.625	0	0	0	#DIV/0!	0	4	1	0	1	2	3	11		188.983
	1189	1	3	1	1	46	3	1	1	17	15	32	0.53125	0	0	0	#DIV/0!	2	5	1	0	0	2	2	11		77.5167
	1190	1	3	1	1	46	4	3	2	17	21	38	0.447368	0	0	0	#DIV/0!	5	10	3	0	0	3	3	11		187.767
	1191	1	3	1	1	46	1	3	2	0	0	0	#DIV/0!	64	114	178	0.359551	0	0	0	0	0	0	0	11		280.85
	1192	1	3	1	1	46	1	3	2	0	0	0	#DIV/0!	12	34	46	0.26087	0	0	1	0	0	0	0	11		111.617
	1193	1	3	1	1	46	3	2	1	19	19	38	0.5	0	0	0	#DIV/0!	1	6	2	0	1	3	4	11		192.65
	1194	1	3	1	1	46	3	4	2	0	1	1	0	0	0	0	#DIV/0!	0	0	0	0	0	0	0	11		4.21667
	1195	1	3	1	1	46	3	1	1	16	18	34	0.470588	0	0	0	#DIV/0!	4	9	2	0	0	3	3	11		197
	1196	1	3	1	1	46	4	2	1	17	8	25	0.68	0	0	0	#DIV/0!	8	6	1	1	1	2	3	11		191.983
	1197	1	3	1	1	46	2	1	1	17	6	23	0.73913	0	0	0	#DIV/0!	0	3	3	0	1	1	2	11		131.5
	1198	1	3	1	1	46	3	3	2	3	7	10	0.3	0	0	0	#DIV/0!	2	1	2	0	1	0	1	11		67.15
	1199	1	3	1	1	46	5	2	1	1	1	2	0.5	0	0	0	#DIV/0!	0	2	0	0	0	1	1	11		21.6833
	1	2	3	1	1	1	1	2	1	0	0	0	#DIV/0!	10	0	47	0.212766	1	0	0	0	0	0	0	22	01:14:54	74.9
	2	2	3	1	1	1	2	4	2	3	0	8	0.375	0	0	0	#DIV/0!	1	4	2	0	0	2	2	22	02:26:37	146.617
	3	2	3	1	1	1	4	2	1	17	0	43	0.395349	0	0	0	#DIV/0!	9	13	1	1	1	0	1	22	03:12:38	192.633
	4	2	3	1	1	1	4	4	2	6	0	13	0.461538	0	0	0	#DIV/0!	4	14	0	0	3	1	4	22	04:31:31	271.517
	5	2	3	1	1	1	5	1	1	8	0	18	0.444444	0	0	0	#DIV/0!	5	9	3	3	3	2	5	22	03:02:32	182.533
	6	2	3	1	1	1	3	1	1	10	0	28	0.357143	0	0	0	#DIV/0!	4	15	1	0	2	3	5	22	03:22:18	202.3
	7	2	3	1	1	1	2	3	2	15	0	30	0.5	0	0	0	#DIV/0!	0	7	4	0	1	1	2	22	05:43:29	343.483
	8	2	3	1	1	1	1	1	1	0	0	0	#DIV/0!	50	0	180	0.277778	1	2	3	0	0	0	0	22	04:05:18	245.3
	9	2	3	1	1	1	3	1	1	29	0	45	0.644444	0	0	0	#DIV/0!	0	4	4	1	0	3	3	22	01:40:14	100.233
	10	2	3	1	1	1	3	3	2	3	0	5	0.6	0	0	0	#DIV/0!	3	4	8	6	1	0	1	22	02:26:01	146.017
	11	2	3	1	1	1	4	2	1	8	0	12	0.666667	0	0	0	#DIV/0!	5	10	5	1	1	1	2	22	01:48:20	108.333
	12	2	3	1	1	1	1	3	2	0	0	0	#DIV/0!	24	0	77	0.311688	1	1	0	0	0	0	0	22	01:39:48	99.8
	13	2	3	1	1	1	3	2	1	6	0	23	0.26087	0	0	0	#DIV/0!	0	8	2	5	2	1	3	22	02:48:50	168.833
	14	2	3	1	1	1	3	1	1	36	0	84	0.428571	0	0	0	#DIV/0!	14	34	3	2	4	3	7	22	05:26:21	326.35
	15	2	3	1	1	1	5	1	1	7	0	11	0.636364	0	0	0	#DIV/0!	9	9	0	0	0	0	0	22	01:53:14	113.233
	16	2	3	1	1	1	3	2	1	2	0	8	0.25	0	0	0	#DIV/0!	1	8	0	0	0	0	0	22	03:37:55	217.917
	17	2	3	1	1	2	1	2	1	0	0	0	#DIV/0!	36	0	115	0.313043	0	0	0	0	0	0	0	16	03:13:00	193
	18	2	3	1	1	2	2	4	2	14	0	20	0.7	0	0	0	#DIV/0!	1	6	3	0	1	1	2	16	05:15:20	315.333
	19	2	3	1	1	2	5	2	1	0	0	0	#DIV/0!	0	0	0	#DIV/0!	3	3	2	4	1	2	3	16	01:59:07	119.117
	20	2	3	1	1	2	4	3	2	6	0	7	0.857143	0	0	0	#DIV/0!	0	5	3	0	0	0	0	16	1900-01-02 10:17:00	3497
	21	2	3	1	1	2	3	2	1	11	0	34	0.323529	0	0	0	#DIV/0!	6	19	4	2	3	3	6	16	03:30:31	210.517
	22	2	3	1	1	2	3	1	1	8	0	13	0.615385	0	0	0	#DIV/0!	3	3	3	0	1	0	1	16	01:22:39	82.65
	23	2	3	1	1	2	4	3	2	11	0	22	0.5	0	0	0	#DIV/0!	6	12	1	0	3	1	4	16	02:32:46	152.767
	24	2	3	1	1	2	2	2	1	30	0	61	0.491803	0	0	0	#DIV/0!	7	6	1	0	0	1	1	16	03:13:24	193.4
	25	2	3	1	1	2	5	2	1	7	0	12	0.583333	0	0	0	#DIV/0!	9	3	2	3	1	3	4	16	03:37:39	217.65
	26	2	3	1	1	2	4	1	1	10	0	19	0.526316	0	0	0	#DIV/0!	4	13	2	2	0	1	1	16	02:00:31	120.517
	27	2	3	1	1	2	3	4	2	10	0	16	0.625	0	0	0	#DIV/0!	1	4	5	0	1	2	3	16	03:28:36	208.6
	28	2	3	1	1	2	3	3	2	2	0	4	0.5	0	0	0	#DIV/0!	0	1	0	0	1	0	1	16	01:06:58	66.9667
	29	2	3	1	1	2	2	4	2	24	0	29	0.827586	0	0	0	#DIV/0!	12	24	1	0	1	1	2	16	03:54:36	234.6
	30	2	3	1	1	2	1	4	2	0	0	0	#DIV/0!	6	0	39	0.153846	0	0	0	0	0	0	0	16	1900-01-02 09:23:00	3443
	31	2	3	1	1	2	3	4	2	23	0	42	0.547619	0	0	0	#DIV/0!	6	8	4	5	2	1	3	16	02:59:36	179.6
	32	2	3	1	1	2	1	1	1	0	0	0	#DIV/0!	20	0	60	0.333333	3	0	0	0	0	0	0	16	01:49:37	109.617
	33	2	3	1	2	3	1	3	2	0	0	0	#DIV/0!	60	0	171	0.350877	4	1	0	0	0	0	0	19	04:16:50	256.833
	34	2	3	1	2	3	4	1	1	1	0	3	0.333333	0	0	0	#DIV/0!	0	4	1	0	0	1	1	19	01:06:19	66.3167
	35	2	3	1	2	3	3	3	2	9	0	15	0.6	0	0	0	#DIV/0!	0	1	4	0	0	1	1	19	01:36:14	96.2333
	36	2	3	1	2	3	5	4	2	14	0	33	0.424242	0	0	0	#DIV/0!	13	28	3	1	4	3	7	19	04:47:22	287.367
	37	2	3	1	2	3	5	1	1	19	0	33	0.575758	0	0	0	#DIV/0!	4	8	1	3	4	2	6	19	04:19:02	259.033
	38	2	3	1	2	3	3	4	2	14	0	31	0.451613	0	0	0	#DIV/0!	4	13	4	0	0	4	4	19	03:00:58	180.967
	39	2	3	1	2	3	3	1	1	28	0	55	0.509091	0	0	0	#DIV/0!	15	24	7	1	3	2	5	19	05:52:02	352.033
	40	2	3	1	2	3	4	3	2	8	0	21	0.380952	0	0	0	#DIV/0!	6	9	2	0	2	0	2	19	02:42:44	162.733
	41	2	3	1	2	3	2	1	1	11	0	22	0.5	0	0	0	#DIV/0!	3	3	1	0	0	1	1	19	02:20:52	140.867
	42	2	3	1	2	3	2	1	1	10	0	24	0.416667	0	0	0	#DIV/0!	1	5	0	0	0	0	0	19	02:33:13	153.217
	43	2	3	1	2	3	2	3	2	10	0	24	0.416667	0	0	0	#DIV/0!	0	9	1	0	2	4	6	19	03:46:15	226.25
	44	2	3	1	2	3	5	1	1	6	0	8	0.75	0	0	0	#DIV/0!	6	3	0	6	0	2	2	19	04:11:15	251.25
	45	2	3	1	2	3	1	3	2	0	0	0	#DIV/0!	29	0	105	0.27619	2	4	0	0	0	0	0	19	02:43:10	163.167
	46	2	3	1	2	3	4	4	2	7	0	16	0.4375	0	0	0	#DIV/0!	1	13	1	1	0	1	1	19	01:41:14	101.233
	47	2	3	1	2	3	2	3	2	4	0	14	0.285714	0	0	0	#DIV/0!	3	3	2	0	0	0	0	19	01:51:52	111.867
	48	2	3	1	2	3	4	2	1	13	0	28	0.464286	0	0	0	#DIV/0!	9	19	1	0	1	0	1	19	02:10:38	130.633
	49	2	3	1	5	4	1	3	2	0	0	0	#DIV/0!	35	0	139	0.251799	0	0	0	0	0	0	0	24	03:17:11	197.183
	50	2	3	1	5	4	3	3	2	0	0	4	0	0	0	0	#DIV/0!	0	1	0	0	0	0	0	24	00:16:02	16.0333
	51	2	3	1	5	4	5	1	1	0	0	1	0	0	0	0	#DIV/0!	0	1	0	0	0	0	0	24	00:44:46	44.7667
	52	2	3	1	5	4	2	4	2	4	0	11	0.363636	0	0	0	#DIV/0!	0	5	0	1	1	0	1	24	01:45:42	105.7
	53	2	3	1	5	4	5	3	2	0	0	0	#DIV/0!	0	0	0	#DIV/0!	0	0	0	0	0	0	0	24	00:30:34	30.5667
	54	2	3	1	5	4	3	1	1	12	0	57	0.210526	0	0	0	#DIV/0!	4	22	0	1	2	2	4	24	05:34:43	334.717
	55	2	3	1	5	4	2	3	2	3	0	7	0.428571	0	0	0	#DIV/0!	0	5	0	0	0	0	0	24	03:47:12	227.2
	56	2	3	1	5	4	3	1	1	48	0	101	0.475248	0	0	0	#DIV/0!	6	22	5	3	2	5	7	24	05:33:58	333.967
	57	2	3	1	5	4	4	2	1	2	0	5	0.4	0	0	0	#DIV/0!	0	5	0	0	0	0	0	24	01:34:24	94.4
	58	2	3	1	5	4	1	1	1	0	0	0	#DIV/0!	39	0	150	0.26	2	2	0	0	0	0	0	24	03:42:49	222.817
	59	2	3	1	5	4	4	1	1	19	0	33	0.575758	0	0	0	#DIV/0!	12	28	2	0	3	2	5	24	04:44:46	284.767
	60	2	3	1	5	4	4	1	1	5	0	19	0.263158	0	0	0	#DIV/0!	6	17	3	5	4	2	6	24	04:33:39	273.65
	61	2	3	1	5	4	3	4	2	4	0	19	0.210526	0	0	0	#DIV/0!	3	14	5	0	1	1	2	24	03:06:59	186.983
	62	2	3	1	5	4	2	2	1	6	0	16	0.375	0	0	0	#DIV/0!	0	6	0	0	2	1	3	24	02:35:39	155.65
	63	2	3	1	5	4	2	4	2	9	0	21	0.428571	0	0	0	#DIV/0!	0	18	5	1	0	0	0	24	04:29:48	269.8
	64	2	3	1	5	4	5	1	1	3	0	5	0.6	0	0	0	#DIV/0!	4	9	0	0	1	1	2	24	02:41:48	161.8
	65	2	3	1	2	9	5	2	1	7	0	11	0.636364	0	0	0	#DIV/0!	7	4	5	4	7	9	16	1	04:11:42	251.7
	66	2	3	1	2	9	2	3	2	54	0	81	0.666667	0	0	0	#DIV/0!	10	11	16	1	1	3	4	1	08:50:34	530.567
	67	2	3	1	2	9	2	1	1	12	0	21	0.571429	0	0	0	#DIV/0!	0	5	4	1	2	4	6	1	03:39:27	219.45
	68	2	3	1	2	9	5	1	1	14	0	19	0.736842	0	0	0	#DIV/0!	4	11	2	3	2	4	6	1	04:25:00	265
	69	2	3	1	2	9	3	4	2	5	0	14	0.357143	0	0	0	#DIV/0!	2	3	0	0	0	1	1	1	01:12:44	72.7333
	70	2	3	1	2	9	2	3	2	34	0	51	0.666667	0	0	0	#DIV/0!	3	7	7	0	3	1	4	1	05:47:06	347.1
	71	2	3	1	2	9	4	4	2	39	0	75	0.52	0	0	0	#DIV/0!	26	25	9	0	1	6	7	1	08:16:12	496.2
	72	2	3	1	2	9	1	4	2	0	0	1	0	81	0	195	0.415385	8	3	0	0	0	1	1	1	05:29:55	329.917
	73	2	3	1	2	9	5	1	1	0	0	1	0	0	0	0	#DIV/0!	0	0	0	0	0	2	2	1	00:21:09	21.15
	74	2	3	1	2	9	1	3	2	0	0	0	#DIV/0!	52	0	135	0.385185	4	0	0	0	0	0	0	1	03:52:19	232.317
	75	2	3	1	2	9	3	2	1	1	0	3	0.333333	0	0	0	#DIV/0!	1	0	0	0	0	0	0	1	00:16:35	16.5833
	76	2	3	1	2	9	3	3	2	34	0	71	0.478873	0	0	0	#DIV/0!	18	23	5	13	3	11	14	1	07:21:07	441.117
	77	2	3	1	2	9	4	1	1	11	0	15	0.733333	0	0	0	#DIV/0!	2	10	1	0	0	0	0	1	01:10:42	70.7
	78	2	3	1	2	9	2	4	2	3	0	6	0.5	0	0	0	#DIV/0!	1	1	0	0	0	1	1	1	00:27:11	27.1833
	79	2	3	1	2	9	4	4	2	11	0	22	0.5	0	0	0	#DIV/0!	8	10	2	0	0	0	0	1	02:55:01	175.017
	80	2	3	1	2	9	3	2	1	25	0	39	0.641026	0	0	0	#DIV/0!	17	17	5	7	5	8	13	1	07:03:16	423.267
	81	2	3	1	4	14	2	2	1	21	0	25	0.84	0	0	0	#DIV/0!	8	5	4	0	2	0	2	15	04:02:35	242.583
	82	2	3	1	4	14	4	2	1	15	0	27	0.555556	0	0	0	#DIV/0!	19	11	3	1	1	1	2	15	02:43:26	163.433
	83	2	3	1	4	14	2	2	1	12	0	25	0.48	0	0	0	#DIV/0!	1	5	3	0	1	2	3	15	03:07:12	187.2
	84	2	3	1	4	14	3	3	2	3	0	6	0.5	0	0	0	#DIV/0!	2	3	0	0	2	0	2	15	02:32:46	152.767
	85	2	3	1	4	14	2	3	2	12	0	23	0.521739	0	0	0	#DIV/0!	1	1	0	0	0	0	0	15	02:45:22	165.367
	86	2	3	1	4	14	4	1	1	4	0	8	0.5	0	0	0	#DIV/0!	6	6	2	1	2	1	3	15	02:23:21	143.35
	87	2	3	1	4	14	4	3	2	12	0	31	0.387097	0	0	0	#DIV/0!	5	11	2	3	1	3	4	15	02:28:26	148.433
	88	2	3	1	4	14	1	1	1	0	0	0	#DIV/0!	44	0	158	0.278481	0	0	0	0	0	0	0	15	03:43:48	223.8
	89	2	3	1	4	14	3	1	1	12	0	28	0.428571	0	0	0	#DIV/0!	4	8	0	0	0	0	0	15	01:38:26	98.4333
	90	2	3	1	4	14	5	3	2	5	0	7	0.714286	0	0	0	#DIV/0!	3	5	0	1	2	1	3	15	01:52:04	112.067
	91	2	3	1	4	14	2	3	2	16	0	39	0.410256	0	0	0	#DIV/0!	6	6	3	0	0	2	2	15	02:48:48	168.8
	92	2	3	1	4	14	1	3	2	0	0	0	#DIV/0!	34	0	59	0.576271	1	0	0	0	0	0	0	15	01:35:10	95.1667
	93	2	3	1	4	14	4	2	1	30	0	45	0.666667	0	0	0	#DIV/0!	11	11	11	2	0	2	2	15	03:01:51	181.85
	94	2	3	1	4	14	3	2	1	11	0	35	0.314286	0	0	0	#DIV/0!	10	10	1	4	2	2	4	15	03:00:36	180.6
	95	2	3	1	4	14	3	2	1	9	0	12	0.75	0	0	0	#DIV/0!	2	1	0	1	0	0	0	15	01:30:29	90.4833
	96	2	3	1	4	14	5	4	2	3	0	5	0.6	0	0	0	#DIV/0!	2	2	0	0	0	1	1	15	02:04:38	124.633
	97	2	3	1	4	14	1	1	1	0	0	0	#DIV/0!	6	0	33	0.181818	0	0	0	0	0	0	0	15	00:41:02	41.0333
	98	2	3	1	1	12	1	3	2	0	0	0	#DIV/0!	58	0	184	0.315217	4	0	1	0	0	0	0	20	04:13:11	253.183
	99	2	3	1	1	12	3	4	2	21	0	50	0.42	0	0	0	#DIV/0!	8	19	3	0	3	5	8	20	05:00:55	300.917
	100	2	3	1	1	12	4	3	2	6	0	26	0.230769	0	0	0	#DIV/0!	5	10	2	1	1	0	1	20	01:53:11	113.183
	101	2	3	1	1	12	4	1	1	2	0	3	0.666667	0	0	0	#DIV/0!	0	12	1	0	1	5	6	20	01:25:52	85.8667
	102	2	3	1	1	12	2	3	2	2	0	7	0.285714	0	0	0	#DIV/0!	1	0	2	0	0	1	1	20	01:49:57	109.95
	103	2	3	1	1	12	2	2	1	3	0	17	0.176471	0	0	0	#DIV/0!	1	8	2	0	0	1	1	20	03:33:48	213.8
	104	2	3	1	1	12	3	2	1	11	0	22	0.5	0	0	0	#DIV/0!	3	8	5	3	4	6	10	20	04:25:19	265.317
	105	2	3	1	1	12	4	2	1	2	0	10	0.2	0	0	0	#DIV/0!	2	14	0	0	0	0	0	20	01:10:12	70.2
	106	2	3	1	1	12	3	1	1	42	0	85	0.494118	0	0	0	#DIV/0!	8	27	8	5	0	1	1	20	05:29:54	329.9
	107	2	3	1	1	12	5	4	2	3	0	5	0.6	0	0	0	#DIV/0!	2	5	1	1	3	5	8	20	02:39:30	159.5
	108	2	3	1	1	12	1	4	2	0	0	0	#DIV/0!	16	0	64	0.25	0	0	0	0	0	0	0	20	01:41:27	101.45
	109	2	3	1	1	12	3	2	1	11	0	31	0.354839	0	0	0	#DIV/0!	3	14	3	3	1	0	1	20	02:30:04	150.067
	110	2	3	1	1	12	3	2	1	4	0	12	0.333333	0	0	0	#DIV/0!	0	1	1	0	0	0	0	20	03:20:39	200.65
	111	2	3	1	1	12	1	3	2	0	0	0	#DIV/0!	14	0	49	0.285714	0	0	0	0	0	0	0	20	01:05:22	65.3667
	112	2	3	1	1	12	3	3	2	11	0	25	0.44	0	0	0	#DIV/0!	2	18	4	0	2	3	5	20	03:29:08	209.133
	113	2	3	1	1	12	5	2	1	9	0	18	0.5	0	0	0	#DIV/0!	0	4	0	0	0	0	0	20	05:11:31	311.517
	114	2	3	1	1	15	4	3	2	17	0	33	0.515152	0	0	0	#DIV/0!	11	14	7	0	0	2	2	3	02:49:00	169
	115	2	3	1	1	15	2	2	1	6	0	11	0.545455	0	0	0	#DIV/0!	1	1	0	0	0	1	1	3	02:17:19	137.317
	116	2	3	1	1	15	5	4	2	8	0	12	0.666667	0	0	0	#DIV/0!	9	2	2	2	0	1	1	3	02:04:15	124.25
	117	2	3	1	1	15	2	4	2	28	0	37	0.756757	0	0	0	#DIV/0!	6	6	5	1	3	4	7	3	05:59:56	359.933
	118	2	3	1	1	15	3	3	2	15	0	22	0.681818	0	0	0	#DIV/0!	4	5	2	4	1	1	2	3	01:40:27	100.45
	119	2	3	1	1	15	3	2	1	0	0	0	#DIV/0!	0	0	0	#DIV/0!	0	1	0	0	0	0	0	3	00:08:40	8.66667
	120	2	3	1	1	15	5	4	2	23	0	31	0.741935	0	0	0	#DIV/0!	4	7	2	1	2	1	3	3	02:40:30	160.5
	121	2	3	1	1	15	1	1	1	0	0	0	#DIV/0!	65	0	178	0.365169	0	2	0	0	0	0	0	3	05:11:46	311.767
	122	2	3	1	1	15	5	2	1	1	0	2	0.5	0	0	0	#DIV/0!	3	0	9	14	3	3	6	3	04:06:29	246.483
	123	2	3	1	1	15	3	3	2	3	0	6	0.5	0	0	0	#DIV/0!	7	4	2	6	6	4	10	3	03:34:32	214.533
	124	2	3	1	1	15	3	4	2	20	0	36	0.555556	0	0	0	#DIV/0!	12	9	1	8	2	2	4	3	04:29:23	269.383
	125	2	3	1	1	15	1	2	1	0	0	0	#DIV/0!	47	0	148	0.317568	3	3	0	0	0	0	0	3	03:47:22	227.367
	126	2	3	1	1	15	4	3	2	45	0	67	0.671642	0	0	0	#DIV/0!	19	27	5	0	1	0	1	3	05:24:42	324.7
	127	2	3	1	1	15	2	3	2	24	0	34	0.705882	0	0	0	#DIV/0!	3	1	1	0	0	0	0	3	02:38:38	158.633
	128	2	3	1	1	15	2	4	2	21	0	36	0.583333	0	0	0	#DIV/0!	3	4	4	1	0	3	3	3	06:30:30	390.5
	129	2	3	1	1	15	3	4	2	25	0	44	0.568182	0	0	0	#DIV/0!	20	17	3	7	6	5	11	3	04:40:51	280.85
	130	2	3	1	1	15	3	3	2	19	0	45	0.422222	0	0	0	#DIV/0!	23	21	2	4	1	6	7	3	04:55:40	295.667
	131	2	3	1	2	49	1	4	2	0	0	0	#DIV/0!	38	0	155	0.245161	0	6	1	0	0	0	0	23	03:35:15	215.25
	132	2	3	1	2	49	2	4	2	3	0	10	0.3	0	0	0	#DIV/0!	0	1	1	0	0	1	1	23	01:20:11	80.1833
	133	2	3	1	2	49	2	1	1	3	0	6	0.5	0	0	0	#DIV/0!	4	13	5	1	4	4	8	23	04:04:36	244.6
	134	2	3	1	2	49	3	2	1	13	0	40	0.325	0	0	0	#DIV/0!	2	11	0	1	1	0	1	23	02:32:26	152.433
	135	2	3	1	2	49	2	3	2	19	0	32	0.59375	0	0	0	#DIV/0!	2	10	2	0	0	1	1	23	05:10:39	310.65
	136	2	3	1	2	49	2	4	2	31	0	39	0.794872	0	0	0	#DIV/0!	5	17	0	0	0	1	1	23	05:26:42	326.7
	137	2	3	1	2	49	4	2	1	3	0	7	0.428571	0	0	0	#DIV/0!	5	8	0	0	1	1	2	23	01:09:28	69.4667
	138	2	3	1	2	49	2	3	2	5	0	9	0.555556	0	0	0	#DIV/0!	0	2	0	0	0	0	0	23	01:39:13	99.2167
	139	2	3	1	2	49	1	3	2	0	0	0	#DIV/0!	49	0	164	0.29878	0	1	0	0	0	0	0	23	03:24:45	204.75
	140	2	3	1	2	49	4	4	2	22	0	47	0.468085	0	0	0	#DIV/0!	11	31	1	0	3	6	9	23	05:42:02	342.033
	141	2	3	1	2	49	5	3	2	9	0	20	0.45	0	0	0	#DIV/0!	7	16	3	1	5	8	13	23	06:10:01	370.017
	142	2	3	1	2	49	3	4	2	3	0	6	0.5	0	0	0	#DIV/0!	0	1	0	0	1	1	2	23	01:59:42	119.7
	143	2	3	1	2	49	4	4	2	31	0	72	0.430556	0	0	0	#DIV/0!	9	28	4	1	1	3	4	23	05:43:10	343.167
	144	2	3	1	2	49	4	1	1	1	0	10	0.1	0	0	0	#DIV/0!	2	3	0	0	0	3	3	23	01:01:50	61.8333
	145	2	3	1	4	18	5	2	1	1	0	1	1	0	0	0	#DIV/0!	1	0	0	0	0	1	1	6	01:23:52	83.8667
	146	2	3	1	4	18	5	2	1	14	0	22	0.636364	0	0	0	#DIV/0!	4	10	3	5	4	3	7	6	05:13:11	313.183
	147	2	3	1	4	18	3	2	1	14	0	20	0.7	0	0	0	#DIV/0!	4	5	3	0	0	2	2	6	02:20:50	140.833
	148	2	3	1	4	18	4	2	1	21	0	34	0.617647	0	0	0	#DIV/0!	16	14	4	7	4	6	10	6	04:55:05	295.083
	149	2	3	1	4	18	2	4	2	20	0	27	0.740741	0	0	0	#DIV/0!	4	5	6	0	2	2	4	6	03:38:29	218.483
	150	2	3	1	4	18	4	3	2	12	0	21	0.571429	0	0	0	#DIV/0!	8	9	2	0	2	2	4	6	02:46:16	166.267
	151	2	3	1	4	18	2	1	1	9	0	18	0.5	0	0	0	#DIV/0!	1	4	0	0	0	0	0	6	03:18:38	198.633
	152	2	3	1	4	18	1	2	1	0	0	0	#DIV/0!	57	0	128	0.445312	3	1	1	0	0	0	0	6	03:59:40	239.667
	153	2	3	1	4	18	4	2	1	2	0	8	0.25	0	0	0	#DIV/0!	1	3	0	0	0	2	2	6	01:19:25	79.4167
	154	2	3	1	4	18	1	3	2	0	0	0	#DIV/0!	24	0	74	0.324324	3	1	0	0	0	0	0	6	03:00:20	180.333
	155	2	3	1	4	18	2	2	1	20	0	25	0.8	0	0	0	#DIV/0!	4	8	3	0	0	0	0	6	03:27:01	207.017
	156	2	3	1	4	18	2	3	2	10	0	21	0.47619	0	0	0	#DIV/0!	1	3	1	1	2	2	4	6	03:05:31	185.517
	157	2	3	1	4	18	5	2	1	5	0	8	0.625	0	0	0	#DIV/0!	2	2	2	0	2	3	5	6	01:25:24	85.4
	158	2	3	1	4	18	3	1	1	3	0	3	1	0	0	0	#DIV/0!	0	2	1	1	0	1	1	6	00:27:15	27.25
	159	2	3	1	4	18	3	3	2	13	0	32	0.40625	0	0	0	#DIV/0!	4	9	1	2	2	1	3	6	02:11:03	131.05
	160	2	3	1	4	18	3	3	2	10	0	14	0.714286	0	0	0	#DIV/0!	6	6	4	2	1	2	3	6	02:09:14	129.233
	161	2	3	1	4	18	3	2	1	19	0	46	0.413043	0	0	0	#DIV/0!	13	20	2	0	1	1	2	6	04:14:53	254.883
	162	2	3	1	4	21	1	2	1	0	0	0	#DIV/0!	6	0	31	0.193548	0	0	0	0	0	0	0	7	00:45:00	45
	163	2	3	1	4	21	2	1	1	17	0	29	0.586207	0	0	0	#DIV/0!	3	5	0	0	0	0	0	7	06:11:10	371.167
	164	2	3	1	4	21	3	4	2	3	0	5	0.6	0	0	0	#DIV/0!	1	2	0	0	0	0	0	7	00:29:21	29.35
	165	2	3	1	4	21	2	4	2	9	0	12	0.75	0	0	0	#DIV/0!	0	3	0	0	3	6	9	7	03:28:07	208.117
	166	2	3	1	4	21	5	3	2	12	0	15	0.8	0	0	0	#DIV/0!	0	2	0	0	1	0	1	7	00:57:03	57.05
	167	2	3	1	4	21	4	4	2	15	0	24	0.625	0	0	0	#DIV/0!	17	12	1	0	0	1	1	7	04:23:07	263.117
	168	2	3	1	4	21	4	4	2	3	0	4	0.75	0	0	0	#DIV/0!	2	2	0	1	0	0	0	7	00:26:07	26.1167
	169	2	3	1	4	21	4	2	1	12	0	33	0.363636	0	0	0	#DIV/0!	5	4	2	2	3	0	3	7	02:47:21	167.35
	170	2	3	1	4	21	1	1	1	0	0	0	#DIV/0!	72	0	215	0.334884	1	0	0	0	0	0	0	7	06:14:50	374.833
	171	2	3	1	4	21	3	3	2	2	0	6	0.333333	0	0	0	#DIV/0!	0	3	1	0	0	0	0	7	00:36:40	36.6667
	172	2	3	1	4	21	3	3	2	23	0	39	0.589744	0	0	0	#DIV/0!	14	13	2	1	1	1	2	7	02:19:54	139.9
	173	2	3	1	4	21	3	4	2	6	0	7	0.857143	0	0	0	#DIV/0!	1	1	2	1	1	0	1	7	01:39:46	99.7667
	174	2	3	1	4	21	5	3	2	17	0	25	0.68	0	0	0	#DIV/0!	9	5	3	6	4	6	10	7	05:34:26	334.433
	175	2	3	1	4	21	3	3	2	13	0	28	0.464286	0	0	0	#DIV/0!	8	10	3	14	4	5	9	7	04:28:55	268.917
	176	2	3	1	4	21	3	2	1	62	0	99	0.626263	0	0	0	#DIV/0!	24	16	2	2	2	0	2	7	05:03:16	303.267
	177	2	3	1	4	21	3	2	1	15	0	26	0.576923	0	0	0	#DIV/0!	5	3	5	2	0	1	1	7	03:34:57	214.95
	178	2	3	1	4	22	3	2	1	9	0	21	0.428571	0	0	0	#DIV/0!	4	10	0	0	1	0	1	8	01:22:36	82.6
	179	2	3	1	4	22	4	3	2	10	0	17	0.588235	0	0	0	#DIV/0!	8	6	0	2	0	2	2	8	02:15:36	135.6
	180	2	3	1	4	22	2	3	2	11	0	16	0.6875	0	0	0	#DIV/0!	2	2	2	1	1	0	1	8	03:26:08	206.133
	181	2	3	1	4	22	4	2	1	15	0	36	0.416667	0	0	0	#DIV/0!	13	10	6	0	1	4	5	8	03:34:35	214.583
	182	2	3	1	4	22	4	3	2	1	0	2	0.5	0	0	0	#DIV/0!	2	1	0	0	0	0	0	8	01:10:26	70.4333
	183	2	3	1	4	22	2	4	2	7	0	12	0.583333	0	0	0	#DIV/0!	1	0	1	0	1	0	1	8	02:14:59	134.983
	184	2	3	1	4	22	3	3	2	11	0	19	0.578947	0	0	0	#DIV/0!	12	7	3	11	2	1	3	8	03:15:16	195.267
	185	2	3	1	4	22	1	4	2	0	0	0	#DIV/0!	47	0	152	0.309211	1	0	0	0	0	0	0	8	04:23:53	263.883
	186	2	3	1	4	22	4	2	1	48	0	71	0.676056	0	0	0	#DIV/0!	16	23	3	0	0	1	1	8	04:25:55	265.917
	187	2	3	1	4	22	5	3	2	3	0	10	0.3	0	0	0	#DIV/0!	6	4	1	0	2	1	3	8	02:14:58	134.967
	188	2	3	1	4	22	3	3	2	15	0	23	0.652174	0	0	0	#DIV/0!	6	8	0	0	0	0	0	8	01:22:42	82.7
	189	2	3	1	4	22	1	3	2	0	0	0	#DIV/0!	33	0	96	0.34375	1	0	0	0	0	0	0	8	02:52:42	172.7
	190	2	3	1	4	22	2	1	1	16	0	20	0.8	0	0	0	#DIV/0!	0	0	4	0	0	0	0	8	03:58:16	238.267
	191	2	3	1	4	22	3	4	2	2	0	5	0.4	0	0	0	#DIV/0!	1	1	3	11	4	4	8	8	03:12:11	192.183
	192	2	3	1	4	22	5	3	2	14	0	16	0.875	0	0	0	#DIV/0!	5	2	0	3	1	0	1	8	02:59:31	179.517
	193	2	3	1	4	22	2	4	2	16	0	24	0.666667	0	0	0	#DIV/0!	1	6	1	0	0	4	4	8	03:21:16	201.267
	194	2	3	1	4	22	3	2	1	24	0	54	0.444444	0	0	0	#DIV/0!	14	13	6	8	3	3	6	8	05:09:00	309
	195	2	3	1	3	25	1	3	2	0	0	0	#DIV/0!	29	0	98	0.295918	0	1	0	0	0	0	0	14	02:27:31	147.517
	196	2	3	1	3	25	3	4	2	4	0	12	0.333333	0	0	0	#DIV/0!	1	3	3	0	0	0	0	14	00:23:19	23.3167
	197	2	3	1	3	25	2	3	2	11	0	16	0.6875	0	0	0	#DIV/0!	4	9	7	0	1	2	3	14	05:13:04	313.067
	198	2	3	1	3	25	2	1	1	10	0	14	0.714286	0	0	0	#DIV/0!	0	0	1	0	0	0	0	14	00:33:04	33.0667
	199	2	3	1	3	25	5	3	2	2	0	5	0.4	0	0	0	#DIV/0!	0	8	2	0	3	2	5	14	01:42:54	102.9
	200	2	3	1	3	25	5	4	2	18	0	20	0.9	0	0	0	#DIV/0!	9	6	8	1	1	3	4	14	05:36:16	336.267
	201	2	3	1	3	25	3	1	1	38	0	66	0.575758	0	0	0	#DIV/0!	17	21	1	1	1	0	1	14	03:19:49	199.817
	202	2	3	1	3	25	2	2	1	1	0	1	1	0	0	0	#DIV/0!	0	0	0	0	0	0	0	14	00:15:14	15.2333
	203	2	3	1	3	25	1	4	2	0	0	0	#DIV/0!	5	0	13	0.384615	0	0	0	0	0	0	0	14	00:13:39	13.65
	204	2	3	1	3	25	3	3	2	17	0	40	0.425	0	0	0	#DIV/0!	10	11	4	4	1	1	2	14	03:56:55	236.917
	205	2	3	1	3	25	2	3	2	19	0	31	0.612903	0	0	0	#DIV/0!	6	6	3	0	2	3	5	14	05:13:14	313.233
	206	2	3	1	3	25	2	3	2	0	0	0	#DIV/0!	0	0	0	#DIV/0!	0	0	0	0	0	0	0	14	00:00:00	0
	207	2	3	1	3	25	4	1	1	22	0	33	0.666667	0	0	0	#DIV/0!	21	19	1	0	2	3	5	14	04:19:03	259.05
	208	2	3	1	3	25	3	1	1	3	0	6	0.5	0	0	0	#DIV/0!	0	4	0	0	0	0	0	14	00:51:20	51.3333
	209	2	3	1	3	25	1	3	2	0	0	0	#DIV/0!	19	0	100	0.19	0	1	0	0	0	0	0	14	03:18:50	198.833
	210	2	3	1	3	25	3	1	1	8	0	18	0.444444	0	0	0	#DIV/0!	3	9	4	1	2	4	6	14	01:43:45	103.75
	211	2	3	1	3	25	4	4	2	2	0	4	0.5	0	0	0	#DIV/0!	1	0	1	0	0	1	1	14	00:14:22	14.3667
	212	2	3	1	3	25	5	4	2	0	0	0	#DIV/0!	0	0	0	#DIV/0!	0	0	7	0	5	5	10	14	02:37:42	157.7
	213	2	3	1	3	26	2	1	1	7	0	12	0.583333	0	0	0	#DIV/0!	1	0	0	0	0	0	0	12	01:13:49	73.8167
	214	2	3	1	3	26	4	2	1	8	0	15	0.533333	0	0	0	#DIV/0!	4	2	0	0	0	1	1	12	00:32:22	32.3667
	215	2	3	1	3	26	2	1	1	12	0	21	0.571429	0	0	0	#DIV/0!	2	4	1	0	2	5	7	12	03:54:32	234.533
	216	2	3	1	3	26	5	3	2	5	0	7	0.714286	0	0	0	#DIV/0!	1	2	2	1	1	1	2	12	00:43:27	43.45
	217	2	3	1	3	26	1	2	1	0	0	1	0	31	0	110	0.281818	2	2	2	0	0	0	0	12	03:20:49	200.817
	218	2	3	1	3	26	5	3	2	12	0	15	0.8	0	0	0	#DIV/0!	12	6	11	4	2	1	3	12	05:19:47	319.783
	219	2	3	1	3	26	3	2	1	20	0	31	0.645161	0	0	0	#DIV/0!	11	8	7	3	2	2	4	12	03:28:12	208.2
	220	2	3	1	3	26	3	1	1	1	0	26	0.0384615	0	0	0	#DIV/0!	10	5	1	0	1	0	1	12	02:05:16	125.267
	221	2	3	1	3	26	1	1	1	0	0	0	#DIV/0!	29	0	95	0.305263	0	0	0	0	0	0	0	12	02:39:11	159.183
	222	2	3	1	3	26	3	1	1	21	0	51	0.411765	0	0	0	#DIV/0!	17	10	2	8	2	0	2	12	04:30:46	270.767
	223	2	3	1	3	26	4	1	1	22	0	29	0.758621	0	0	0	#DIV/0!	3	8	1	0	0	1	1	12	01:55:11	115.183
	224	2	3	1	3	26	2	4	2	10	0	13	0.769231	0	0	0	#DIV/0!	3	2	2	0	0	0	0	12	02:05:06	125.1
	225	2	3	1	3	26	3	3	2	1	0	5	0.2	0	0	0	#DIV/0!	2	3	0	1	0	3	3	12	01:08:27	68.45
	226	2	3	1	3	26	2	3	2	31	0	42	0.738095	0	0	0	#DIV/0!	6	2	5	0	3	1	4	12	04:45:28	285.467
	227	2	3	1	3	26	5	3	2	0	0	0	#DIV/0!	0	0	0	#DIV/0!	0	0	0	0	0	0	0	12	00:00:00	0
	228	2	3	1	3	26	4	4	2	21	0	40	0.525	0	0	0	#DIV/0!	19	10	3	1	1	4	5	12	04:17:37	257.617
	229	2	3	1	4	29	1	3	2	0	0	0	#DIV/0!	47	0	114	0.412281	6	3	0	0	0	0	0	11	03:37:17	217.283
	230	2	3	1	4	29	2	2	1	12	0	17	0.705882	0	0	0	#DIV/0!	1	2	6	0	1	0	1	11	02:47:06	167.1
	231	2	3	1	4	29	2	2	1	9	0	11	0.818182	0	0	0	#DIV/0!	0	1	0	0	0	0	0	11	01:35:52	95.8667
	232	2	3	1	4	29	2	4	2	19	0	31	0.612903	0	0	0	#DIV/0!	2	3	8	0	0	0	0	11	03:13:45	193.75
	233	2	3	1	4	29	5	1	1	13	0	18	0.722222	0	0	0	#DIV/0!	5	5	2	0	3	1	4	11	04:01:46	241.767
	234	2	3	1	4	29	4	2	1	3	0	5	0.6	0	0	0	#DIV/0!	3	2	0	1	0	1	1	11	00:42:26	42.4333
	235	2	3	1	4	29	3	4	2	15	0	31	0.483871	0	0	0	#DIV/0!	14	13	0	1	0	3	3	11	02:43:46	163.767
	236	2	3	1	4	29	4	1	1	6	0	9	0.666667	0	0	0	#DIV/0!	10	14	1	4	4	2	6	11	04:40:12	280.2
	237	2	3	1	4	29	1	3	2	0	0	0	#DIV/0!	22	0	69	0.318841	0	0	0	0	0	0	0	11	02:22:43	142.717
	238	2	3	1	4	29	3	2	1	4	0	7	0.571429	0	0	0	#DIV/0!	0	2	1	0	2	2	4	11	01:18:48	78.8
	239	2	3	1	4	29	1	1	1	0	0	0	#DIV/0!	0	0	0	#DIV/0!	0	0	0	0	0	0	0	11	00:00:00	0
	240	2	3	1	4	29	5	1	1	8	0	10	0.8	0	0	0	#DIV/0!	1	1	2	1	0	3	3	11	01:46:12	106.2
	241	2	3	1	4	29	3	2	1	2	0	3	0.666667	0	0	0	#DIV/0!	0	2	0	1	0	0	0	11	00:25:21	25.35
	242	2	3	1	4	29	5	1	1	0	0	0	#DIV/0!	0	0	0	#DIV/0!	0	0	1	4	4	5	9	11	01:47:33	107.55
	243	2	3	1	4	29	3	4	2	31	0	60	0.516667	0	0	0	#DIV/0!	10	12	1	2	2	0	2	11	03:15:42	195.7
	244	2	3	1	4	29	2	2	1	17	0	24	0.708333	0	0	0	#DIV/0!	8	10	5	0	1	3	4	11	04:23:16	263.267
	245	2	3	1	4	29	4	1	1	17	0	43	0.395349	0	0	0	#DIV/0!	11	11	0	4	1	3	4	11	03:18:15	198.25
	246	2	3	1	4	31	1	4	2	0	0	0	#DIV/0!	30	0	129	0.232558	1	1	0	0	0	0	0	13	03:48:39	228.65
	247	2	3	1	4	31	2	4	2	12	0	17	0.705882	0	0	0	#DIV/0!	1	2	1	0	2	1	3	13	01:57:16	117.267
	248	2	3	1	4	31	3	1	1	3	0	5	0.6	0	0	0	#DIV/0!	2	6	3	5	3	5	8	13	01:56:20	116.333
	249	2	3	1	4	31	3	2	1	16	0	28	0.571429	0	0	0	#DIV/0!	3	7	2	0	2	1	3	13	03:19:07	199.117
	250	2	3	1	4	31	2	4	2	9	0	17	0.529412	0	0	0	#DIV/0!	1	2	1	0	2	1	3	13	02:29:15	149.25
	251	2	3	1	4	31	3	3	2	26	0	52	0.5	0	0	0	#DIV/0!	4	13	4	1	0	2	2	13	03:06:23	186.383
	252	2	3	1	4	31	3	1	1	11	0	21	0.52381	0	0	0	#DIV/0!	3	2	1	1	0	3	3	13	01:43:21	103.35
	253	2	3	1	4	31	5	2	1	11	0	13	0.846154	0	0	0	#DIV/0!	2	4	0	4	5	4	9	13	03:30:19	210.317
	254	2	3	1	4	31	4	1	1	16	0	19	0.842105	0	0	0	#DIV/0!	4	6	4	0	0	1	1	13	01:48:29	108.483
	255	2	3	1	4	31	5	4	2	4	0	9	0.444444	0	0	0	#DIV/0!	2	0	2	7	1	2	3	13	01:58:06	118.1
	256	2	3	1	4	31	5	4	2	2	0	6	0.333333	0	0	0	#DIV/0!	1	1	0	2	0	6	6	13	01:05:42	65.7
	257	2	3	1	4	31	4	2	1	17	0	29	0.586207	0	0	0	#DIV/0!	14	7	2	2	1	2	3	13	03:38:24	218.4
	258	2	3	1	4	31	3	1	1	1	0	2	0.5	0	0	0	#DIV/0!	2	1	0	1	1	0	1	13	00:23:57	23.95
	259	2	3	1	4	31	1	4	2	0	0	0	#DIV/0!	21	0	71	0.295775	5	0	0	0	0	0	0	13	02:10:12	130.2
	260	2	3	1	4	31	2	2	1	11	0	23	0.478261	0	0	0	#DIV/0!	2	5	4	0	1	0	1	13	03:42:10	222.167
	261	2	3	1	4	31	2	1	1	14	0	17	0.823529	0	0	0	#DIV/0!	1	4	5	0	0	1	1	13	03:24:16	204.267
	262	2	3	1	4	31	4	3	2	17	0	30	0.566667	0	0	0	#DIV/0!	8	14	1	0	0	0	0	13	01:59:44	119.733
	263	2	3	1	4	32	3	3	2	3	0	3	1	0	0	0	#DIV/0!	0	6	3	1	2	5	7	5	03:59:57	239.95
	264	2	3	1	4	32	4	3	2	4	0	6	0.666667	0	0	0	#DIV/0!	2	4	2	0	0	0	0	5	01:18:29	78.4833
	265	2	3	1	4	32	3	2	1	20	0	42	0.47619	0	0	0	#DIV/0!	9	8	2	3	5	4	9	5	04:42:56	282.933
	266	2	3	1	4	32	5	4	2	21	0	26	0.807692	0	0	0	#DIV/0!	6	6	0	1	0	1	1	5	03:34:08	214.133
	267	2	3	1	4	32	3	2	1	16	0	27	0.592593	0	0	0	#DIV/0!	5	7	1	1	0	0	0	5	01:31:14	91.2333
	268	2	3	1	4	32	4	2	1	8	0	18	0.444444	0	0	0	#DIV/0!	9	9	2	1	5	3	8	5	04:00:43	240.717
	269	2	3	1	4	32	5	2	1	9	0	14	0.642857	0	0	0	#DIV/0!	8	2	1	2	3	4	7	5	02:52:19	172.317
	270	2	3	1	4	32	4	1	1	18	0	31	0.580645	0	0	0	#DIV/0!	5	6	2	1	1	1	2	5	02:50:27	170.45
	271	2	3	1	4	32	1	2	1	0	0	1	0	49	0	101	0.485149	4	4	0	0	0	0	0	5	02:37:55	157.917
	272	2	3	1	4	32	3	3	2	24	0	43	0.55814	0	0	0	#DIV/0!	12	5	0	0	0	0	0	5	01:49:59	109.983
	273	2	3	1	4	32	1	1	1	0	0	0	#DIV/0!	60	0	147	0.408163	4	3	0	0	0	0	0	5	04:22:05	262.083
	274	2	3	1	4	32	3	3	2	6	0	12	0.5	0	0	0	#DIV/0!	3	1	1	0	1	0	1	5	01:08:38	68.6333
	275	2	3	1	4	32	2	3	2	13	0	19	0.684211	0	0	0	#DIV/0!	5	8	5	0	0	1	1	5	04:02:19	242.317
	276	2	3	1	4	32	3	2	1	31	0	47	0.659574	0	0	0	#DIV/0!	12	11	3	0	1	0	1	5	03:08:10	188.167
	277	2	3	1	4	32	2	4	2	13	0	22	0.590909	0	0	0	#DIV/0!	3	6	4	0	2	3	5	5	04:23:44	263.733
	278	2	3	1	4	32	2	2	1	12	0	18	0.666667	0	0	0	#DIV/0!	1	5	2	0	0	3	3	5	02:36:57	156.95
	279	2	3	1	3	50	1	4	2	0	0	0	#DIV/0!	32	0	140	0.228571	1	6	0	0	0	0	0	18	03:34:27	214.45
	280	2	3	1	3	50	2	1	1	11	0	24	0.458333	0	0	0	#DIV/0!	2	4	3	0	6	3	9	18	03:15:28	195.467
	281	2	3	1	3	50	2	1	1	3	0	4	0.75	0	0	0	#DIV/0!	2	5	0	0	1	2	3	18	02:52:29	172.483
	282	2	3	1	3	50	3	2	1	3	0	13	0.230769	0	0	0	#DIV/0!	0	9	0	0	1	4	5	18	02:06:15	126.25
	283	2	3	1	3	50	3	3	2	25	0	59	0.423729	0	0	0	#DIV/0!	4	11	0	0	1	0	1	18	02:56:01	176.017
	284	2	3	1	3	50	3	1	1	16	0	34	0.470588	0	0	0	#DIV/0!	13	11	7	0	0	1	1	18	03:37:12	217.2
	285	2	3	1	3	50	2	1	1	10	0	21	0.47619	0	0	0	#DIV/0!	1	4	2	0	2	2	4	18	01:43:09	103.15
	286	2	3	1	3	50	1	2	1	0	0	0	#DIV/0!	12	0	46	0.26087	1	0	0	0	0	0	0	18	01:13:37	73.6167
	287	2	3	1	3	50	3	2	1	8	0	26	0.307692	0	0	0	#DIV/0!	8	13	0	0	2	0	2	18	02:02:45	122.75
	288	2	3	1	3	50	1	3	2	0	0	0	#DIV/0!	11	0	87	0.126437	0	0	0	0	0	0	0	18	02:11:13	131.217
	289	2	3	1	3	50	5	4	2	9	0	16	0.5625	0	0	0	#DIV/0!	2	14	0	0	1	1	2	18	03:01:43	181.717
	290	2	3	1	3	50	5	2	1	8	0	11	0.727273	0	0	0	#DIV/0!	6	3	1	7	2	4	6	18	03:02:55	182.917
	291	2	3	1	3	50	2	1	1	21	0	43	0.488372	0	0	0	#DIV/0!	5	11	4	0	0	3	3	18	06:11:57	371.95
	292	2	3	1	3	50	3	3	2	3	0	3	1	0	0	0	#DIV/0!	3	1	0	4	0	0	0	18	02:04:20	124.333
	293	2	3	1	3	50	4	1	1	34	0	83	0.409639	0	0	0	#DIV/0!	17	25	3	2	4	4	8	18	06:11:33	371.55
	294	2	3	1	3	50	2	2	1	9	0	20	0.45	0	0	0	#DIV/0!	4	5	4	0	0	2	2	18	02:54:56	174.933
	295	2	3	1	2	33	1	1	1	0	0	0	#DIV/0!	31	0	129	0.24031	0	3	1	0	0	0	0	21	03:31:01	211.017
	296	2	3	1	2	33	5	2	1	14	0	29	0.482759	0	0	0	#DIV/0!	2	12	4	2	5	8	13	21	04:37:56	277.933
	297	2	3	1	2	33	2	3	2	3	0	18	0.166667	0	0	0	#DIV/0!	1	10	4	0	0	0	0	21	03:13:46	193.767
	298	2	3	1	2	33	2	1	1	11	0	33	0.333333	0	0	0	#DIV/0!	0	12	2	0	0	0	0	21	04:56:35	296.583
	299	2	3	1	2	33	5	1	1	1	0	6	0.166667	0	0	0	#DIV/0!	0	9	0	0	3	3	6	21	01:54:29	114.483
	300	2	3	1	2	33	5	3	2	1	0	1	1	0	0	0	#DIV/0!	0	0	0	0	0	0	0	21	00:01:41	1.68333
	301	2	3	1	2	33	4	3	2	29	0	78	0.371795	0	0	0	#DIV/0!	18	46	11	1	3	3	6	21	06:56:31	416.517
	302	2	3	1	2	33	5	1	1	7	0	10	0.7	0	0	0	#DIV/0!	0	4	1	0	1	4	5	21	03:30:08	210.133
	303	2	3	1	2	33	2	1	1	10	0	25	0.4	0	0	0	#DIV/0!	5	9	2	0	2	1	3	21	04:53:46	293.767
	304	2	3	1	2	33	3	4	2	1	0	6	0.166667	0	0	0	#DIV/0!	0	9	1	0	0	1	1	21	01:56:05	116.083
	305	2	3	1	2	33	3	2	1	27	0	67	0.402985	0	0	0	#DIV/0!	10	23	6	2	4	1	5	21	06:52:53	412.883
	306	2	3	1	2	33	1	2	1	0	0	0	#DIV/0!	35	0	142	0.246479	1	5	0	0	0	0	0	21	03:28:59	208.983
	307	2	3	1	2	33	2	2	1	0	0	2	0	0	0	0	#DIV/0!	0	3	0	0	0	0	0	21	00:43:15	43.25
	308	2	3	1	2	33	3	3	2	3	0	13	0.230769	0	0	0	#DIV/0!	0	12	2	0	2	3	5	21	02:22:55	142.917
	309	2	3	1	4	34	1	3	2	0	0	0	#DIV/0!	51	0	139	0.366906	2	0	0	0	0	0	0	4	04:09:44	249.733
	310	2	3	1	4	34	5	1	1	5	0	5	1	0	0	0	#DIV/0!	3	0	5	6	3	6	9	4	03:10:03	190.05
	311	2	3	1	4	34	3	3	2	18	0	41	0.439024	0	0	0	#DIV/0!	8	15	2	1	4	6	10	4	05:04:16	304.267
	312	2	3	1	4	34	4	3	2	13	0	31	0.419355	0	0	0	#DIV/0!	5	12	6	3	1	0	1	4	02:55:49	175.817
	313	2	3	1	4	34	2	1	1	30	0	42	0.714286	0	0	0	#DIV/0!	7	6	5	0	2	0	2	4	05:43:34	343.567
	314	2	3	1	4	34	3	1	1	21	0	49	0.428571	0	0	0	#DIV/0!	32	23	3	2	2	4	6	4	05:52:20	352.333
	315	2	3	1	4	34	2	1	1	27	0	38	0.710526	0	0	0	#DIV/0!	2	3	3	0	1	1	2	4	06:24:34	384.567
	316	2	3	1	4	34	3	1	1	39	0	76	0.513158	0	0	0	#DIV/0!	14	9	2	10	3	6	9	4	04:42:57	282.95
	317	2	3	1	4	34	4	4	2	16	0	20	0.8	0	0	0	#DIV/0!	7	4	2	0	1	0	1	4	01:09:57	69.95
	318	2	3	1	4	34	4	2	1	11	0	24	0.458333	0	0	0	#DIV/0!	6	4	3	8	0	4	4	4	03:08:32	188.533
	319	2	3	1	4	34	2	2	1	7	0	12	0.583333	0	0	0	#DIV/0!	3	4	1	0	1	0	1	4	02:34:00	154
	320	2	3	1	4	34	1	2	1	0	0	0	#DIV/0!	48	0	157	0.305732	5	5	0	0	0	0	0	4	04:47:57	287.95
	321	2	3	1	4	34	3	4	2	5	0	10	0.5	0	0	0	#DIV/0!	1	2	0	0	1	2	3	4	01:07:06	67.1
	322	2	3	1	4	34	2	3	2	11	0	14	0.785714	0	0	0	#DIV/0!	2	3	4	0	1	0	1	4	02:26:37	146.617
	323	2	3	1	4	34	5	1	1	20	0	26	0.769231	0	0	0	#DIV/0!	7	6	1	1	1	1	2	4	04:13:46	253.767
	324	2	3	1	4	34	4	1	1	15	0	30	0.5	0	0	0	#DIV/0!	14	12	2	3	3	2	5	4	05:28:48	328.8
	325	2	3	1	4	37	2	2	1	8	0	16	0.5	0	0	0	#DIV/0!	2	7	2	0	0	1	1	10	01:17:56	77.9333
	326	2	3	1	4	37	2	3	2	5	0	8	0.625	0	0	0	#DIV/0!	5	6	0	0	0	0	0	10	01:42:59	102.983
	327	2	3	1	4	37	5	2	1	5	0	11	0.454545	0	0	0	#DIV/0!	1	1	2	5	2	2	4	10	02:28:08	148.133
	328	2	3	1	4	37	2	4	2	20	0	32	0.625	0	0	0	#DIV/0!	14	10	3	1	0	1	1	10	04:33:44	273.733
	329	2	3	1	4	37	3	3	2	29	0	54	0.537037	0	0	0	#DIV/0!	6	6	2	1	1	1	2	10	03:02:45	182.75
	330	2	3	1	4	37	4	2	1	15	0	32	0.46875	0	0	0	#DIV/0!	6	8	3	4	0	2	2	10	04:19:51	259.85
	331	2	3	1	4	37	3	1	1	3	0	10	0.3	0	0	0	#DIV/0!	3	3	0	2	2	3	5	10	01:30:47	90.7833
	332	2	3	1	4	37	3	2	1	14	0	30	0.466667	0	0	0	#DIV/0!	5	5	2	5	1	3	4	10	02:29:49	149.817
	333	2	3	1	4	37	4	4	2	12	0	27	0.444444	0	0	0	#DIV/0!	21	15	3	2	5	3	8	10	03:38:16	218.267
	334	2	3	1	4	37	2	2	1	12	0	22	0.545455	0	0	0	#DIV/0!	3	1	2	0	3	0	3	10	03:48:11	228.183
	335	2	3	1	4	37	1	3	2	0	0	0	#DIV/0!	5	0	11	0.454545	0	0	0	0	0	0	0	10	00:23:50	23.8333
	336	2	3	1	4	37	5	2	1	12	0	16	0.75	0	0	0	#DIV/0!	4	3	3	1	1	0	1	10	02:23:48	143.8
	337	2	3	1	4	37	1	3	2	0	0	0	#DIV/0!	32	0	92	0.347826	0	1	0	0	0	0	0	10	02:32:36	152.6
	338	2	3	1	4	37	1	1	1	0	0	0	#DIV/0!	39	0	100	0.39	4	0	0	0	0	0	0	10	03:03:34	183.567
	339	2	3	1	4	37	5	2	1	9	0	14	0.642857	0	0	0	#DIV/0!	10	3	0	0	1	0	1	10	02:33:11	153.183
	340	2	3	1	4	37	2	3	2	5	0	9	0.555556	0	0	0	#DIV/0!	0	0	2	0	0	0	0	10	00:33:53	33.8833
	341	2	3	1	4	37	4	3	2	12	0	20	0.6	0	0	0	#DIV/0!	2	4	0	0	0	2	2	10	01:36:42	96.7
	342	2	3	1	4	40	2	2	1	23	0	39	0.589744	0	0	0	#DIV/0!	3	3	4	3	0	2	2	2	07:36:25	456.417
	343	2	3	1	4	40	3	3	2	16	0	30	0.533333	0	0	0	#DIV/0!	7	14	5	3	1	3	4	2	04:08:34	248.567
	344	2	3	1	4	40	4	3	2	46	0	78	0.589744	0	0	0	#DIV/0!	22	29	3	5	1	0	1	2	05:45:56	345.933
	345	2	3	1	4	40	3	3	2	20	0	35	0.571429	0	0	0	#DIV/0!	22	15	3	0	0	1	1	2	03:55:58	235.967
	346	2	3	1	4	40	3	2	1	46	0	94	0.489362	0	0	0	#DIV/0!	13	16	4	2	6	7	13	2	06:29:37	389.617
	347	2	3	1	4	40	3	4	2	6	0	14	0.428571	0	0	0	#DIV/0!	7	2	3	5	3	4	7	2	03:24:58	204.967
	348	2	3	1	4	40	1	4	2	0	0	0	#DIV/0!	49	108	0	#DIV/0!	1	0	0	0	0	0	0	2	02:56:30	176.5
	349	2	3	1	4	40	5	2	1	8	0	11	0.727273	0	0	0	#DIV/0!	0	1	0	2	0	1	1	2	02:29:46	149.767
	350	2	3	1	4	40	2	1	1	12	0	22	0.545455	0	0	0	#DIV/0!	8	6	1	0	3	2	5	2	05:50:50	350.833
	351	2	3	1	4	40	3	1	1	6	0	22	0.272727	0	0	0	#DIV/0!	2	2	0	5	1	0	1	2	01:18:41	78.6833
	352	2	3	1	4	40	1	1	1	0	0	0	#DIV/0!	99	237	0	#DIV/0!	7	1	0	0	0	0	0	2	06:03:26	363.433
	353	2	3	1	4	40	2	3	2	15	0	19	0.789474	0	0	0	#DIV/0!	0	3	1	0	0	1	1	2	02:52:29	172.483
	354	2	3	1	4	40	2	2	1	0	0	0	#DIV/0!	0	0	0	#DIV/0!	0	0	0	0	0	0	0	2	00:30:00	30
	355	2	3	1	4	40	3	3	2	7	0	14	0.5	0	0	0	#DIV/0!	4	2	2	3	2	1	3	2	01:44:09	104.15
	356	2	3	1	4	40	4	4	2	2	0	8	0.25	0	0	0	#DIV/0!	3	7	0	0	0	1	1	2	01:01:35	61.5833
	357	2	3	1	4	40	5	1	1	23	0	31	0.741935	0	0	0	#DIV/0!	8	13	2	6	6	7	13	2	04:32:58	272.967
	358	2	3	1	4	40	5	3	2	10	0	14	0.714286	0	0	0	#DIV/0!	2	6	1	5	2	0	2	2	02:18:08	138.133
	359	2	3	1	4	40	3	1	1	0	0	0	#DIV/0!	0	0	0	#DIV/0!	0	0	0	0	0	0	0	2	00:00:00	0
	360	2	3	1	4	42	1	3	2	0	0	0	#DIV/0!	19	0	50	0.38	2	1	0	0	0	0	0	9	01:31:49	91.8167
	361	2	3	1	4	42	2	1	1	19	0	30	0.633333	0	0	0	#DIV/0!	3	4	1	0	1	2	3	9	04:11:32	251.533
	362	2	3	1	4	42	2	2	1	0	0	0	#DIV/0!	0	0	0	#DIV/0!	0	0	0	0	0	0	0	9	00:04:25	4.41667
	363	2	3	1	4	42	3	1	1	8	0	25	0.32	0	0	0	#DIV/0!	4	10	2	1	2	1	3	9	01:52:41	112.683
	364	2	3	1	4	42	3	2	1	9	0	25	0.36	0	0	0	#DIV/0!	17	11	3	0	2	2	4	9	03:25:36	205.6
	365	2	3	1	4	42	4	1	1	17	0	22	0.772727	0	0	0	#DIV/0!	16	11	1	0	0	0	0	9	02:34:56	154.933
	366	2	3	1	4	42	4	2	1	3	0	6	0.5	0	0	0	#DIV/0!	1	7	4	4	1	2	3	9	01:30:44	90.7333
	367	2	3	1	4	42	1	1	1	0	0	0	#DIV/0!	55	0	143	0.384615	1	1	0	0	0	0	0	9	04:28:11	268.183
	368	2	3	1	4	42	2	3	2	5	0	5	1	0	0	0	#DIV/0!	0	3	1	0	0	0	0	9	01:42:24	102.4
	369	2	3	1	4	42	3	4	2	6	0	10	0.6	0	0	0	#DIV/0!	3	3	1	1	0	4	4	9	02:09:11	129.183
	370	2	3	1	4	42	2	2	1	13	0	18	0.722222	0	0	0	#DIV/0!	3	6	1	0	0	1	1	9	03:59:34	239.567
	371	2	3	1	4	42	5	1	1	17	0	22	0.772727	0	0	0	#DIV/0!	2	7	2	3	5	5	10	9	03:57:42	237.7
	372	2	3	1	4	42	3	4	2	14	0	26	0.538462	0	0	0	#DIV/0!	3	4	1	1	0	1	1	9	01:24:35	84.5833
	373	2	3	1	4	42	3	1	1	7	0	9	0.777778	0	0	0	#DIV/0!	3	7	1	0	1	2	3	9	01:02:34	62.5667
	374	2	3	1	4	42	3	2	1	2	0	4	0.5	0	0	0	#DIV/0!	6	0	3	3	2	1	3	9	02:33:56	153.933
	375	2	3	1	4	42	2	4	2	5	0	8	0.625	0	0	0	#DIV/0!	4	2	0	0	1	0	1	9	01:59:32	119.533
	376	2	3	1	4	42	3	2	1	26	0	42	0.619048	0	0	0	#DIV/0!	4	12	6	1	3	2	5	9	03:30:38	210.633
	377	2	3	1	1	46	3	2	1	8	0	30	0.266667	0	0	0	#DIV/0!	3	8	3	1	0	0	0	17	03:36:54	216.9
	378	2	3	1	1	46	5	3	2	20	0	29	0.689655	0	0	0	#DIV/0!	8	16	4	1	5	5	10	17	04:45:17	285.283
	379	2	3	1	1	46	3	1	1	3	0	7	0.428571	0	0	0	#DIV/0!	0	2	0	0	0	0	0	17	00:54:25	54.4167
	380	2	3	1	1	46	2	1	1	11	0	16	0.6875	0	0	0	#DIV/0!	2	1	2	0	0	2	2	17	05:02:17	302.283
	381	2	3	1	1	46	3	2	1	34	0	63	0.539683	0	0	0	#DIV/0!	18	11	7	15	2	5	7	17	05:18:42	318.7
	382	2	3	1	1	46	1	1	1	0	0	0	#DIV/0!	35	0	108	0.324074	0	3	0	0	0	0	0	17	02:51:28	171.467
	383	2	3	1	1	46	2	2	1	1	0	4	0.25	0	0	0	#DIV/0!	3	3	1	0	1	0	1	17	01:13:27	73.45
	384	2	3	1	1	46	1	1	1	0	0	0	#DIV/0!	37	0	90	0.411111	1	0	0	0	0	0	0	17	02:44:44	164.733
	385	2	3	1	1	46	3	2	1	9	0	16	0.5625	0	0	0	#DIV/0!	4	6	3	6	2	1	3	17	04:08:36	248.6
	386	2	3	1	1	46	4	3	2	30	0	67	0.447761	0	0	0	#DIV/0!	22	27	4	0	1	2	3	17	05:05:52	305.867
	387	2	3	1	1	46	4	3	2	8	0	18	0.444444	0	0	0	#DIV/0!	2	7	0	0	0	1	1	17	01:23:12	83.2
	388	2	3	1	1	46	3	2	1	24	0	46	0.521739	0	0	0	#DIV/0!	5	11	3	0	3	0	3	17	04:13:52	253.867
	389	2	3	1	1	46	5	2	1	4	0	11	0.363636	0	0	0	#DIV/0!	7	8	1	1	1	0	1	17	02:34:11	154.183
	390	2	3	1	1	46	3	3	2	3	0	8	0.375	0	0	0	#DIV/0!	0	5	0	1	1	0	1	17	00:43:30	43.5
	391	2	3	1	1	46	5	1	1	9	0	12	0.75	0	0	0	#DIV/0!	4	5	3	6	2	5	7	17	02:59:31	179.517
	392	2	3	1	1	46	1	1	1	0	0	0	#DIV/0!	13	0	53	0.245283	0	0	0	0	0	0	0	17	01:24:02	84.0333
	393	2	2	1	1	2	4	1	1	4	0	9	0.444444	0	0	0	#DIV/0!	0	5	0	0	1	3	4	21	02:36:21	156.35
	394	2	2	1	1	2	2	4	2	46	0	66	0.69697	0	0	0	#DIV/0!	20	31	0	0	2	3	5	21	04:36:37	276.617
	395	2	2	1	1	2	2	3	2	8	0	19	0.421053	0	0	0	#DIV/0!	0	9	0	0	1	3	4	21	02:03:18	123.3
	396	2	2	1	1	2	5	7	4	11	0	20	0.55	0	0	0	#DIV/0!	0	7	0	0	3	5	8	21	03:19:52	199.867
	397	2	2	1	1	2	5	6	3	6	0	8	0.75	0	0	0	#DIV/0!	2	1	0	0	1	8	9	21	02:45:16	165.267
	398	2	2	1	1	2	2	0	0	10	0	21	0.47619	0	0	0	#DIV/0!	2	16	0	0	2	1	3	21	04:03:27	243.45
	399	2	2	1	1	2	3	3	2	2	0	6	0.333333	0	0	0	#DIV/0!	0	11	0	0	1	0	1	21	01:49:41	109.683
	400	2	2	1	1	2	5	6	3	43	0	74	0.581081	0	0	0	#DIV/0!	3	13	0	0	4	5	9	21	04:58:28	298.467
	401	2	2	1	1	2	3	5	3	11	0	22	0.5	0	0	0	#DIV/0!	3	23	0	0	1	4	5	21	02:37:22	157.367
	402	2	2	1	1	2	2	3	2	5	0	11	0.454545	0	0	0	#DIV/0!	1	2	0	0	0	0	0	21	02:22:07	142.117
	403	2	2	1	1	2	2	0	0	32	0	52	0.615385	0	0	0	#DIV/0!	5	17	0	0	0	0	0	21	02:35:14	155.233
	404	2	2	1	1	2	3	8	4	6	0	16	0.375	0	0	0	#DIV/0!	1	11	0	0	2	0	2	21	05:18:36	318.6
	405	2	2	1	1	2	3	6	3	14	0	19	0.736842	0	0	0	#DIV/0!	2	12	0	0	1	1	2	21	01:34:28	94.4667
	406	2	2	1	1	2	1	4	2	0	0	0	#DIV/0!	95	0	296	0.320946	1	5	0	0	0	0	0	21	07:00:00	420
	407	2	2	1	2	3	1	2	1	0	0	0	#DIV/0!	35	0	97	0.360825	2	1	0	0	0	0	0	20	02:16:16	136.267
	408	2	2	1	2	3	4	5	3	20	0	43	0.465116	0	0	0	#DIV/0!	1	19	0	0	1	0	1	20	04:48:54	288.9
	409	2	2	1	2	3	5	2	1	1	0	1	1	0	0	0	#DIV/0!	0	1	0	0	0	0	0	20	00:33:59	33.9833
	410	2	2	1	2	3	2	2	1	12	0	24	0.5	0	0	0	#DIV/0!	0	0	0	0	0	1	1	20	03:44:02	224.033
	411	2	2	1	2	3	3	2	1	11	0	31	0.354839	0	0	0	#DIV/0!	3	15	0	0	3	0	3	20	04:40:12	280.2
	412	2	2	1	2	3	3	3	2	14	0	28	0.5	0	0	0	#DIV/0!	0	10	0	0	4	6	10	20	05:21:09	321.15
	413	2	2	1	2	3	2	3	2	1	0	2	0.5	0	0	0	#DIV/0!	0	0	0	0	1	0	1	20	00:27:41	27.6833
	414	2	2	1	2	3	4	0	0	19	0	40	0.475	0	0	0	#DIV/0!	2	17	0	0	1	0	1	20	04:37:59	277.983
	415	2	2	1	2	3	3	3	2	16	0	27	0.592593	0	0	0	#DIV/0!	11	27	0	0	0	0	0	20	04:50:46	290.767
	416	2	2	1	2	3	2	2	1	8	0	16	0.5	0	0	0	#DIV/0!	1	3	0	0	0	0	0	20	02:31:36	151.6
	417	2	2	1	2	3	1	6	3	0	0	1	0	47	0	181	0.259669	1	3	0	0	0	0	0	20	04:43:44	283.733
	418	2	2	1	2	3	2	6	3	6	0	13	0.461538	0	0	0	#DIV/0!	0	2	0	0	0	1	1	20	02:26:58	146.967
	419	2	2	1	2	3	3	7	4	3	0	8	0.375	0	0	0	#DIV/0!	0	1	0	0	0	0	0	20	00:42:02	42.0333
	420	2	2	1	2	3	5	3	2	0	0	1	0	0	0	0	#DIV/0!	0	1	0	0	0	1	1	20	01:08:09	68.15
	421	2	2	1	2	3	5	7	4	7	0	9	0.777778	0	0	0	#DIV/0!	1	4	0	0	0	0	0	20	01:36:03	96.05
	422	2	2	1	2	3	4	6	3	45	0	99	0.454545	0	0	0	#DIV/0!	8	20	0	0	4	0	4	20	04:03:47	243.783
	423	2	2	1	2	9	1	3	2	0	0	0	#DIV/0!	68	0	180	0.377778	1	1	0	0	0	0	0	15	04:39:57	279.95
	424	2	2	1	2	9	5	5	3	3	0	5	0.6	0	0	0	#DIV/0!	0	4	0	0	1	2	3	15	01:25:39	85.65
	425	2	2	1	2	9	2	2	1	16	0	22	0.727273	0	0	0	#DIV/0!	1	8	0	0	3	6	9	15	06:01:48	361.8
	426	2	2	1	2	9	2	2	1	10	0	17	0.588235	0	0	0	#DIV/0!	0	3	0	0	1	0	1	15	03:33:25	213.417
	427	2	2	1	2	9	2	2	1	15	0	47	0.319149	0	0	0	#DIV/0!	4	9	0	0	0	0	0	15	02:22:34	142.567
	428	2	2	1	2	9	5	2	1	30	0	45	0.666667	0	0	0	#DIV/0!	3	13	0	0	6	3	9	15	07:14:22	434.367
	429	2	2	1	2	9	3	2	1	3	0	12	0.25	0	0	0	#DIV/0!	3	8	0	0	1	0	1	15	01:41:59	101.983
	430	2	2	1	2	9	4	3	2	7	0	10	0.7	0	0	0	#DIV/0!	0	5	0	0	0	2	2	15	01:02:27	62.45
	431	2	2	1	2	9	1	6	3	0	0	0	#DIV/0!	47	0	160	0.29375	1	2	0	0	0	0	0	15	04:20:03	260.05
	432	2	2	1	2	9	3	7	4	33	0	55	0.6	0	0	0	#DIV/0!	2	12	0	0	2	3	5	15	05:11:20	311.333
	433	2	2	1	2	9	5	3	2	10	0	14	0.714286	0	0	0	#DIV/0!	0	7	0	0	4	4	8	15	06:15:39	375.65
	434	2	2	1	2	9	3	6	3	20	0	38	0.526316	0	0	0	#DIV/0!	8	10	0	0	0	3	3	15	05:58:30	358.5
	435	2	2	1	2	9	2	6	3	7	0	17	0.411765	0	0	0	#DIV/0!	2	6	0	0	0	1	1	15	03:52:28	232.467
	436	2	2	1	2	9	4	7	4	49	0	92	0.532609	0	0	0	#DIV/0!	10	26	0	0	2	2	4	15	05:38:22	338.367
	437	2	2	1	2	9	2	7	4	2	0	2	1	0	0	0	#DIV/0!	0	1	0	0	0	0	0	15	00:13:41	13.6833
	438	2	2	1	2	9	3	5	3	13	0	22	0.590909	0	0	0	#DIV/0!	9	14	0	0	3	0	3	15	02:37:07	157.117
	439	2	2	1	4	13	1	6	3	0	0	0	#DIV/0!	2	0	5	0.4	0	0	0	0	0	0	0	10	00:05:55	5.91667
	440	2	2	1	4	13	2	0	0	13	0	22	0.590909	0	0	0	#DIV/0!	2	3	0	0	1	0	1	10	04:42:32	282.533
	441	2	2	1	4	13	2	2	1	10	0	16	0.625	0	0	0	#DIV/0!	0	0	0	0	0	3	3	10	03:03:51	183.85
	442	2	2	1	4	13	4	1	1	25	0	51	0.490196	0	0	0	#DIV/0!	16	15	0	0	1	1	2	10	04:37:01	277.017
	443	2	2	1	4	13	3	3	2	33	0	67	0.492537	0	0	0	#DIV/0!	12	12	0	0	3	3	6	10	04:52:30	292.5
	444	2	2	1	4	13	4	4	2	11	0	21	0.52381	0	0	0	#DIV/0!	3	14	0	0	0	1	1	10	02:11:32	131.533
	445	2	2	1	4	13	5	2	1	17	0	23	0.73913	0	0	0	#DIV/0!	0	9	0	0	4	5	9	10	04:10:38	250.633
	446	2	2	1	4	13	5	1	1	6	0	11	0.545455	0	0	0	#DIV/0!	0	2	0	0	0	1	1	10	00:41:49	41.8167
	447	2	2	1	4	13	1	3	2	0	0	0	#DIV/0!	55	0	146	0.376712	4	8	0	0	0	0	0	10	03:50:37	230.617
	448	2	2	1	4	13	5	1	1	19	0	27	0.703704	0	0	0	#DIV/0!	6	10	0	0	7	3	10	10	04:53:39	293.65
	449	2	2	1	4	13	1	4	2	0	0	0	#DIV/0!	65	0	153	0.424837	3	1	0	0	0	0	0	10	04:03:28	243.467
	450	2	2	1	4	13	2	1	1	35	0	47	0.744681	0	0	0	#DIV/0!	3	7	0	0	1	1	2	10	05:14:52	314.867
	451	2	2	1	4	13	3	3	2	19	0	44	0.431818	0	0	0	#DIV/0!	10	12	0	0	2	5	7	10	03:53:03	233.05
	452	2	2	1	4	13	2	0	0	5	0	12	0.416667	0	0	0	#DIV/0!	2	2	0	0	0	1	1	10	02:24:04	144.067
	453	2	2	1	4	13	3	5	3	14	0	28	0.5	0	0	0	#DIV/0!	2	9	0	0	1	1	2	10	02:10:06	130.1
	454	2	2	1	4	13	4	4	2	1	0	2	0.5	0	0	0	#DIV/0!	0	1	0	0	1	1	2	10	00:14:40	14.6667
	455	2	2	1	4	13	4	0	0	9	0	20	0.45	0	0	0	#DIV/0!	9	9	0	0	1	1	2	10	02:22:29	142.483
	456	2	2	1	4	13	3	1	1	2	0	3	0.666667	0	0	0	#DIV/0!	0	2	0	0	0	0	0	10	00:36:36	36.6
	457	2	2	1	4	14	1	7	4	0	0	0	#DIV/0!	22	0	74	0.297297	2	1	0	0	0	0	0	11	01:39:01	99.0167
	458	2	2	1	4	14	2	5	3	2	0	12	0.166667	0	0	0	#DIV/0!	0	2	0	0	2	3	5	11	01:38:38	98.6333
	459	2	2	1	4	14	3	0	0	23	0	51	0.45098	0	0	0	#DIV/0!	19	19	0	0	4	3	7	11	04:20:38	260.633
	460	2	2	1	4	14	5	4	2	11	0	16	0.6875	0	0	0	#DIV/0!	1	6	0	0	0	5	5	11	03:01:37	181.617
	461	2	2	1	4	14	2	2	1	10	0	20	0.5	0	0	0	#DIV/0!	1	3	0	0	1	1	2	11	02:22:02	142.033
	462	2	2	1	4	14	5	8	4	13	0	17	0.764706	0	0	0	#DIV/0!	3	7	0	0	2	3	5	11	04:47:53	287.883
	463	2	2	1	4	14	4	5	3	8	0	14	0.571429	0	0	0	#DIV/0!	3	5	0	0	0	0	0	11	01:21:28	81.4667
	464	2	2	1	4	14	1	4	2	1	0	1	1	109	0	308	0.353896	7	6	0	0	0	0	0	11	07:20:49	440.817
	465	2	2	1	4	14	2	0	0	27	0	45	0.6	0	0	0	#DIV/0!	1	9	0	0	4	1	5	11	06:00:03	360.05
	466	2	2	1	4	14	3	0	0	35	0	70	0.5	0	0	0	#DIV/0!	12	16	0	0	4	7	11	11	04:56:52	296.867
	467	2	2	1	4	14	4	2	1	21	0	43	0.488372	0	0	0	#DIV/0!	12	26	0	0	2	2	4	11	04:47:54	287.9
	468	2	2	1	4	14	1	8	4	0	0	0	#DIV/0!	0	0	0	#DIV/0!	0	0	0	0	0	0	0	11	00:00:10	0.166667
	469	2	2	1	4	14	3	6	3	1	0	8	0.125	0	0	0	#DIV/0!	5	3	0	0	0	1	1	11	01:38:20	98.3333
	470	2	2	1	4	14	3	2	1	33	0	85	0.388235	0	0	0	#DIV/0!	9	17	0	0	3	6	9	11	05:44:26	344.433
	471	2	2	1	4	14	4	1	1	13	0	36	0.361111	0	0	0	#DIV/0!	6	20	0	0	2	3	5	11	04:34:07	274.117
	472	2	2	1	4	14	2	2	1	49	0	71	0.690141	0	0	0	#DIV/0!	4	5	0	0	0	2	2	11	07:13:45	433.75
	473	2	2	1	1	12	3	1	1	31	0	53	0.584906	0	0	0	#DIV/0!	1	7	0	0	1	2	3	24	02:38:55	158.917
	474	2	2	1	1	12	3	0	0	14	0	36	0.388889	0	0	0	#DIV/0!	1	19	0	0	0	1	1	24	05:45:46	345.767
	475	2	2	1	1	12	2	2	1	8	0	9	0.888889	0	0	0	#DIV/0!	0	2	0	0	1	0	1	24	02:47:18	167.3
	476	2	2	1	1	12	3	0	0	9	0	20	0.45	0	0	0	#DIV/0!	3	20	0	0	1	2	3	24	02:44:14	164.233
	477	2	2	1	1	12	2	0	0	3	0	11	0.272727	0	0	0	#DIV/0!	2	9	0	0	3	6	9	24	04:02:56	242.933
	478	2	2	1	1	12	1	0	0	5	0	6	0.833333	0	0	0	#DIV/0!	1	2	0	0	2	2	4	24	02:09:18	129.3
	479	2	2	1	1	12	5	6	3	1	0	7	0.142857	0	0	0	#DIV/0!	0	7	0	0	0	0	0	24	01:01:40	61.6667
	480	2	2	1	1	12	3	7	4	13	0	37	0.351351	0	0	0	#DIV/0!	3	14	0	0	0	1	1	24	02:35:09	155.15
	481	2	2	1	1	12	2	0	0	14	0	25	0.56	0	0	0	#DIV/0!	5	38	0	0	1	1	2	24	05:35:17	335.283
	482	2	2	1	1	12	3	3	2	13	0	21	0.619048	0	0	0	#DIV/0!	3	26	0	0	2	8	10	24	06:01:50	361.833
	483	2	2	1	1	12	1	6	3	0	0	0	#DIV/0!	15	0	67	0.223881	0	0	0	0	0	0	0	24	01:46:08	106.133
	484	2	2	1	1	12	3	0	0	9	0	19	0.473684	0	0	0	#DIV/0!	1	5	0	0	2	2	4	24	01:26:33	86.55
	485	2	2	1	1	12	1	0	0	1	0	2	0.5	0	0	0	#DIV/0!	0	2	0	0	1	1	2	24	00:38:06	38.1
	486	2	2	1	1	12	1	0	0	0	0	0	#DIV/0!	3	0	16	0.1875	0	0	0	0	0	0	0	24	00:26:48	26.8
	487	2	2	1	1	12	4	0	0	10	0	25	0.4	0	0	0	#DIV/0!	1	6	0	0	0	4	4	24	04:20:17	260.283
	488	2	2	1	1	12	1	4	2	1	0	1	1	55	0	188	0.292553	0	5	0	0	0	0	0	24	04:47:04	287.067
	489	2	2	1	4	15	1	1	1	0	0	0	#DIV/0!	58	0	147	0.394558	4	3	0	0	0	0	0	3	03:45:08	225.133
	490	2	2	1	4	15	2	1	1	14	0	22	0.636364	0	0	0	#DIV/0!	0	8	0	0	0	0	0	3	04:59:52	299.867
	491	2	2	1	4	15	2	2	1	36	0	52	0.692308	0	0	0	#DIV/0!	1	5	0	0	0	0	0	3	05:57:41	357.683
	492	2	2	1	4	15	2	1	1	11	0	20	0.55	0	0	0	#DIV/0!	0	2	0	0	0	2	2	3	02:19:56	139.933
	493	2	2	1	4	15	5	2	1	14	0	20	0.7	0	0	0	#DIV/0!	2	4	0	0	3	5	8	3	04:09:31	249.517
	494	2	2	1	4	15	5	8	4	2	0	6	0.333333	0	0	0	#DIV/0!	0	4	0	0	1	0	1	3	01:11:10	71.1667
	495	2	2	1	4	15	4	4	2	46	0	77	0.597403	0	0	0	#DIV/0!	19	24	0	0	2	1	3	3	06:27:35	387.583
	496	2	2	1	4	15	3	4	2	34	0	74	0.459459	0	0	0	#DIV/0!	6	11	0	0	3	5	8	3	04:24:32	264.533
	497	2	2	1	4	15	1	1	1	0	0	0	#DIV/0!	82	0	206	0.398058	13	2	0	0	0	0	0	3	05:14:52	314.867
	498	2	2	1	4	15	5	3	2	13	0	15	0.866667	0	0	0	#DIV/0!	1	5	0	0	2	5	7	3	03:38:21	218.35
	499	2	2	1	4	15	4	3	2	8	0	17	0.470588	0	0	0	#DIV/0!	5	8	0	0	1	1	2	3	02:47:12	167.2
	500	2	2	1	4	15	4	5	3	15	0	27	0.555556	0	0	0	#DIV/0!	1	11	0	0	0	0	0	3	01:56:58	116.967
	501	2	2	1	4	15	3	8	4	38	0	84	0.452381	0	0	0	#DIV/0!	12	6	0	0	5	1	6	3	06:38:03	398.05
	502	2	2	1	4	15	3	1	1	11	0	23	0.478261	0	0	0	#DIV/0!	0	10	0	0	1	1	2	3	02:38:17	158.283
	503	2	2	1	4	15	3	4	2	14	0	33	0.424242	0	0	0	#DIV/0!	5	7	0	0	2	1	3	3	02:17:54	137.9
	504	2	2	1	4	15	2	5	3	14	0	27	0.518519	0	0	0	#DIV/0!	0	3	0	0	2	0	2	3	04:00:15	240.25
	505	2	2	1	4	18	4	8	4	25	0	42	0.595238	0	0	0	#DIV/0!	6	11	0	0	1	1	2	5	03:47:16	227.267
	506	2	2	1	4	18	2	3	2	17	0	26	0.653846	0	0	0	#DIV/0!	4	11	0	0	0	0	0	5	03:56:25	236.417
	507	2	2	1	4	18	3	4	2	26	0	48	0.541667	0	0	0	#DIV/0!	9	16	0	0	3	1	4	5	05:14:49	314.817
	508	2	2	1	4	18	2	4	2	25	0	36	0.694444	0	0	0	#DIV/0!	1	6	0	0	2	2	4	5	03:13:01	193.017
	509	2	2	1	4	18	3	5	3	27	0	53	0.509434	0	0	0	#DIV/0!	14	29	0	0	4	3	7	5	04:43:17	283.283
	510	2	2	1	4	18	2	6	3	14	0	22	0.636364	0	0	0	#DIV/0!	1	7	0	0	0	1	1	5	05:08:54	308.9
	511	2	2	1	4	18	1	3	2	0	0	0	#DIV/0!	79	0	194	0.407216	8	7	0	0	0	0	0	5	05:21:14	321.233
	512	2	2	1	4	18	2	5	3	13	0	18	0.722222	0	0	0	#DIV/0!	4	9	0	0	0	1	1	5	01:54:54	114.9
	513	2	2	1	4	18	3	5	3	13	0	25	0.52	0	0	0	#DIV/0!	4	12	0	0	4	3	7	5	04:46:25	286.417
	514	2	2	1	4	18	2	1	1	23	0	44	0.522727	0	0	0	#DIV/0!	3	6	0	0	3	4	7	5	05:34:29	334.483
	515	2	2	1	4	18	1	2	1	0	0	0	#DIV/0!	58	0	146	0.39726	4	5	0	0	0	0	0	5	03:38:46	218.767
	516	2	2	1	4	18	3	6	3	0	0	2	0	0	0	0	#DIV/0!	1	0	0	0	0	0	0	5	00:23:06	23.1
	517	2	2	1	4	18	3	2	1	19	0	39	0.487179	0	0	0	#DIV/0!	2	14	0	0	0	2	2	5	03:14:47	194.783
	518	2	2	1	4	18	3	2	1	12	0	23	0.521739	0	0	0	#DIV/0!	2	4	0	0	3	2	5	5	02:09:02	129.033
	519	2	2	1	4	18	3	2	1	8	0	19	0.421053	0	0	0	#DIV/0!	2	3	0	0	0	0	0	5	01:08:35	68.5833
	520	2	2	1	4	18	2	6	3	14	0	19	0.736842	0	0	0	#DIV/0!	3	6	0	0	2	2	4	5	03:50:28	230.467
	521	2	2	1	4	18	5	3	2	12	0	21	0.571429	0	0	0	#DIV/0!	0	14	0	0	2	2	4	5	04:40:01	280.017
	522	2	2	1	4	21	2	6	3	14	0	28	0.5	0	0	0	#DIV/0!	0	7	0	0	4	1	5	4	06:55:07	415.117
	523	2	2	1	4	21	5	7	4	18	0	28	0.642857	0	0	0	#DIV/0!	1	9	0	0	1	5	6	4	05:29:26	329.433
	524	2	2	1	4	21	2	1	1	10	0	17	0.588235	0	0	0	#DIV/0!	0	2	0	0	2	2	4	4	03:45:21	225.35
	525	2	2	1	4	21	2	5	3	21	0	32	0.65625	0	0	0	#DIV/0!	0	9	0	0	1	3	4	4	05:12:08	312.133
	526	2	2	1	4	21	4	2	1	28	0	54	0.518519	0	0	0	#DIV/0!	10	18	0	0	4	2	6	4	06:01:12	361.2
	527	2	2	1	4	21	3	1	1	11	0	19	0.578947	0	0	0	#DIV/0!	1	6	0	0	2	2	4	4	01:12:34	72.5667
	528	2	2	1	4	21	4	1	1	1	0	3	0.333333	0	0	0	#DIV/0!	1	1	0	0	0	0	0	4	00:21:43	21.7167
	529	2	2	1	4	21	3	2	1	54	0	111	0.486486	0	0	0	#DIV/0!	18	28	0	0	2	2	4	4	07:43:09	463.15
	530	2	2	1	4	21	1	8	4	0	0	0	#DIV/0!	128	0	314	0.407643	7	4	0	0	0	0	0	4	08:25:53	505.883
	531	2	2	1	4	21	3	2	1	22	0	38	0.578947	0	0	0	#DIV/0!	3	13	0	0	0	0	0	4	03:16:35	196.583
	532	2	2	1	4	21	5	2	1	4	0	8	0.5	0	0	0	#DIV/0!	0	8	0	0	6	6	12	4	04:42:07	282.117
	533	2	2	1	4	21	4	3	2	7	0	15	0.466667	0	0	0	#DIV/0!	0	6	0	0	0	0	0	4	02:03:31	123.517
	534	2	2	1	4	21	1	6	3	0	0	0	#DIV/0!	9	0	27	0.333333	4	0	0	0	0	0	0	4	00:34:07	34.1167
	535	2	2	1	4	21	3	7	4	41	0	93	0.44086	0	0	0	#DIV/0!	6	27	0	0	2	4	6	4	04:22:50	262.833
	536	2	2	1	4	21	5	1	1	4	0	5	0.8	0	0	0	#DIV/0!	1	4	0	0	1	1	2	4	01:04:47	64.7833
	537	2	2	1	4	21	3	7	4	1	0	2	0.5	0	0	0	#DIV/0!	0	2	0	0	1	0	1	4	00:47:19	47.3167
	538	2	2	1	4	22	1	2	1	0	0	0	#DIV/0!	19	0	45	0.422222	0	1	0	0	0	0	0	7	01:24:49	84.8167
	539	2	2	1	4	22	2	6	3	10	0	16	0.625	0	0	0	#DIV/0!	0	3	0	0	1	1	2	7	02:52:37	172.617
	540	2	2	1	4	22	2	8	4	8	0	12	0.666667	0	0	0	#DIV/0!	0	1	0	0	0	1	1	7	02:03:53	123.883
	541	2	2	1	4	22	5	2	1	14	0	20	0.7	0	0	0	#DIV/0!	1	16	0	0	1	1	2	7	04:37:08	277.133
	542	2	2	1	4	22	4	2	1	17	0	33	0.515152	0	0	0	#DIV/0!	4	11	0	0	1	5	6	7	03:43:52	223.867
	543	2	2	1	4	22	4	2	1	18	0	37	0.486486	0	0	0	#DIV/0!	7	8	0	0	5	7	12	7	05:48:43	348.717
	544	2	2	1	4	22	3	2	1	38	0	69	0.550725	0	0	0	#DIV/0!	14	17	0	0	4	7	11	7	05:41:26	341.433
	545	2	2	1	4	22	3	1	1	2	0	6	0.333333	0	0	0	#DIV/0!	0	8	0	0	1	1	2	7	00:51:02	51.0333
	546	2	2	1	4	22	2	7	3	38	0	61	0.622951	0	0	0	#DIV/0!	7	9	0	0	4	3	7	7	07:38:11	458.183
	547	2	2	1	4	22	1	2	1	0	0	0	#DIV/0!	74	0	166	0.445783	8	1	0	0	0	0	0	7	05:12:07	312.117
	548	2	2	1	4	22	5	4	2	5	0	7	0.714286	0	0	0	#DIV/0!	0	6	0	0	0	0	0	7	01:11:03	71.05
	549	2	2	1	4	22	5	2	1	1	0	2	0.5	0	0	0	#DIV/0!	1	0	0	0	2	5	7	7	02:41:50	161.833
	550	2	2	1	4	22	4	1	1	19	0	45	0.422222	0	0	0	#DIV/0!	2	7	0	0	0	3	3	7	02:11:03	131.05
	551	2	2	1	4	22	1	3	2	0	0	0	#DIV/0!	40	0	87	0.45977	3	1	0	0	0	0	0	7	02:23:04	143.067
	552	2	2	1	4	22	4	1	1	8	0	17	0.470588	0	0	0	#DIV/0!	0	0	0	0	1	1	2	7	01:16:44	76.7333
	553	2	2	1	4	22	2	5	3	16	0	26	0.615385	0	0	0	#DIV/0!	0	7	0	0	2	1	3	7	05:54:53	354.883
	554	2	2	1	4	22	3	0	0	47	0	95	0.494737	0	0	0	#DIV/0!	9	25	0	0	1	3	4	7	06:48:10	408.167
	555	2	2	1	3	25	1	1	1	0	0	0	#DIV/0!	2	0	11	0.181818	0	0	0	0	0	0	0	17	00:14:44	14.7333
	556	2	2	1	3	25	5	2	1	3	0	7	0.428571	0	0	0	#DIV/0!	0	9	0	0	2	5	7	17	05:25:32	325.533
	557	2	2	1	3	25	2	8	4	1	0	3	0.333333	0	0	0	#DIV/0!	0	2	0	0	1	0	1	17	01:22:15	82.25
	558	2	2	1	3	25	3	5	3	58	0	108	0.537037	0	0	0	#DIV/0!	8	23	0	0	2	8	10	17	06:18:59	378.983
	559	2	2	1	3	25	3	1	1	14	0	35	0.4	0	0	0	#DIV/0!	3	24	0	0	5	2	7	17	06:35:42	395.7
	560	2	2	1	3	25	2	7	4	2	0	3	0.666667	0	0	0	#DIV/0!	0	1	0	0	0	0	0	17	00:25:03	25.05
	561	2	2	1	3	25	3	7	4	2	0	4	0.5	0	0	0	#DIV/0!	1	0	0	0	0	0	0	17	00:17:34	17.5667
	562	2	2	1	3	25	5	1	1	1	0	4	0.25	0	0	0	#DIV/0!	0	1	0	0	0	1	1	17	00:47:23	47.3833
	563	2	2	1	3	25	4	2	1	21	0	50	0.42	0	0	0	#DIV/0!	4	21	0	0	2	2	4	17	05:26:41	326.683
	564	2	2	1	3	25	4	6	3	4	0	5	0.8	0	0	0	#DIV/0!	0	1	0	0	0	0	0	17	01:04:05	64.0833
	565	2	2	1	3	25	3	5	3	17	0	30	0.566667	0	0	0	#DIV/0!	1	9	0	0	2	2	4	17	02:10:15	130.25
	566	2	2	1	3	25	1	1	1	0	0	0	#DIV/0!	77	0	260	0.296154	1	5	0	0	0	0	0	17	05:56:20	356.333
	567	2	2	1	3	25	2	4	2	34	0	74	0.459459	0	0	0	#DIV/0!	6	24	0	0	1	2	3	17	05:45:45	345.75
	568	2	2	1	3	25	2	3	2	21	0	40	0.525	0	0	0	#DIV/0!	2	8	0	0	2	3	5	17	04:43:20	283.333
	569	2	2	1	3	25	1	6	3	0	0	0	#DIV/0!	13	0	33	0.393939	0	0	0	0	0	0	0	17	00:48:56	48.9333
	570	2	2	1	3	25	2	7	4	1	0	2	0.5	0	0	0	#DIV/0!	0	0	0	0	1	0	1	17	00:17:23	17.3833
	571	2	2	1	3	25	2	1	1	3	0	6	0.5	0	0	0	#DIV/0!	0	1	0	0	0	0	0	17	01:09:57	69.95
	572	2	2	1	3	51	5	8	4	0	0	0	#DIV/0!	70	0	284	0.246479	1	3	0	0	0	0	0	23	06:15:12	375.2
	573	2	2	1	3	51	2	0	0	3	0	7	0.428571	0	0	0	#DIV/0!	0	1	0	0	1	2	3	23	02:10:59	130.983
	574	2	2	1	3	51	3	5	3	3	0	4	0.75	0	0	0	#DIV/0!	0	2	0	0	0	1	1	23	00:54:36	54.6
	575	2	2	1	3	51	3	1	1	19	0	37	0.513514	0	0	0	#DIV/0!	5	24	0	0	2	4	6	23	04:58:32	298.533
	576	2	2	1	3	51	2	4	2	0	0	5	0	0	0	0	#DIV/0!	0	6	0	0	0	0	0	23	00:53:26	53.4333
	577	2	2	1	3	51	2	5	3	10	0	17	0.588235	0	0	0	#DIV/0!	2	9	0	0	1	3	4	23	02:24:41	144.683
	578	2	2	1	3	51	5	0	0	7	0	15	0.466667	0	0	0	#DIV/0!	1	8	0	0	0	4	4	23	01:49:57	109.95
	579	2	2	1	3	51	2	0	0	12	0	22	0.545455	0	0	0	#DIV/0!	4	8	0	0	4	6	10	23	05:19:00	319
	580	2	2	1	3	51	2	0	0	15	0	44	0.340909	0	0	0	#DIV/0!	11	29	0	0	5	3	8	23	04:10:56	250.933
	581	2	2	1	3	51	3	3	2	0	0	0	#DIV/0!	8	0	35	0.228571	0	2	0	0	0	0	0	23	00:44:48	44.8
	582	2	2	1	3	51	1	8	4	12	0	20	0.6	0	0	0	#DIV/0!	9	7	0	0	1	3	4	23	05:29:11	329.183
	583	2	2	1	3	51	2	1	1	3	0	11	0.272727	0	0	0	#DIV/0!	2	5	0	0	0	2	2	23	01:48:38	108.633
	584	2	2	1	3	51	3	2	1	45	0	1117	0.0402865	0	0	0	#DIV/0!	1	25	0	0	3	2	5	23	05:33:10	333.167
	585	2	2	1	3	51	1	7	4	0	0	0	#DIV/0!	0	0	0	#DIV/0!	0	2	0	0	0	0	0	23	00:19:41	19.6833
	586	2	2	1	3	51	5	0	0	19	0	52	0.365385	0	0	0	#DIV/0!	1	17	0	0	2	1	3	23	03:40:10	220.167
	587	2	2	1	3	51	4	1	1	2	0	5	0.4	0	0	0	#DIV/0!	0	4	0	0	0	1	1	23	01:56:20	116.333
	588	2	2	1	3	26	4	2	1	64	0	100	0.64	0	0	0	#DIV/0!	19	26	0	0	2	2	4	1	06:13:53	373.883
	589	2	2	1	3	26	2	5	3	34	0	54	0.62963	0	0	0	#DIV/0!	2	5	0	0	3	6	9	1	07:06:07	426.117
	590	2	2	1	3	26	4	6	3	26	0	39	0.666667	0	0	0	#DIV/0!	4	9	0	0	1	0	1	1	03:36:12	216.2
	591	2	2	1	3	26	5	3	2	29	0	35	0.828571	0	0	0	#DIV/0!	0	17	0	0	6	13	19	1	06:17:04	377.067
	592	2	2	1	3	26	1	3	2	0	0	0	#DIV/0!	40	0	108	0.37037	2	0	0	0	0	0	0	1	02:30:59	150.983
	593	2	2	1	3	26	3	4	2	4	0	10	0.4	0	0	0	#DIV/0!	1	0	0	0	0	0	0	1	00:48:18	48.3
	594	2	2	1	3	26	5	5	3	3	0	4	0.75	0	0	0	#DIV/0!	0	3	0	0	0	0	0	1	00:35:34	35.5667
	595	2	2	1	3	26	3	4	2	24	0	39	0.615385	0	0	0	#DIV/0!	11	9	0	0	5	3	8	1	06:48:26	408.433
	596	2	2	1	3	26	1	3	2	0	0	0	#DIV/0!	86	0	256	0.335938	2	2	0	0	0	0	0	1	06:29:01	389.017
	597	2	2	1	3	26	3	6	3	6	0	10	0.6	0	0	0	#DIV/0!	1	3	0	0	0	0	0	1	01:26:33	86.55
	598	2	2	1	3	26	3	2	1	10	0	23	0.434783	0	0	0	#DIV/0!	1	8	0	0	0	1	1	1	01:12:56	72.9333
	599	2	2	1	3	26	4	8	4	4	0	7	0.571429	0	0	0	#DIV/0!	2	3	0	0	0	0	0	1	00:45:06	45.1
	600	2	2	1	3	26	3	0	0	17	0	27	0.62963	0	0	0	#DIV/0!	3	3	0	0	1	2	3	1	03:31:23	211.383
	601	2	2	1	3	26	3	6	3	12	0	14	0.857143	0	0	0	#DIV/0!	0	9	0	0	1	0	1	1	02:04:33	124.55
	602	2	2	1	3	26	3	3	2	30	0	62	0.483871	0	0	0	#DIV/0!	7	15	0	0	3	6	9	1	05:37:38	337.633
	603	2	2	1	3	26	3	0	0	50	0	76	0.657895	0	0	0	#DIV/0!	9	20	0	0	3	6	9	1	07:04:25	424.417
	604	2	2	1	4	31	1	4	2	0	0	0	#DIV/0!	82	0	265	0.309434	5	6	0	0	0	0	0	8	06:11:34	371.567
	605	2	2	1	4	31	1	8	4	0	0	0	#DIV/0!	23	0	81	0.283951	0	0	0	0	0	0	0	8	01:48:26	108.433
	606	2	2	1	4	31	3	3	1	34	0	76	0.447368	0	0	0	#DIV/0!	3	18	0	0	3	6	9	8	05:37:11	337.183
	607	2	2	1	4	31	5	2	1	26	0	42	0.619048	0	0	0	#DIV/0!	6	7	0	0	4	4	8	8	05:15:26	315.433
	608	2	2	1	4	31	2	5	3	18	0	32	0.5625	0	0	0	#DIV/0!	1	4	0	0	1	1	2	8	03:55:18	235.3
	609	2	2	1	4	31	2	8	4	16	0	28	0.571429	0	0	0	#DIV/0!	0	7	0	0	0	0	0	8	03:57:01	237.017
	610	2	2	1	4	31	2	0	0	14	0	30	0.466667	0	0	0	#DIV/0!	3	4	0	0	1	1	2	8	04:02:01	242.017
	611	2	2	1	4	31	4	1	1	6	0	15	0.4	0	0	0	#DIV/0!	0	3	0	0	0	0	0	8	00:44:30	44.5
	612	2	2	1	4	31	3	4	2	8	0	24	0.333333	0	0	0	#DIV/0!	1	17	0	0	2	1	3	8	02:50:11	170.183
	613	2	2	1	4	31	3	0	0	11	0	33	0.333333	0	0	0	#DIV/0!	3	16	0	0	1	1	2	8	02:47:35	167.583
	614	2	2	1	4	31	4	6	3	9	0	20	0.45	0	0	0	#DIV/0!	4	9	0	0	1	0	1	8	01:28:51	88.85
	615	2	2	1	4	31	4	1	1	23	0	54	0.425926	0	0	0	#DIV/0!	22	19	0	0	3	3	6	8	05:24:06	324.1
	616	2	2	1	4	31	5	5	3	10	0	16	0.625	0	0	0	#DIV/0!	0	5	0	0	0	3	3	8	01:55:57	115.95
	617	2	2	1	4	31	2	2	1	21	0	31	0.677419	0	0	0	#DIV/0!	2	8	0	0	2	1	3	8	04:39:22	279.367
	618	2	2	1	4	31	3	0	0	1	0	3	0.333333	0	0	0	#DIV/0!	1	2	0	0	4	5	9	8	02:29:49	149.817
	619	2	2	1	4	31	3	1	1	9	0	29	0.310345	0	0	0	#DIV/0!	4	4	0	0	1	2	3	8	01:49:24	109.4
	620	2	2	1	4	32	1	1	1	0	0	0	#DIV/0!	34	0	113	0.300885	5	2	0	0	0	0	0	9	03:02:37	182.617
	621	2	2	1	4	32	2	5	3	26	0	35	0.742857	0	0	0	#DIV/0!	2	4	0	0	2	0	2	9	04:17:08	257.133
	622	2	2	1	4	32	4	1	1	27	0	54	0.5	0	0	0	#DIV/0!	27	14	0	0	5	2	7	9	05:24:03	324.05
	623	2	2	1	4	32	3	3	2	42	0	84	0.5	0	0	0	#DIV/0!	25	12	0	0	2	3	5	9	06:07:56	367.933
	624	2	2	1	4	32	3	2	1	8	0	13	0.615385	0	0	0	#DIV/0!	5	4	0	0	1	1	2	9	01:24:22	84.3667
	625	2	2	1	4	32	2	1	1	29	0	40	0.725	0	0	0	#DIV/0!	1	8	0	0	1	2	3	9	04:39:44	279.733
	626	2	2	1	4	32	3	5	3	7	0	11	0.636364	0	0	0	#DIV/0!	6	2	0	0	0	0	0	9	01:08:04	68.0667
	627	2	2	1	4	32	4	6	3	16	0	31	0.516129	0	0	0	#DIV/0!	10	10	0	0	3	2	5	9	03:45:48	225.8
	628	2	2	1	4	32	4	3	2	16	0	25	0.64	0	0	0	#DIV/0!	13	7	0	0	1	2	3	9	04:11:35	251.583
	629	2	2	1	4	32	1	2	1	0	0	0	#DIV/0!	73	0	212	0.34434	3	2	0	0	0	0	0	9	05:57:23	357.383
	630	2	2	1	4	32	3	7	4	45	0	74	0.608108	0	0	0	#DIV/0!	13	13	0	0	2	2	4	9	04:13:21	253.35
	631	2	2	1	4	32	5	4	2	22	0	32	0.6875	0	0	0	#DIV/0!	2	8	0	0	6	5	11	9	06:16:51	376.85
	632	2	2	1	4	32	2	1	1	37	0	67	0.552239	0	0	0	#DIV/0!	2	6	0	0	0	0	0	9	06:13:17	373.283
	633	2	2	1	4	32	5	2	1	3	0	6	0.5	0	0	0	#DIV/0!	0	0	0	0	1	3	4	9	00:51:05	51.0833
	634	2	2	1	4	32	3	1	1	8	0	16	0.5	0	0	0	#DIV/0!	3	4	0	0	0	1	1	9	02:22:20	142.333
	635	2	2	1	4	32	3	1	1	14	0	21	0.666667	0	0	0	#DIV/0!	1	7	0	0	2	1	3	9	02:23:51	143.85
	636	2	2	1	3	50	1	5	3	0	0	0	#DIV/0!	40	0	132	0.30303	0	2	0	0	0	0	0	19	03:10:18	190.3
	637	2	2	1	3	50	4	4	2	20	0	38	0.526316	0	0	0	#DIV/0!	4	8	0	0	2	2	4	19	02:21:10	141.167
	638	2	2	1	3	50	3	0	0	6	0	20	0.3	0	0	0	#DIV/0!	3	15	0	0	6	3	9	19	03:51:37	231.617
	639	2	2	1	3	50	2	1	1	1	0	4	0.25	0	0	0	#DIV/0!	0	3	0	0	0	0	0	19	00:42:32	42.5333
	640	2	2	1	3	50	2	5	3	0	0	0	#DIV/0!	0	0	0	#DIV/0!	0	0	0	0	0	0	0	19	00:00:00	0
	641	2	2	1	3	50	5	7	4	17	0	24	0.708333	0	0	0	#DIV/0!	0	11	0	0	2	2	4	19	05:17:18	317.3
	642	2	2	1	3	50	4	0	0	9	0	23	0.391304	0	0	0	#DIV/0!	0	10	0	0	0	0	0	19	02:32:27	152.45
	643	2	2	1	3	50	2	5	3	21	0	37	0.567568	0	0	0	#DIV/0!	3	4	0	0	1	3	4	19	05:30:05	330.083
	644	2	2	1	3	50	1	5	3	0	0	0	#DIV/0!	36	0	142	0.253521	3	3	0	0	0	0	0	19	03:49:42	229.7
	645	2	2	1	3	50	4	4	2	0	0	0	#DIV/0!	0	0	0	#DIV/0!	0	0	0	0	0	0	0	19	00:07:04	7.06667
	646	2	2	1	3	50	3	8	4	11	0	24	0.458333	0	0	0	#DIV/0!	2	6	0	0	0	0	0	19	02:36:01	156.017
	647	2	2	1	3	50	3	3	2	0	0	2	0	0	0	0	#DIV/0!	0	0	0	0	0	0	0	19	00:36:44	36.7333
	648	2	2	1	3	50	2	5	3	28	0	39	0.717949	0	0	0	#DIV/0!	4	14	0	0	2	4	6	19	06:34:37	394.617
	649	2	2	1	3	50	5	3	2	8	0	35	0.228571	0	0	0	#DIV/0!	5	8	0	0	3	5	8	19	03:43:34	223.567
	650	2	2	1	3	50	4	6	3	33	0	76	0.434211	0	0	0	#DIV/0!	7	28	0	0	1	1	2	19	05:41:05	341.083
	651	2	2	1	3	50	5	5	3	5	0	9	0.555556	0	0	0	#DIV/0!	2	8	0	0	3	1	4	19	02:25:14	145.233
	652	2	2	1	4	35	1	8	4	0	0	0	#DIV/0!	106	0	302	0.350993	0	2	0	0	0	0	0	16	07:37:28	457.467
	653	2	2	1	4	35	3	4	2	47	0	120	0.391667	0	0	0	#DIV/0!	9	38	0	0	3	7	10	16	07:24:23	444.383
	654	2	2	1	4	35	2	4	2	4	0	7	0.571429	0	0	0	#DIV/0!	0	4	0	0	0	3	3	16	01:50:22	110.367
	655	2	2	1	4	35	5	8	4	3	0	6	0.5	0	0	0	#DIV/0!	0	2	0	0	1	2	3	16	01:29:44	89.7333
	656	2	2	1	4	35	3	0	0	32	0	58	0.551724	0	0	0	#DIV/0!	13	19	0	0	2	3	5	16	07:24:49	444.817
	657	2	2	1	4	35	3	3	2	3	0	10	0.3	0	0	0	#DIV/0!	0	5	0	0	0	0	0	16	02:11:36	131.6
	658	2	2	1	4	35	2	5	3	20	0	32	0.625	0	0	0	#DIV/0!	1	6	0	0	2	1	3	16	05:08:43	308.717
	659	2	2	1	4	35	3	4	2	15	0	25	0.6	0	0	0	#DIV/0!	0	11	0	0	3	2	5	16	03:30:02	210.033
	660	2	2	1	4	35	4	5	3	14	0	20	0.7	0	0	0	#DIV/0!	3	8	0	0	6	5	11	16	04:45:33	285.55
	661	2	2	1	4	35	2	3	2	6	0	11	0.545455	0	0	0	#DIV/0!	0	5	0	0	0	2	2	16	02:17:16	137.267
	662	2	2	1	4	35	3	3	2	43	0	89	0.483146	0	0	0	#DIV/0!	8	19	0	0	2	4	6	16	05:20:40	320.667
	663	2	2	1	4	35	1	0	0	3	0	0	#DIV/0!	8	0	52	0.153846	0	0	0	0	0	0	0	16	01:22:32	82.5333
	664	2	2	1	4	35	5	6	3	7	0	9	0.777778	0	0	0	#DIV/0!	0	16	0	0	2	3	5	16	03:43:58	223.967
	665	2	2	1	4	35	4	5	3	21	0	42	0.5	0	0	0	#DIV/0!	3	26	0	0	4	5	9	16	04:42:50	282.833
	666	2	2	1	4	35	5	1	1	2	0	3	0.666667	0	0	0	#DIV/0!	0	3	0	0	0	2	2	16	01:45:17	105.283
	667	2	2	1	4	35	2	5	3	5	0	8	0.625	0	0	0	#DIV/0!	0	2	0	0	0	0	0	16	01:28:53	88.8833
	668	2	2	1	4	37	1	4	2	1	0	1	1	19	0	68	0.279412	1	1	0	0	0	0	0	6	01:46:33	106.55
	669	2	2	1	4	37	2	6	3	18	0	31	0.580645	0	0	0	#DIV/0!	0	3	0	0	1	1	2	6	06:00:28	360.467
	670	2	2	1	4	37	3	6	3	25	0	51	0.490196	0	0	0	#DIV/0!	3	12	0	0	5	5	10	6	04:10:28	250.467
	671	2	2	1	4	37	4	4	2	7	0	20	0.35	0	0	0	#DIV/0!	2	11	0	0	1	3	4	6	03:19:12	199.2
	672	2	2	1	4	37	3	2	1	29	0	64	0.453125	0	0	0	#DIV/0!	5	15	0	0	6	6	12	6	05:41:35	341.583
	673	2	2	1	4	37	2	4	2	5	0	12	0.416667	0	0	0	#DIV/0!	1	6	0	0	0	1	1	6	01:47:00	107
	674	2	2	1	4	37	2	4	2	21	0	42	0.5	0	0	0	#DIV/0!	1	6	0	0	1	0	1	6	06:38:40	398.667
	675	2	2	1	4	37	3	2	1	45	0	79	0.56962	0	0	0	#DIV/0!	3	9	0	0	2	7	9	6	05:08:47	308.783
	676	2	2	1	4	37	4	1	1	37	0	62	0.596774	0	0	0	#DIV/0!	15	20	0	0	2	3	5	6	06:30:51	390.85
	677	2	2	1	4	37	3	2	1	17	0	30	0.566667	0	0	0	#DIV/0!	6	10	0	0	5	1	6	6	04:39:28	279.467
	678	2	2	1	4	37	1	4	2	0	0	0	#DIV/0!	23	0	97	0.237113	1	2	0	0	0	0	0	6	02:33:35	153.583
	679	2	2	1	4	37	5	4	2	20	0	27	0.740741	0	0	0	#DIV/0!	0	9	0	0	0	1	1	6	03:51:09	231.15
	680	2	2	1	4	37	2	1	1	16	0	25	0.64	0	0	0	#DIV/0!	4	3	0	0	0	2	2	6	03:55:47	235.783
	681	2	2	1	4	37	5	3	2	16	0	19	0.842105	0	0	0	#DIV/0!	3	2	0	0	0	0	0	6	01:48:59	108.983
	682	2	2	1	4	37	1	3	2	0	0	0	#DIV/0!	59	0	174	0.33908	3	4	0	0	0	1	1	6	04:39:52	279.867
	683	2	2	1	4	38	1	2	1	0	0	0	#DIV/0!	17	0	49	0.346939	2	0	0	0	0	0	0	2	01:20:10	80.1667
	684	2	2	1	4	38	2	1	1	25	0	43	0.581395	0	0	0	#DIV/0!	2	5	0	0	0	0	0	2	05:28:11	328.183
	685	2	2	1	4	38	4	7	4	40	0	59	0.677966	0	0	0	#DIV/0!	13	18	0	0	4	4	8	2	05:45:15	345.25
	686	2	2	1	4	38	2	6	3	5	0	8	0.625	0	0	0	#DIV/0!	0	2	0	0	0	0	0	2	01:52:46	112.767
	687	2	2	1	4	38	4	2	1	32	0	46	0.695652	0	0	0	#DIV/0!	5	11	0	0	2	1	3	2	03:11:09	191.15
	688	2	2	1	4	38	3	5	3	49	0	70	0.7	0	0	0	#DIV/0!	16	19	0	0	0	2	2	2	05:54:47	354.783
	689	2	2	1	4	38	3	1	1	21	0	33	0.636364	0	0	0	#DIV/0!	5	9	0	0	2	3	5	2	03:47:19	227.317
	690	2	2	1	4	38	3	0	0	11	0	23	0.478261	0	0	0	#DIV/0!	6	4	0	0	1	0	1	2	01:30:03	90.05
	691	2	2	1	4	38	2	1	1	31	0	41	0.756098	0	0	0	#DIV/0!	3	11	0	0	3	1	4	2	05:16:20	316.333
	692	2	2	1	4	38	5	3	2	18	0	27	0.666667	0	0	0	#DIV/0!	2	15	0	0	3	9	12	2	05:16:49	316.817
	693	2	2	1	4	38	3	7	4	25	0	47	0.531915	0	0	0	#DIV/0!	15	8	0	0	1	1	2	2	04:15:44	255.733
	694	2	2	1	4	38	2	1	1	14	0	23	0.608696	0	0	0	#DIV/0!	1	0	0	0	1	1	2	2	02:21:27	141.45
	695	2	2	1	4	38	4	0	0	21	0	34	0.617647	0	0	0	#DIV/0!	8	6	0	0	6	4	10	2	04:13:26	253.433
	696	2	2	1	4	38	2	6	3	8	0	12	0.666667	0	0	0	#DIV/0!	3	3	0	0	1	1	2	2	02:10:40	130.667
	697	2	2	1	4	38	1	2	1	0	0	0	#DIV/0!	56	0	154	0.363636	5	2	0	0	0	0	0	2	03:27:20	207.333
	698	2	2	1	4	38	3	2	1	12	0	20	0.6	0	0	0	#DIV/0!	3	8	0	0	2	0	2	2	02:37:16	157.267
	699	2	2	1	4	38	1	2	1	0	0	0	#DIV/0!	63	0	162	0.388889	5	3	0	0	0	0	0	2	04:12:30	252.5
	700	2	2	1	4	40	1	3	2	0	0	0	#DIV/0!	18	0	67	0.268657	0	1	0	0	0	0	0	12	01:18:33	78.55
	701	2	2	1	4	40	2	1	1	53	0	76	0.697368	0	0	0	#DIV/0!	5	7	0	0	3	4	7	12	07:54:21	474.35
	702	2	2	1	4	40	3	0	0	4	0	13	0.307692	0	0	0	#DIV/0!	0	5	0	0	2	7	9	12	02:47:55	167.917
	703	2	2	1	4	40	2	0	0	10	0	16	0.625	0	0	0	#DIV/0!	1	9	0	0	1	2	3	12	05:38:15	338.25
	704	2	2	1	4	40	3	3	2	25	0	55	0.454545	0	0	0	#DIV/0!	3	10	0	0	2	5	7	12	05:06:43	306.717
	705	2	2	1	4	40	3	6	3	49	0	88	0.556818	0	0	0	#DIV/0!	13	44	0	0	5	3	8	12	06:06:19	366.317
	706	2	2	1	4	40	5	1	1	9	0	15	0.6	0	0	0	#DIV/0!	0	1	0	0	1	4	5	12	02:07:08	127.133
	707	2	2	1	4	40	4	2	1	37	0	54	0.685185	0	0	0	#DIV/0!	13	30	0	0	1	2	3	12	07:10:41	430.683
	708	2	2	1	4	40	1	6	3	0	0	0	#DIV/0!	10	0	33	0.30303	0	0	0	0	0	0	0	12	00:45:24	45.4
	709	2	2	1	4	40	4	8	4	0	0	0	#DIV/0!	0	0	0	#DIV/0!	1	4	0	0	0	0	0	12	00:30:47	30.7833
	710	2	2	1	4	40	4	0	0	1	0	2	0.5	0	0	0	#DIV/0!	0	2	0	0	0	0	0	12	00:13:26	13.4333
	711	2	2	1	4	40	1	5	3	0	0	0	#DIV/0!	85	0	287	0.296167	8	6	0	0	0	0	0	12	06:56:03	416.05
	712	2	2	1	4	40	4	6	3	14	0	28	0.5	0	0	0	#DIV/0!	3	16	0	0	2	4	6	12	04:07:57	247.95
	713	2	2	1	4	40	2	1	1	2	0	3	0.666667	0	0	0	#DIV/0!	0	3	0	0	1	0	1	12	01:04:25	64.4167
	714	2	2	1	4	40	5	1	1	19	0	21	0.904762	0	0	0	#DIV/0!	0	14	0	0	2	6	8	12	05:00:06	300.1
	715	2	2	1	4	40	3	0	0	24	0	48	0.5	0	0	0	#DIV/0!	11	19	0	0	5	5	10	12	04:56:02	296.033
	716	2	2	1	4	41	1	6	3	0	0	0	#DIV/0!	3	0	24	0.125	0	0	0	0	0	0	0	14	00:27:07	27.1167
	717	2	2	1	4	41	3	4	2	9	0	18	0.5	0	0	0	#DIV/0!	6	13	0	0	1	2	3	14	03:46:52	226.867
	718	2	2	1	4	41	5	5	3	19	0	22	0.863636	0	0	0	#DIV/0!	1	15	0	0	1	0	1	14	03:44:24	224.4
	719	2	2	1	4	41	3	2	1	26	0	56	0.464286	0	0	0	#DIV/0!	6	22	0	0	4	4	8	14	06:29:42	389.7
	720	2	2	1	4	41	4	6	3	15	0	22	0.681818	0	0	0	#DIV/0!	2	2	0	0	2	4	6	14	03:18:27	198.45
	721	2	2	1	4	41	3	1	1	15	0	36	0.416667	0	0	0	#DIV/0!	8	16	0	0	4	14	18	14	05:39:37	339.617
	722	2	2	1	4	41	2	6	3	1	0	6	0.166667	0	0	0	#DIV/0!	0	6	0	0	0	0	0	14	00:23:40	23.6667
	723	2	2	1	4	41	2	5	3	13	0	19	0.684211	0	0	0	#DIV/0!	2	8	0	0	0	0	0	14	02:17:34	137.567
	724	2	2	1	4	41	4	0	0	40	0	65	0.615385	0	0	0	#DIV/0!	0	24	0	0	1	3	4	14	04:04:37	244.617
	725	2	2	1	4	41	5	0	0	11	0	13	0.846154	0	0	0	#DIV/0!	0	8	0	0	3	2	5	14	02:21:04	141.067
	726	2	2	1	4	41	1	0	0	0	0	0	#DIV/0!	30	0	114	0.263158	1	1	0	0	0	0	0	14	02:31:12	151.2
	727	2	2	1	4	41	4	2	1	30	0	52	0.576923	0	0	0	#DIV/0!	13	27	0	0	4	2	6	14	06:28:00	388
	728	2	2	1	4	41	2	2	1	8	0	13	0.615385	0	0	0	#DIV/0!	4	2	0	0	0	1	1	14	02:08:16	128.267
	729	2	2	1	4	41	1	1	1	0	0	0	#DIV/0!	81	0	233	0.347639	9	4	0	0	0	0	0	14	06:01:41	361.683
	730	2	2	1	4	41	2	4	2	19	0	32	0.59375	0	0	0	#DIV/0!	3	10	0	0	0	0	0	14	04:29:18	269.3
	731	2	2	1	4	41	2	0	0	20	0	36	0.555556	0	0	0	#DIV/0!	2	7	0	0	4	5	9	14	08:11:08	491.133
	732	2	2	1	4	43	1	2	1	1	0	2	0.5	61	0	183	0.333333	6	5	0	0	0	0	0	13	05:33:34	333.567
	733	2	2	1	4	43	2	4	2	16	0	27	0.592593	0	0	0	#DIV/0!	1	6	0	0	1	2	3	13	05:38:43	338.717
	734	2	2	1	4	43	3	1	1	7	0	13	0.538462	0	0	0	#DIV/0!	2	3	0	0	0	0	0	13	01:19:24	79.4
	735	2	2	1	4	43	5	2	2	11	0	18	0.611111	0	0	0	#DIV/0!	2	9	0	0	3	2	5	13	04:56:11	296.183
	736	2	2	1	4	43	2	6	3	5	0	17	0.294118	0	0	0	#DIV/0!	1	6	0	0	0	1	1	13	03:28:13	208.217
	737	2	2	1	4	43	4	6	3	5	0	11	0.454545	0	0	0	#DIV/0!	3	5	0	0	0	1	1	13	00:44:44	44.7333
	738	2	2	1	4	43	2	2	1	23	0	48	0.479167	0	0	0	#DIV/0!	0	6	0	0	0	1	1	13	05:33:01	333.017
	739	2	2	1	4	43	2	1	1	19	0	49	0.387755	0	0	0	#DIV/0!	7	16	0	0	2	3	5	13	04:04:16	244.267
	740	2	2	1	4	43	3	1	1	11	0	32	0.34375	0	0	0	#DIV/0!	6	18	0	0	0	0	0	13	03:07:29	187.483
	741	2	2	1	4	43	1	2	1	0	0	0	#DIV/0!	38	0	125	0.304	1	1	0	0	0	0	0	13	03:26:26	206.433
	742	2	2	1	4	43	3	3	2	30	0	79	0.379747	0	0	0	#DIV/0!	6	17	0	0	0	0	0	13	04:07:24	247.4
	743	2	2	1	4	43	5	3	2	10	0	18	0.555556	0	0	0	#DIV/0!	1	4	0	0	5	4	9	13	04:28:25	268.417
	744	2	2	1	4	43	4	1	1	32	0	52	0.615385	0	0	0	#DIV/0!	9	12	0	0	9	7	16	13	06:19:11	379.183
	745	2	2	1	4	43	3	2	1	27	0	63	0.428571	0	0	0	#DIV/0!	10	16	0	0	7	4	11	13	06:28:34	388.567
	746	2	2	1	4	43	2	2	1	8	0	18	0.444444	0	0	0	#DIV/0!	1	6	0	0	0	2	2	13	03:04:14	184.233
	747	2	2	1	1	46	1	1	1	0	0	0	#DIV/0!	43	0	164	0.262195	2	0	0	0	0	0	0	22	04:27:58	267.967
	748	2	2	1	1	46	5	6	3	22	0	28	0.785714	0	0	0	#DIV/0!	0	5	0	0	3	1	4	22	03:28:25	208.417
	749	2	2	1	1	46	5	0	0	7	0	9	0.777778	0	0	0	#DIV/0!	0	5	0	0	2	4	6	22	03:12:04	192.067
	750	2	2	1	1	46	3	3	2	1	0	9	0.111111	0	0	0	#DIV/0!	4	5	0	0	1	1	2	22	04:04:05	244.083
	751	2	2	1	1	46	3	6	3	37	0	61	0.606557	0	0	0	#DIV/0!	12	16	0	0	1	0	1	22	03:58:43	238.717
	752	2	2	1	1	46	1	0	0	0	0	0	#DIV/0!	5	0	43	0.116279	0	0	0	0	0	0	0	22	00:58:33	58.55
	753	2	2	1	1	46	4	6	3	8	0	22	0.363636	0	0	0	#DIV/0!	7	11	0	0	4	4	8	22	04:34:51	274.85
	754	2	2	1	1	46	1	2	1	0	0	0	#DIV/0!	8	0	60	0.133333	0	0	0	0	0	0	0	22	01:33:29	93.4833
	755	2	2	1	1	46	3	0	0	1	0	3	0.333333	0	0	0	#DIV/0!	1	3	0	0	0	2	2	22	00:30:34	30.5667
	756	2	2	1	1	46	4	0	0	17	0	36	0.472222	0	0	0	#DIV/0!	3	13	0	0	0	0	0	22	01:51:14	111.233
	757	2	2	1	1	46	3	1	1	21	0	48	0.4375	0	0	0	#DIV/0!	3	16	0	0	2	3	5	22	05:09:33	309.55
	758	2	2	1	1	46	3	0	0	7	0	22	0.318182	0	0	0	#DIV/0!	0	4	0	0	0	2	2	22	01:51:15	111.25
	759	2	2	1	1	46	2	2	1	4	0	7	0.571429	0	0	0	#DIV/0!	0	0	0	0	1	0	1	22	01:17:53	77.8833
	760	2	2	1	1	46	3	0	0	5	0	20	0.25	0	0	0	#DIV/0!	0	5	0	0	1	1	2	22	01:28:10	88.1667
	761	2	2	1	1	46	2	7	4	17	0	29	0.586207	0	0	0	#DIV/0!	1	5	0	0	3	4	7	22	06:01:41	361.683
	762	2	2	1	1	46	2	1	1	13	0	25	0.52	0	0	0	#DIV/0!	1	4	0	0	0	0	0	22	04:08:50	248.833
	763	2	2	1	2	47	2	0	0	62	0	95	0.652632	0	0	0	#DIV/0!	6	33	0	0	2	3	5	18	06:25:14	385.233
	764	2	2	1	2	47	4	1	1	32	0	71	0.450704	0	0	0	#DIV/0!	11	32	0	0	2	2	4	18	05:08:29	308.483
	765	2	2	1	2	47	2	8	4	12	0	21	0.571429	0	0	0	#DIV/0!	5	10	0	0	2	0	2	18	05:34:57	334.95
	766	2	2	1	2	47	3	1	1	12	0	26	0.461538	0	0	0	#DIV/0!	7	17	0	0	1	0	1	18	03:59:30	239.5
	767	2	2	1	2	47	2	3	2	0	0	2	0	0	0	0	#DIV/0!	0	4	0	0	0	0	0	18	00:42:05	42.0833
	768	2	2	1	2	47	2	6	3	0	0	3	0	0	0	0	#DIV/0!	0	2	0	0	0	0	0	18	00:54:36	54.6
	769	2	2	1	2	47	4	1	1	4	0	21	0.190476	0	0	0	#DIV/0!	1	9	0	0	0	1	1	18	02:34:40	154.667
	770	2	2	1	2	47	1	0	0	0	0	0	#DIV/0!	9	0	56	0.160714	0	1	0	0	0	0	0	18	01:16:56	76.9333
	771	2	2	1	2	47	5	4	2	4	0	6	0.666667	0	0	0	#DIV/0!	0	3	0	0	2	2	4	18	01:54:14	114.233
	772	2	2	1	2	47	3	6	3	14	0	29	0.482759	0	0	0	#DIV/0!	2	25	0	0	5	5	10	18	05:17:04	317.067
	773	2	2	1	2	47	1	0	0	0	0	0	#DIV/0!	23	0	94	0.244681	1	0	0	0	0	0	0	18	02:38:00	158
	774	2	2	1	2	47	5	0	0	5	0	10	0.5	0	0	0	#DIV/0!	4	6	0	0	4	1	5	18	03:56:10	236.167
	775	2	2	1	2	47	2	7	4	3	0	7	0.428571	0	0	0	#DIV/0!	0	3	0	0	1	2	3	18	01:57:28	117.467
	776	2	2	1	2	47	1	8	4	0	0	0	#DIV/0!	28	0	136	0.205882	0	1	0	0	0	0	0	18	03:05:04	185.067
	777	2	2	1	2	47	4	2	1	1	0	6	0.166667	0	0	0	#DIV/0!	2	5	0	0	0	1	1	18	01:08:48	68.8
	778	2	2	1	2	47	2	0	0	9	0	13	0.692308	0	0	0	#DIV/0!	0	5	0	0	1	0	1	18	02:10:42	130.7
	779	2	1	1	1	2	1	6	3	0	0	0	#DIV/0!	24	0	87	0.275862	1	1	0	0	0	0	0	20	02:41:35	161.583
	780	2	1	1	1	2	2	2	1	31	0	43	0.72093	0	0	0	#DIV/0!	1	8	0	0	3	0	3	20	05:31:59	331.983
	781	2	1	1	1	2	3	4	2	0	0	2	0	0	0	0	#DIV/0!	0	2	0	0	1	0	1	20	01:33:14	93.2333
	782	2	1	1	1	2	5	0	0	1	0	2	0.5	0	0	0	#DIV/0!	0	3	0	0	1	1	2	20	01:26:58	86.9667
	783	2	1	1	1	2	2	2	1	26	0	45	0.577778	0	0	0	#DIV/0!	0	4	0	0	0	1	1	20	05:00:55	300.917
	784	2	1	1	1	2	2	3	2	26	0	71	0.366197	0	0	0	#DIV/0!	4	25	0	0	2	0	2	20	05:31:14	331.233
	785	2	1	1	1	2	4	6	3	13	0	19	0.684211	0	0	0	#DIV/0!	3	14	0	0	2	1	3	20	03:42:07	222.117
	786	2	1	1	1	2	3	2	1	31	0	80	0.3875	0	0	0	#DIV/0!	5	25	0	0	2	3	5	20	04:19:56	259.933
	787	2	1	1	1	2	4	8	4	8	0	17	0.470588	0	0	0	#DIV/0!	2	16	0	0	0	1	1	20	04:24:43	264.717
	788	2	1	1	1	2	3	3	2	8	0	13	0.615385	0	0	0	#DIV/0!	0	3	0	0	3	4	7	20	04:23:42	263.7
	789	2	1	1	1	2	2	3	2	17	0	47	0.361702	0	0	0	#DIV/0!	6	14	0	0	2	2	4	20	04:14:02	254.033
	790	2	1	1	1	2	3	6	3	9	0	19	0.473684	0	0	0	#DIV/0!	2	3	0	0	0	0	0	20	01:13:42	73.7
	791	2	1	1	1	2	5	0	0	0	0	4	0	0	0	0	#DIV/0!	0	1	0	0	0	1	1	20	00:19:17	19.2833
	792	2	1	1	1	2	1	0	0	0	0	0	#DIV/0!	32	0	103	0.31068	0	0	0	0	0	0	0	20	02:56:16	176.267
	793	2	1	1	1	2	1	5	3	0	0	0	#DIV/0!	17	0	65	0.261538	0	0	0	0	0	0	0	20	01:22:09	82.15
	794	2	1	1	2	3	1	2	1	0	0	0	#DIV/0!	93	0	307	0.302932	4	3	0	0	0	0	0	12	06:58:59	418.983
	795	2	1	1	2	3	2	5	3	16	0	39	0.410256	0	0	0	#DIV/0!	0	12	0	0	1	0	1	12	05:51:10	351.167
	796	2	1	1	2	3	3	4	2	7	0	24	0.291667	0	0	0	#DIV/0!	3	11	0	0	0	3	3	12	02:59:12	179.2
	797	2	1	1	2	3	3	5	3	26	0	54	0.481481	0	0	0	#DIV/0!	7	20	0	0	3	3	6	12	04:51:57	291.95
	798	2	1	1	2	3	4	5	3	33	0	60	0.55	0	0	0	#DIV/0!	4	14	0	0	2	0	2	12	02:21:36	141.6
	799	2	1	1	2	3	4	5	3	11	0	19	0.578947	0	0	0	#DIV/0!	4	6	0	0	1	2	3	12	01:55:41	115.683
[truncated: 368 more rows]

## Sheet: Codif. Variables-Categorías (2)
	Datos deportivos previos	Variables	Información/Categorías	Codificación		Rend Ind	Varibles	Descripción	Valor PIR
		Jugador	Nombre y apellidos	N
							Goles	Nº goles en la competición	x2
		Categoría	U-17	1			Lanzamientos Fallados	Lanzamientos fallados en la competición	x1
			U-19	2			Paradas	Paradas de los porteros en la competición	x3
			Absoluta	3			Goles Recibidos	Goles recibidos por los porteros en la competición	x1
							Asistencias	Pases de gol en la competición	x1
		Competición	Mundial ´13	1			Faltas Técnicas	Pasos, dobles y pérdidas en la competición	x1
			Mundial ´15	2			Robos	Interceptaciones en la competición	x1
			Mundial ´17	3			Blocajes	Blocajes en la competición	x1
			Mundial ´19	4			Sanciones	Tarjetas amarillas en la competición	x1
								Exclusiones en la competición	x2
		Continente	África	1				Tarjetas rojas o azules en la competición	x3
			América	2
			Asia	3		Rend Colec	Variables	Descripción	Codificación
			Europa	4			Puesto clasificatorio	1º clasificado	1
			Oceanía	5				2º clasificado	2
								3º clasificado	3
		País	Algeria	1				4º clasificado	4
			Angola	2				5º clasificado	5
			Argentina	3				6º clasificado	6
			Australia	4				7º clasificado	7
			Austria	5				8º clasificado	8
			Bahrain	6				9º clasificado	9
			Belarus	7				10º clasificado	10
			Bosnia and Herzegovina	8				11º clasificado	11
			Brazil	9				12º clasificado	12
			Burkina Faso	10				13º clasificado	13
			Chile	11				14º clasificado	14
			Congo	12				15º clasificado	15
			Croatia	13				16º clasificado	16
			Czech Republic	14
			Denmark	15				17º clasificado	17
			Egypt	16				18º clasificado	18
			Faroe Island	17				19º clasificado	19
			France	18				20º clasificado	20
			Gabon	19				21º clasificado	21
			Georgia	20				22º clasificado	22
			Germany	21				23º clasificado	23
			Hungary	22				24º clasificado	24
			Iceland	23
			Iran	24
			Japan	25
			Korea	26
			Kuwait	27
			Mexico	28
			Montenegro	29
			Morocco	30
			Netherlands	31
			Norway	32
			Paraguay	33
			Poland	34
			Portugal	35
			Qatar	36
			Romania	37
			Russia	38
			Saudi Arabia	39
			Serbia	40
			Slovenia	41
			Spain	42
			Sweden	43
			Switzerland	44
			F.Y.R. of Macedonia	45
			Tunisia	46
			Uruguay	47
			Venezuela	48
			Dominican Republic	49
			P.R. of China	50
			Kazajistán	51
			Uzbekistán	52
		Puesto específico	Portero	1
			Extremo	2
			Lateral	3
			Central	4
			Pivote	5
		Fecha de nacimiento	Día/Mes/Año	Q1/Q2/Q3/Q4 y S1/S2
