# Supplementary material for: The relationship between the relative age effect and performance among athletes in World Handball Championships
Source: PLoS One. 2020 Mar 26;15(3):e0230133. doi: 10.1371/journal.pone.0230133 (PMC7098603; doi:10.1371/journal.pone.0230133)
Supplement: S2 Data — (XLSX) [file pone.0230133.s002.xlsx]

## Sheet: Análisis 2015
	Player	Gender	Context					Birth-date		Individual and team performance																Time played (h)	Time played (min)
			Category	Competition	Reg. Conf.	Country	Position	Q	S	Goals	Failed Shots	Total Shots	% Shot Effe.	Saves	Goals Received	Shots Received	% Save Effe.	Assits	Tech Foults	Steals	Blocked Shots	Yellow Cards	2' suspension	Total Penalties	Clasification
	1200	1	1	2	1	1	3	2	1	14	15	29	0.482759	0	0	0	#DIV/0!	0	11	0	0	1	1	2	23	0	127.583
	1201	1	1	2	1	1	5	2	1	3	4	7	0.428571	0	0	0	#DIV/0!	1	4	0	0	2	0	2	23	0	148.817
	1202	1	1	2	1	1	3	2	1	23	25	48	0.479167	0	0	0	#DIV/0!	5	15	0	0	2	1	3	23	0	237.15
	1203	1	1	2	1	1	3	1	1	2	7	9	0.222222	0	0	0	#DIV/0!	1	1	0	0	0	0	0	23	0	130.367
	1204	1	1	2	1	1	4	1	1	3	6	9	0.333333	0	0	0	#DIV/0!	0	5	0	0	1	2	3	23	0	102.533
	1205	1	1	2	1	1	2	4	2	15	5	20	0.75	0	0	0	#DIV/0!	0	2	0	0	0	2	2	23	0	231.733
	1206	1	1	2	1	1	4	1	1	2	2	4	0.5	0	0	0	#DIV/0!	0	3	0	0	0	2	2	23	0	57.95
	1207	1	1	2	1	1	1	0	0	0	0	0	#DIV/0!	13	32	45	0.288889	4	1	0	0	0	0	0	23	0	69
	1208	1	1	2	1	1	4	4	2	21	16	37	0.567568	0	0	0	#DIV/0!	2	11	0	0	2	4	6	23	0	275.433
	1209	1	1	2	1	1	3	3	2	10	20	30	0.333333	0	0	0	#DIV/0!	3	13	0	0	2	7	9	23	0	230.683
	1210	1	1	2	1	1	5	1	1	13	3	16	0.8125	0	0	0	#DIV/0!	2	8	0	0	3	4	7	23	0	198.567
	1211	1	1	2	1	1	1	1	1	0	0	0	#DIV/0!	19	62	81	0.234568	1	1	0	0	0	0	0	23	0	122.05
	1212	1	1	2	1	1	2	6	3	5	10	15	0.333333	0	0	0	#DIV/0!	1	1	0	0	2	1	3	23	0	177.217
	1213	1	1	2	1	1	2	5	3	34	39	73	0.465753	0	0	0	#DIV/0!	3	16	0	0	1	4	5	23	0	242.733
	1214	1	1	2	1	1	1	4	2	0	0	0	#DIV/0!	47	124	171	0.274854	0	0	0	0	0	1	1	23	0	228.95
	1215	1	1	2	1	1	2	4	2	33	25	58	0.568966	0	0	0	#DIV/0!	0	9	0	0	1	5	6	23	0	328.55
	1216	1	1	2	2	3	2	6	3	3	3	6	0.5	0	0	0	#DIV/0!	0	2	0	0	0	1	1	21	0	159.9
	1217	1	1	2	2	3	3	3	2	37	32	69	0.536232	0	0	0	#DIV/0!	0	9	0	0	3	5	8	21	0	253.117
	1218	1	1	2	2	3	4	7	4	26	30	56	0.464286	0	0	0	#DIV/0!	2	23	0	0	1	2	3	21	0	306.75
	1219	1	1	2	2	3	2	5	3	19	14	33	0.575758	0	0	0	#DIV/0!	3	3	0	0	3	1	4	21	0	239.65
	1220	1	1	2	2	3	3	3	2	14	6	20	0.7	0	0	0	#DIV/0!	0	11	0	0	2	2	4	21	0	116.417
	1221	1	1	2	2	3	3	0	0	0	2	2	0	0	0	0	#DIV/0!	0	2	0	0	2	3	5	21	0	127.15
	1222	1	1	2	2	3	3	0	0	3	3	6	0.5	0	0	0	#DIV/0!	0	1	0	0	0	0	0	21	0	30.4167
	1223	1	1	2	2	3	2	3	2	6	8	14	0.428571	0	0	0	#DIV/0!	2	1	0	0	1	0	1	21	0	101.133
	1224	1	1	2	2	3	2	5	3	13	7	20	0.65	0	0	0	#DIV/0!	0	6	0	0	0	0	0	21	0	222.883
	1225	1	1	2	2	3	5	4	2	8	0	8	1	0	0	0	#DIV/0!	0	3	0	0	0	1	1	21	0	140.5
	1226	1	1	2	2	3	1	6	3	0	0	0	#DIV/0!	51	109	160	0.31875	4	3	0	0	0	0	0	21	0	232.55
	1227	1	1	2	2	3	3	1	1	4	14	18	0.222222	0	0	0	#DIV/0!	1	8	0	0	4	7	11	21	0	203.283
	1228	1	1	2	2	3	4	2	1	2	8	10	0.2	0	0	0	#DIV/0!	0	15	0	0	0	0	0	21	0	147.833
	1229	1	1	2	2	3	1	3	2	0	0	0	#DIV/0!	41	91	132	0.310606	1	3	0	0	0	0	0	21	0	187.45
	1230	1	1	2	2	3	3	3	2	19	27	46	0.413043	0	0	0	#DIV/0!	2	9	0	0	3	2	5	21	0	249.033
	1231	1	1	2	2	3	5	5	3	2	6	8	0.25	0	0	0	#DIV/0!	0	4	0	0	1	1	2	21	0	196.067
	1232	1	1	2	2	9	4	3	2	24	24	48	0.5	0	0	0	#DIV/0!	3	22	0	0	3	2	5	8	0	347.383
	1233	1	1	2	2	9	3	5	3	16	6	22	0.727273	0	0	0	#DIV/0!	0	11	0	0	7	5	12	8	0	309.383
	1234	1	1	2	2	9	2	5	3	13	5	18	0.722222	0	0	0	#DIV/0!	1	4	0	0	0	0	0	8	0	326.75
	1235	1	1	2	2	9	2	0	0	6	3	9	0.666667	0	0	0	#DIV/0!	0	2	0	0	0	1	1	8	0	125.167
	1236	1	1	2	2	9	5	3	2	8	6	14	0.571429	0	0	0	#DIV/0!	0	4	0	0	1	5	6	8	0	184.917
	1237	1	1	2	2	9	4	0	0	24	12	36	0.666667	0	0	0	#DIV/0!	4	8	0	0	0	2	2	8	0	228.75
	1238	1	1	2	2	9	3	6	3	29	46	75	0.386667	0	0	0	#DIV/0!	1	13	0	0	1	3	4	8	0	210.45
	1239	1	1	2	2	9	2	6	3	6	9	15	0.4	0	0	0	#DIV/0!	0	4	0	0	3	1	4	8	0	173.683
	1240	1	1	2	2	9	3	2	1	30	21	51	0.588235	0	0	0	#DIV/0!	0	6	0	0	4	5	9	8	0	194.25
	1241	1	1	2	2	9	5	2	1	1	4	5	0.2	0	0	0	#DIV/0!	0	0	0	0	1	0	1	8	0	109.9
	1242	1	1	2	2	9	5	0	0	15	6	21	0.714286	0	0	0	#DIV/0!	2	5	0	0	4	2	6	8	0	248.917
	1243	1	1	2	2	9	1	1	1	0	0	0	#DIV/0!	24	59	83	0.289157	0	0	0	0	0	0	0	8	0	122.35
	1244	1	1	2	2	9	3	6	3	10	18	28	0.357143	0	0	0	#DIV/0!	2	6	0	0	3	4	7	8	0	188.067
	1245	1	1	2	2	9	3	1	1	42	36	78	0.538462	0	0	0	#DIV/0!	3	16	0	0	1	3	4	8	0	207.567
	1246	1	1	2	2	9	2	5	3	16	11	27	0.592593	0	0	0	#DIV/0!	1	4	0	0	0	2	2	8	0	361.45
	1247	1	1	2	2	9	1	2	1	0	1	1	0	79	177	256	0.308594	2	5	0	0	0	0	0	8	0	417.65
	1248	1	1	2	2	11	1	1	1	0	1	1	0	34	72	106	0.320755	2	2	0	0	0	0	0	24	0	131.983
	1249	1	1	2	2	11	3	2	1	5	14	19	0.263158	0	0	0	#DIV/0!	0	8	0	0	1	1	2	24	0	171.2
	1250	1	1	2	2	11	4	2	1	33	15	48	0.6875	0	0	0	#DIV/0!	0	12	0	0	1	1	2	24	0	286.65
	1251	1	1	2	2	11	4	4	2	7	14	21	0.333333	0	0	0	#DIV/0!	0	17	0	0	2	0	2	24	0	264.9
	1252	1	1	2	2	11	5	0	0	5	7	12	0.416667	0	0	0	#DIV/0!	1	6	0	0	2	4	6	24	0	175.233
	1253	1	1	2	2	11	2	2	1	9	11	20	0.45	0	0	0	#DIV/0!	2	9	0	0	1	0	1	24	0	123.55
	1254	1	1	2	2	11	4	8	4	21	22	43	0.488372	0	0	0	#DIV/0!	7	40	0	0	2	1	3	24	0	218.333
	1255	1	1	2	2	11	3	8	4	15	13	28	0.535714	0	0	0	#DIV/0!	1	12	0	0	1	1	2	24	0	179.3
	1256	1	1	2	2	11	2	8	4	4	11	15	0.266667	0	0	0	#DIV/0!	0	3	0	0	0	0	0	24	0	203.2
	1257	1	1	2	2	11	5	5	3	8	6	14	0.571429	0	0	0	#DIV/0!	0	5	0	0	1	3	4	24	0	136.267
	1258	1	1	2	2	11	5	8	4	4	5	9	0.444444	0	0	0	#DIV/0!	0	6	0	0	1	1	2	24	0	167.15
	1259	1	1	2	2	11	1	3	2	0	0	0	#DIV/0!	3	21	24	0.125	0	0	0	0	0	0	0	24	0	34.9333
	1260	1	1	2	2	11	2	3	2	8	11	19	0.421053	0	0	0	#DIV/0!	1	2	0	0	2	1	3	24	0	178.35
	1261	1	1	2	2	11	2	5	3	17	27	44	0.386364	0	0	0	#DIV/0!	5	18	0	0	1	1	2	24	0	219.933
	1262	1	1	2	2	11	3	5	3	6	3	9	0.666667	0	0	0	#DIV/0!	1	13	0	0	1	0	1	24	0	151.733
	1263	1	1	2	2	11	1	5	3	0	0	0	#DIV/0!	45	144	189	0.238095	2	4	0	0	0	0	0	24	0	253.583
	1264	1	1	2	4	13	1	1	1	0	0	0	#DIV/0!	26	64	90	0.288889	1	0	0	0	0	0	0	14	0	109.467
	1265	1	1	2	4	13	3	0	0	16	17	33	0.484848	0	0	0	#DIV/0!	1	6	0	0	2	3	5	14	0	190.033
	1266	1	1	2	4	13	2	3	2	21	13	34	0.617647	0	0	0	#DIV/0!	0	6	0	0	0	1	1	14	0	278.983
	1267	1	1	2	4	13	3	1	1	17	13	30	0.566667	0	0	0	#DIV/0!	1	7	0	0	3	3	6	14	0	297.633
	1268	1	1	2	4	13	2	7	4	21	12	33	0.636364	0	0	0	#DIV/0!	1	9	0	0	5	6	11	14	0	285.517
	1269	1	1	2	4	13	2	5	3	9	7	16	0.5625	0	0	0	#DIV/0!	1	8	0	0	0	3	3	14	0	98.9333
	1270	1	1	2	4	13	2	4	2	23	6	29	0.793103	0	0	0	#DIV/0!	0	4	0	0	0	2	2	14	0	183
	1271	1	1	2	4	13	4	2	1	26	23	49	0.530612	0	0	0	#DIV/0!	7	16	0	0	1	4	5	14	0	301.433
	1272	1	1	2	4	13	3	6	3	12	12	24	0.5	0	0	0	#DIV/0!	3	8	0	0	1	0	1	14	0	156.15
	1273	1	1	2	4	13	5	2	1	13	9	22	0.590909	0	0	0	#DIV/0!	0	3	0	0	1	2	3	14	0	186.267
	1274	1	1	2	4	13	1	2	1	0	0	0	#DIV/0!	3	10	13	0.230769	0	0	0	0	0	0	0	14	0	16.1167
	1275	1	1	2	4	13	3	3	2	2	1	3	0.666667	0	0	0	#DIV/0!	0	2	0	0	3	1	4	14	0	79.6833
	1276	1	1	2	4	13	5	5	3	23	9	32	0.71875	0	0	0	#DIV/0!	0	9	0	0	2	4	6	14	0	285.933
	1277	1	1	2	4	13	3	4	2	12	13	25	0.48	0	0	0	#DIV/0!	1	4	0	0	1	2	3	14	0	110.367
	1278	1	1	2	4	13	1	2	1	0	0	0	#DIV/0!	43	131	174	0.247126	0	0	0	0	0	0	0	14	0	294.417
	1279	1	1	2	4	13	3	1	1	0	0	0	#DIV/0!	0	0	0	#DIV/0!	0	1	0	0	1	3	4	14	0	37.8167
	1280	1	1	2	4	15	3	1	1	8	8	16	0.5	0	0	0	#DIV/0!	7	10	0	0	2	1	3	7	0	192.383
	1281	1	1	2	4	15	2	3	2	18	6	24	0.75	0	0	0	#DIV/0!	1	6	0	0	0	1	1	7	0	201
	1282	1	1	2	4	15	3	5	3	14	11	25	0.56	0	0	0	#DIV/0!	10	15	0	0	2	5	7	7	0	179.733
	1283	1	1	2	4	15	2	5	3	15	15	30	0.5	0	0	0	#DIV/0!	1	5	0	0	0	1	1	7	0	213.05
	1284	1	1	2	4	15	4	2	1	37	31	68	0.544118	0	0	0	#DIV/0!	8	17	0	0	3	1	4	7	0	324.217
	1285	1	1	2	4	15	4	4	2	13	13	26	0.5	0	0	0	#DIV/0!	3	4	0	0	5	5	10	7	0	192.317
	1286	1	1	2	4	15	3	1	1	28	20	48	0.583333	0	0	0	#DIV/0!	2	15	0	0	5	2	7	7	0	190.883
	1287	1	1	2	4	15	4	5	3	14	11	25	0.56	0	0	0	#DIV/0!	5	4	0	0	1	4	5	7	0	229.883
	1288	1	1	2	4	15	5	8	4	15	3	18	0.833333	0	0	0	#DIV/0!	0	1	0	0	3	8	11	7	0	276.617
	1289	1	1	2	4	15	2	5	3	20	3	23	0.869565	0	0	0	#DIV/0!	0	2	0	0	0	0	0	7	0	293.6
	1290	1	1	2	4	15	1	5	3	0	0	0	#DIV/0!	102	122	224	0.455357	4	1	0	0	0	0	0	7	0	323.5
	1291	1	1	2	4	15	2	2	1	26	15	41	0.634146	0	0	0	#DIV/0!	2	5	0	0	0	1	1	7	0	309.867
	1292	1	1	2	4	15	5	2	1	6	3	9	0.666667	0	0	0	#DIV/0!	0	3	0	0	3	5	8	7	0	219.5
	1293	1	1	2	4	15	1	5	3	0	1	1	0	54	80	134	0.402985	0	1	0	0	0	0	0	7	0	216.5
	1294	1	1	2	4	15	2	2	1	2	5	7	0.285714	0	0	0	#DIV/0!	2	5	0	0	0	1	1	7	0	122.25
	1295	1	1	2	4	15	3	2	1	39	29	68	0.573529	0	0	0	#DIV/0!	2	11	0	0	2	0	2	7	0	259.867
	1296	1	1	2	1	16	1	3	2	0	0	0	#DIV/0!	47	87	134	0.350746	2	2	0	0	1	0	1	15	0	190.967
	1297	1	1	2	1	16	2	4	2	22	6	28	0.785714	0	0	0	#DIV/0!	0	3	0	0	1	1	2	15	0	284
	1298	1	1	2	1	16	2	2	1	7	4	11	0.636364	0	0	0	#DIV/0!	0	3	0	0	1	0	1	15	0	123.55
	1299	1	1	2	1	16	3	1	1	44	24	68	0.647059	0	0	0	#DIV/0!	4	17	0	0	0	3	3	15	0	259.833
	1300	1	1	2	1	16	3	5	3	26	25	51	0.509804	0	0	0	#DIV/0!	0	8	0	0	3	2	5	15	0	301.133
	1301	1	1	2	1	16	3	1	1	8	8	16	0.5	0	0	0	#DIV/0!	0	5	0	0	3	2	5	15	0	248.933
	1302	1	1	2	1	16	1	6	3	0	0	0	#DIV/0!	4	11	15	0.266667	0	1	0	0	0	0	0	15	0	21.3667
	1303	1	1	2	1	16	4	3	2	11	5	16	0.6875	0	0	0	#DIV/0!	1	7	0	0	0	0	0	15	0	88.2333
	1304	1	1	2	1	16	3	7	4	32	30	62	0.516129	0	0	0	#DIV/0!	4	9	0	0	3	1	4	15	0	299.033
	1305	1	1	2	1	16	4	4	2	6	6	12	0.5	0	0	0	#DIV/0!	1	3	0	0	0	0	0	15	0	117.967
	1306	1	1	2	1	16	5	0	0	2	2	4	0.5	0	0	0	#DIV/0!	0	1	0	0	0	3	3	15	0	45.75
	1307	1	1	2	1	16	2	0	0	7	4	11	0.636364	0	0	0	#DIV/0!	1	1	0	0	0	3	3	15	0	130.95
	1308	1	1	2	1	16	5	1	1	6	3	9	0.666667	0	0	0	#DIV/0!	0	5	0	0	4	5	9	15	0	159.617
	1309	1	1	2	1	16	2	4	2	13	9	22	0.590909	0	0	0	#DIV/0!	0	1	0	0	2	0	2	15	0	214.983
	1310	1	1	2	1	16	5	4	2	21	6	27	0.777778	0	0	0	#DIV/0!	2	9	0	0	1	3	4	15	0	226.167
	1311	1	1	2	1	16	1	2	1	0	0	0	#DIV/0!	39	96	135	0.288889	2	0	0	0	0	0	0	15	0	207.667
	1312	1	1	2	4	18	1	3	2	0	0	0	#DIV/0!	71	128	199	0.356784	2	2	0	0	0	0	0	1	0	342.467
	1313	1	1	2	4	18	2	1	1	17	17	34	0.5	0	0	0	#DIV/0!	0	5	0	0	1	0	1	1	0	262.6
	1314	1	1	2	4	18	4	2	1	4	3	7	0.571429	0	0	0	#DIV/0!	3	4	0	0	1	2	3	1	0	117.667
	1315	1	1	2	4	18	3	5	3	22	17	39	0.564103	0	0	0	#DIV/0!	7	7	0	0	1	5	6	1	0	283.75
	1316	1	1	2	4	18	3	3	2	10	16	26	0.384615	0	0	0	#DIV/0!	2	4	0	0	3	3	6	1	0	159.017
	1317	1	1	2	4	18	4	6	3	40	18	58	0.689655	0	0	0	#DIV/0!	3	9	0	0	2	0	2	1	0	194.433
	1318	1	1	2	4	18	2	5	3	28	8	36	0.777778	0	0	0	#DIV/0!	2	10	0	0	1	1	2	1	0	266.4
	1319	1	1	2	4	18	4	5	3	3	5	8	0.375	0	0	0	#DIV/0!	1	2	0	0	1	1	2	1	0	29.95
	1320	1	1	2	4	18	1	3	2	0	1	1	0	20	46	66	0.30303	1	0	0	0	0	0	0	1	0	98.2833
	1321	1	1	2	4	18	2	1	1	10	7	17	0.588235	0	0	0	#DIV/0!	2	3	0	0	0	1	1	1	0	245.6
	1322	1	1	2	4	18	3	5	3	10	7	17	0.588235	0	0	0	#DIV/0!	1	4	0	0	0	2	2	1	0	126.083
	1323	1	1	2	4	18	5	4	2	11	3	14	0.785714	0	0	0	#DIV/0!	0	2	0	0	1	5	6	1	0	105.333
	1324	1	1	2	4	18	1	1	1	0	0	0	#DIV/0!	18	46	64	0.28125	2	0	0	0	0	0	0	1	0	99.25
	1325	1	1	2	4	18	5	1	1	7	2	9	0.777778	0	0	0	#DIV/0!	0	2	0	0	1	0	1	1	0	116.317
	1326	1	1	2	4	18	5	3	2	36	11	47	0.765957	0	0	0	#DIV/0!	1	2	0	0	4	2	6	1	0	342
	1327	1	1	2	4	18	2	2	1	17	8	25	0.68	0	0	0	#DIV/0!	1	2	0	0	1	2	3	1	0	268.217
	1328	1	1	2	4	18	3	5	3	45	15	60	0.75	0	0	0	#DIV/0!	17	9	0	0	5	1	6	1	0	347.983
	1329	1	1	2	4	18	3	7	4	28	27	55	0.509091	0	0	0	#DIV/0!	8	13	0	0	5	5	10	1	0	366.3
	1330	1	1	2	4	21	2	6	3	25	3	28	0.892857	0	0	0	#DIV/0!	1	1	0	0	0	0	0	17	0	106.617
	1331	1	1	2	4	21	4	1	1	26	7	33	0.787879	0	0	0	#DIV/0!	4	12	0	0	5	2	7	17	0	196.867
	1332	1	1	2	4	21	3	4	2	18	16	34	0.529412	0	0	0	#DIV/0!	0	4	0	0	2	1	3	17	0	121.667
	1333	1	1	2	4	21	3	7	4	8	5	13	0.615385	0	0	0	#DIV/0!	4	3	0	0	0	1	1	17	0	103.917
	1334	1	1	2	4	21	3	1	1	16	16	32	0.5	0	0	0	#DIV/0!	1	7	0	0	1	1	2	17	0	220.333
	1335	1	1	2	4	21	4	3	2	20	13	33	0.606061	0	0	0	#DIV/0!	4	9	0	0	1	1	2	17	0	184.05
	1336	1	1	2	4	21	3	4	2	13	1	14	0.928571	0	0	0	#DIV/0!	2	1	0	0	0	3	3	17	0	164.017
	1337	1	1	2	4	21	2	1	1	33	15	48	0.6875	0	0	0	#DIV/0!	4	5	0	0	1	2	3	17	0	326.917
	1338	1	1	2	4	21	3	2	1	10	7	17	0.588235	0	0	0	#DIV/0!	2	2	0	0	0	0	0	17	0	76.7667
	1339	1	1	2	4	21	1	2	1	0	0	0	#DIV/0!	35	51	86	0.406977	3	1	0	0	0	0	0	17	0	138.45
	1340	1	1	2	4	21	5	2	1	11	3	14	0.785714	0	0	0	#DIV/0!	3	6	0	0	4	3	7	17	0	120.667
	1341	1	1	2	4	21	1	6	3	0	0	0	#DIV/0!	65	123	188	0.345745	7	1	0	0	0	0	0	17	0	281.55
	1342	1	1	2	4	21	2	5	3	15	9	24	0.625	0	0	0	#DIV/0!	0	0	0	0	0	2	2	17	0	137.967
	1343	1	1	2	4	21	3	5	3	16	8	24	0.666667	0	0	0	#DIV/0!	4	6	0	0	2	4	6	17	0	231.6
	1344	1	1	2	4	21	5	1	1	17	9	26	0.653846	0	0	0	#DIV/0!	2	2	0	0	4	4	8	17	0	249.383
	1345	1	1	2	4	21	2	6	3	7	15	22	0.318182	0	0	0	#DIV/0!	1	2	0	0	0	0	0	17	0	272.767
	1346	1	1	2	4	22	2	7	4	17	5	22	0.772727	0	0	0	#DIV/0!	1	3	0	0	0	0	0	10	0	167.85
	1347	1	1	2	4	22	4	8	4	9	6	15	0.6	0	0	0	#DIV/0!	1	1	0	0	0	0	0	10	0	80.6667
	1348	1	1	2	4	22	3	6	3	10	10	20	0.5	0	0	0	#DIV/0!	2	3	0	0	0	1	1	10	0	68.4167
	1349	1	1	2	4	22	2	4	2	23	9	32	0.71875	0	0	0	#DIV/0!	1	1	0	0	0	0	0	10	0	259.3
	1350	1	1	2	4	22	3	5	3	45	26	71	0.633803	0	0	0	#DIV/0!	4	11	0	0	1	4	5	10	0	329.117
	1351	1	1	2	4	22	4	2	1	36	20	56	0.642857	0	0	0	#DIV/0!	4	20	0	0	6	3	9	10	0	343.383
	1352	1	1	2	4	22	2	6	3	14	6	20	0.7	0	0	0	#DIV/0!	2	1	0	0	1	4	5	10	0	170.65
	1353	1	1	2	4	22	5	7	4	0	0	0	#DIV/0!	0	0	0	#DIV/0!	0	0	0	0	0	0	0	10	0	14.6667
	1354	1	1	2	4	22	2	3	2	13	5	18	0.722222	0	0	0	#DIV/0!	0	4	0	0	3	3	6	10	0	236.65
	1355	1	1	2	4	22	5	3	2	18	6	24	0.75	0	0	0	#DIV/0!	1	8	0	0	1	2	3	10	0	139.417
	1356	1	1	2	4	22	1	2	1	0	0	0	#DIV/0!	58	133	191	0.303665	1	0	0	0	0	0	0	10	0	281.3
	1357	1	1	2	4	22	3	4	2	5	2	7	0.714286	0	0	0	#DIV/0!	1	3	0	0	0	2	2	10	0	43.7167
	1358	1	1	2	4	22	3	3	2	19	29	48	0.395833	0	0	0	#DIV/0!	3	10	0	0	3	3	6	10	0	251.833
	1359	1	1	2	4	22	1	3	2	0	0	0	#DIV/0!	24	70	94	0.255319	2	0	0	0	0	0	0	10	0	139.7
	1360	1	1	2	4	22	3	1	1	13	5	18	0.722222	0	0	0	#DIV/0!	0	2	0	0	3	4	7	10	0	239.167
	1361	1	1	2	4	22	3	1	1	15	10	25	0.6	0	0	0	#DIV/0!	1	3	0	0	2	5	7	10	0	162.767
	1362	1	1	2	4	23	1	6	3	0	0	0	#DIV/0!	28	56	84	0.333333	9	2	0	0	0	0	0	3	0	129.083
	1363	1	1	2	4	23	3	8	4	65	25	90	0.722222	0	0	0	#DIV/0!	2	6	0	0	2	2	4	3	0	463.983
	1364	1	1	2	4	23	2	8	4	11	10	21	0.52381	0	0	0	#DIV/0!	2	1	0	0	0	2	2	3	0	132.217
	1365	1	1	2	4	23	4	1	1	6	4	10	0.6	0	0	0	#DIV/0!	3	4	0	0	1	0	1	3	0	113.317
	1366	1	1	2	4	23	5	1	1	23	8	31	0.741935	0	0	0	#DIV/0!	3	6	0	0	5	5	10	3	0	434.883
	1367	1	1	2	4	23	5	4	2	6	2	8	0.75	0	0	0	#DIV/0!	1	1	0	0	1	0	1	3	0	100.517
	1368	1	1	2	4	23	3	6	3	36	10	46	0.782609	0	0	0	#DIV/0!	1	5	0	0	0	1	1	3	0	344.117
	1369	1	1	2	4	23	3	4	2	7	6	13	0.538462	0	0	0	#DIV/0!	5	8	0	0	0	3	3	3	0	225.067
	1370	1	1	2	4	23	3	1	1	32	43	75	0.426667	0	0	0	#DIV/0!	6	11	0	0	2	1	3	3	0	252.633
	1371	1	1	2	4	23	4	3	2	4	4	8	0.5	0	0	0	#DIV/0!	0	4	0	0	3	3	6	3	0	171.667
	1372	1	1	2	4	23	1	2	1	0	0	0	#DIV/0!	90	159	249	0.361446	6	6	0	0	0	0	0	3	0	410.917
	1373	1	1	2	4	23	3	2	1	11	7	18	0.611111	0	0	0	#DIV/0!	3	1	0	0	0	0	0	3	0	87.3833
	1374	1	1	2	4	23	2	5	3	55	33	88	0.625	0	0	0	#DIV/0!	9	13	0	0	3	1	4	3	0	248.917
	1375	1	1	2	4	23	3	7	4	10	6	16	0.625	0	0	0	#DIV/0!	0	2	0	0	0	0	0	3	0	189.6
	1376	1	1	2	4	23	2	2	1	13	15	28	0.464286	0	0	0	#DIV/0!	2	6	0	0	4	4	8	3	0	284.333
	1377	1	1	2	4	23	4	2	1	12	9	21	0.571429	0	0	0	#DIV/0!	0	8	0	0	0	0	0	3	0	155.1
	1378	1	1	2	3	25	1	3	2	0	0	0	#DIV/0!	31	126	157	0.197452	0	1	0	0	0	0	0	20	0	251.367
	1379	1	1	2	3	25	5	5	3	1	0	1	1	0	0	0	#DIV/0!	1	1	0	0	2	0	2	20	0	124.183
	1380	1	1	2	3	25	3	2	1	9	15	24	0.375	0	0	0	#DIV/0!	2	7	0	0	2	1	3	20	0	163.3
	1381	1	1	2	3	25	4	2	1	19	31	50	0.38	0	0	0	#DIV/0!	1	14	0	0	0	0	0	20	0	319.1
	1382	1	1	2	3	25	2	3	2	14	13	27	0.518519	0	0	0	#DIV/0!	3	5	0	0	2	2	4	20	0	364.367
	1383	1	1	2	3	25	3	2	1	30	35	65	0.461538	0	0	0	#DIV/0!	4	24	0	0	1	0	1	20	0	300.45
	1384	1	1	2	3	25	3	2	1	6	10	16	0.375	0	0	0	#DIV/0!	1	1	0	0	2	0	2	20	0	129.483
	1385	1	1	2	3	25	2	4	2	25	16	41	0.609756	0	0	0	#DIV/0!	0	8	0	0	1	1	2	20	0	260.2
	1386	1	1	2	3	25	1	4	2	0	0	0	#DIV/0!	7	15	22	0.318182	1	0	0	0	0	0	0	20	0	34.1167
	1387	1	1	2	3	25	4	3	2	17	12	29	0.586207	0	0	0	#DIV/0!	1	8	0	0	2	2	4	20	0	128.9
	1388	1	1	2	3	25	2	2	1	8	7	15	0.533333	0	0	0	#DIV/0!	0	2	0	0	1	0	1	20	0	121.617
	1389	1	1	2	3	25	1	0	0	0	0	0	#DIV/0!	5	16	21	0.238095	0	0	0	0	0	0	0	20	0	27.6667
	1390	1	1	2	3	25	3	6	3	14	14	28	0.5	0	0	0	#DIV/0!	0	10	0	0	1	0	1	20	0	147.067
	1391	1	1	2	3	25	5	6	3	9	9	18	0.5	0	0	0	#DIV/0!	0	2	0	0	3	5	8	20	0	248.917
	1392	1	1	2	3	25	5	8	4	6	6	12	0.5	0	0	0	#DIV/0!	0	4	0	0	0	0	0	20	0	143.633
	1393	1	1	2	3	25	2	0	0	3	4	7	0.428571	0	0	0	#DIV/0!	0	1	0	0	0	0	0	20	0	60.45
	1394	1	1	2	3	25	1	0	0	0	0	0	#DIV/0!	0	0	0	#DIV/0!	0	0	0	0	0	0	0	20	0	106.85
	1395	1	1	2	3	26	3	1	1	13	11	24	0.541667	0	0	0	#DIV/0!	6	8	0	0	2	1	3	13	0	179.7
	1396	1	1	2	3	26	1	3	2	1	0	1	1	21	68	89	0.235955	4	0	0	0	0	0	0	13	0	108.317
	1397	1	1	2	3	26	3	6	3	7	7	14	0.5	0	0	0	#DIV/0!	1	4	0	0	0	1	1	13	0	62.15
	1398	1	1	2	3	26	4	0	0	23	16	39	0.589744	0	0	0	#DIV/0!	6	6	0	0	1	3	4	13	0	207.1
	1399	1	1	2	3	26	4	2	1	5	10	15	0.333333	0	0	0	#DIV/0!	0	6	0	0	0	1	1	13	0	51.15
	1400	1	1	2	3	26	2	2	1	10	7	17	0.588235	0	0	0	#DIV/0!	2	1	0	0	2	1	3	13	0	198.117
	1401	1	1	2	3	26	5	0	0	14	3	17	0.823529	0	0	0	#DIV/0!	0	0	0	0	0	1	1	13	0	123.017
	1402	1	1	2	3	26	4	2	1	14	15	29	0.482759	0	0	0	#DIV/0!	1	4	0	0	0	0	0	13	0	56.9833
	1403	1	1	2	3	26	2	2	1	2	0	2	1	0	0	0	#DIV/0!	0	0	0	0	0	0	0	13	0	16.5333
	1404	1	1	2	3	26	2	3	2	22	4	26	0.846154	0	0	0	#DIV/0!	0	3	0	0	3	6	9	13	0	355.883
	1405	1	1	2	3	26	2	5	3	6	2	8	0.75	0	0	0	#DIV/0!	0	2	0	0	1	1	2	13	0	116.317
	1406	1	1	2	3	26	5	3	2	14	8	22	0.636364	0	0	0	#DIV/0!	2	8	0	0	4	4	8	13	0	253.717
	1407	1	1	2	3	26	3	2	1	0	2	2	0	0	0	0	#DIV/0!	0	0	0	0	0	0	0	13	0	6.45
	1408	1	1	2	3	26	3	1	1	17	7	24	0.708333	0	0	0	#DIV/0!	0	1	0	0	3	3	6	13	0	275.9
	1409	1	1	2	3	26	3	1	1	33	27	60	0.55	0	0	0	#DIV/0!	0	13	0	0	2	1	3	13	0	342.067
	1410	1	1	2	3	26	3	5	3	33	33	66	0.5	0	0	0	#DIV/0!	3	25	0	0	1	2	3	13	0	250.883
	1411	1	1	2	3	26	1	5	3	2	3	5	0.4	68	143	211	0.322275	1	2	0	0	0	0	0	13	0	311.683
	1412	1	1	2	4	32	2	2	1	27	13	40	0.675	0	0	0	#DIV/0!	1	8	0	0	2	1	3	6	0	283.983
	1413	1	1	2	4	32	3	6	3	2	2	4	0.5	0	0	0	#DIV/0!	0	0	0	0	0	0	0	6	0	38.8333
	1414	1	1	2	4	32	3	1	1	48	50	98	0.489796	0	0	0	#DIV/0!	1	10	0	0	3	4	7	6	0	467.95
	1415	1	1	2	4	32	2	1	1	6	4	10	0.6	0	0	0	#DIV/0!	0	1	0	0	1	0	1	6	0	109.817
	1416	1	1	2	4	32	5	7	4	8	3	11	0.727273	0	0	0	#DIV/0!	3	0	0	0	3	0	3	6	0	58.4
	1417	1	1	2	4	32	2	6	3	34	14	48	0.708333	0	0	0	#DIV/0!	0	4	0	0	2	2	4	6	0	430.633
	1418	1	1	2	4	32	4	6	3	17	19	36	0.472222	0	0	0	#DIV/0!	5	18	0	0	2	4	6	6	0	402.133
	1419	1	1	2	4	32	4	7	4	7	10	17	0.411765	0	0	0	#DIV/0!	1	6	0	0	2	1	3	6	0	127.75
	1420	1	1	2	4	32	1	3	2	0	0	0	#DIV/0!	18	49	67	0.268657	4	1	0	0	0	0	0	6	0	106.85
	1421	1	1	2	4	32	2	4	2	28	14	42	0.666667	0	0	0	#DIV/0!	3	2	0	0	0	3	3	6	0	225.617
	1422	1	1	2	4	32	1	2	1	0	0	0	#DIV/0!	74	199	273	0.271062	12	0	0	0	0	1	1	6	0	433.15
	1423	1	1	2	4	32	3	7	4	26	19	45	0.577778	0	0	0	#DIV/0!	3	3	0	0	3	1	4	6	0	209.25
	1424	1	1	2	4	32	3	1	1	44	38	82	0.536585	0	0	0	#DIV/0!	1	11	0	0	3	3	6	6	0	349.45
	1425	1	1	2	4	32	5	3	2	23	9	32	0.71875	0	0	0	#DIV/0!	1	8	0	0	3	3	6	6	0	382.25
	1426	1	1	2	4	32	3	6	3	6	5	11	0.545455	0	0	0	#DIV/0!	0	1	0	0	0	0	0	6	0	46.75
	1427	1	1	2	4	32	5	5	3	8	0	8	1	0	0	0	#DIV/0!	0	0	0	0	1	0	1	6	0	72.95
	1428	1	1	2	4	34	1	2	1	0	0	0	#DIV/0!	35	85	120	0.291667	3	1	0	0	0	0	0	19	0	207.617
	1429	1	1	2	4	34	5	7	4	0	1	1	0	0	0	0	#DIV/0!	1	1	0	0	0	0	0	19	0	7.7
	1430	1	1	2	4	34	4	4	2	31	26	57	0.54386	0	0	0	#DIV/0!	2	16	0	0	2	3	5	19	0	328.817
	1431	1	1	2	4	34	5	1	1	0	0	0	#DIV/0!	0	0	0	#DIV/0!	0	0	0	0	2	1	3	19	0	58.4833
	1432	1	1	2	4	34	5	5	3	4	2	6	0.666667	0	0	0	#DIV/0!	0	1	0	0	1	2	3	19	0	108.267
	1433	1	1	2	4	34	3	1	1	0	3	3	0	0	0	0	#DIV/0!	0	1	0	0	0	2	2	19	0	33.5833
	1434	1	1	2	4	34	4	1	1	8	10	18	0.444444	0	0	0	#DIV/0!	2	8	0	0	1	4	5	19	0	128.583
	1435	1	1	2	4	34	1	0	0	0	0	0	#DIV/0!	14	70	84	0.166667	0	1	0	0	0	0	0	19	0	104.767
	1436	1	1	2	4	34	1	2	1	0	0	0	#DIV/0!	15	48	63	0.238095	1	0	0	0	0	0	0	19	0	107.617
	1437	1	1	2	4	34	3	4	2	27	27	54	0.5	0	0	0	#DIV/0!	1	20	0	0	1	1	2	19	0	272.15
	1438	1	1	2	4	34	5	3	2	15	5	20	0.75	0	0	0	#DIV/0!	1	5	0	0	5	5	10	19	0	339.933
	1439	1	1	2	4	34	3	7	4	8	21	29	0.275862	0	0	0	#DIV/0!	0	9	0	0	1	1	2	19	0	104.333
	1440	1	1	2	4	34	2	0	0	14	1	15	0.933333	0	0	0	#DIV/0!	1	1	0	0	0	0	0	19	0	121.283
	1441	1	1	2	4	34	2	0	0	13	7	20	0.65	0	0	0	#DIV/0!	0	4	0	0	0	1	1	19	0	122.033
	1442	1	1	2	4	34	2	7	4	35	17	52	0.673077	0	0	0	#DIV/0!	3	2	0	0	2	1	3	19	0	287.767
	1443	1	1	2	4	34	2	4	2	12	7	19	0.631579	0	0	0	#DIV/0!	0	3	0	0	1	1	2	19	0	254.283
	1444	1	1	2	4	34	4	4	2	11	18	29	0.37931	0	0	0	#DIV/0!	4	16	0	0	3	3	6	19	0	339.467
	1445	1	1	2	3	36	4	6	3	4	2	6	0.666667	0	0	0	#DIV/0!	2	5	0	0	0	1	1	18	0	87.1
	1446	1	1	2	3	36	3	1	1	5	10	15	0.333333	0	0	0	#DIV/0!	0	2	0	0	0	0	0	18	0	56.8167
	1447	1	1	2	3	36	3	2	1	22	18	40	0.55	0	0	0	#DIV/0!	0	9	0	0	2	0	2	18	0	316.683
	1448	1	1	2	3	36	3	4	2	1	5	6	0.166667	0	0	0	#DIV/0!	0	1	0	0	0	0	0	18	0	67.4
	1449	1	1	2	3	36	3	1	1	27	29	56	0.482143	0	0	0	#DIV/0!	3	18	0	0	1	1	2	18	0	255.233
	1450	1	1	2	3	36	4	6	3	0	1	1	0	0	0	0	#DIV/0!	0	0	0	0	0	0	0	18	0	27.05
	1451	1	1	2	3	36	1	4	2	0	0	0	#DIV/0!	13	45	58	0.224138	0	0	0	0	0	0	0	18	0	90.6333
	1452	1	1	2	3	36	5	2	1	13	6	19	0.684211	0	0	0	#DIV/0!	0	1	0	0	0	2	2	18	0	224.767
	1453	1	1	2	3	36	1	3	2	0	0	0	#DIV/0!	65	109	174	0.373563	1	1	0	0	0	0	0	18	0	296.75
	1454	1	1	2	3	36	3	1	1	22	18	40	0.55	0	0	0	#DIV/0!	3	14	0	0	2	1	3	18	0	187.05
	1455	1	1	2	3	36	3	1	1	6	6	12	0.5	0	0	0	#DIV/0!	2	13	0	0	1	0	1	18	0	140.45
	1456	1	1	2	3	36	2	3	2	12	8	20	0.6	0	0	0	#DIV/0!	1	5	0	0	1	1	2	18	0	168.317
	1457	1	1	2	3	36	3	0	0	14	14	28	0.5	0	0	0	#DIV/0!	0	4	0	0	1	2	3	18	0	115.7
	1458	1	1	2	3	36	1	2	1	0	0	0	#DIV/0!	6	21	27	0.222222	0	0	0	0	0	0	0	18	0	33.6167
	1459	1	1	2	3	36	5	1	1	15	7	22	0.681818	0	0	0	#DIV/0!	0	3	0	0	4	1	5	18	0	296.383
	1460	1	1	2	3	36	3	6	3	0	0	0	#DIV/0!	0	0	0	#DIV/0!	0	0	0	0	3	3	6	18	0	43.8
	1461	1	1	2	3	36	4	4	2	22	17	39	0.564103	0	0	0	#DIV/0!	2	12	0	0	4	5	9	18	0	282.367
	1462	1	1	2	3	36	2	3	2	14	8	22	0.636364	0	0	0	#DIV/0!	1	2	0	0	0	1	1	18	0	209.45
	1463	1	1	2	4	38	1	5	3	0	0	0	#DIV/0!	12	17	29	0.413793	2	0	0	0	0	0	0	11	0	44.4333
	1464	1	1	2	4	38	2	1	1	28	8	36	0.777778	0	0	0	#DIV/0!	1	10	0	0	1	2	3	11	0	313.867
	1465	1	1	2	4	38	4	2	1	38	25	63	0.603175	0	0	0	#DIV/0!	3	14	0	0	1	0	1	11	0	350.333
	1466	1	1	2	4	38	5	1	1	7	5	12	0.583333	0	0	0	#DIV/0!	1	1	0	0	0	3	3	11	0	137.733
	1467	1	1	2	4	38	1	8	4	0	0	0	#DIV/0!	11	39	50	0.22	0	0	0	0	0	0	0	11	0	73.0333
	1468	1	1	2	4	38	3	2	1	33	34	67	0.492537	0	0	0	#DIV/0!	5	17	0	0	1	1	2	11	0	326.483
	1469	1	1	2	4	38	1	4	2	0	1	1	0	72	149	221	0.325792	2	0	0	0	0	1	1	11	0	302.533
	1470	1	1	2	4	38	5	7	4	3	1	4	0.75	0	0	0	#DIV/0!	0	1	0	0	1	0	1	11	0	33.45
	1471	1	1	2	4	38	4	6	3	7	7	14	0.5	0	0	0	#DIV/0!	1	4	0	0	0	0	0	11	0	96.55
	1472	1	1	2	4	38	5	6	3	10	1	11	0.909091	0	0	0	#DIV/0!	2	1	0	0	0	4	4	11	0	125.917
	1473	1	1	2	4	38	5	2	1	3	1	4	0.75	0	0	0	#DIV/0!	1	2	0	0	2	5	7	11	0	146.9
	1474	1	1	2	4	38	3	7	4	3	5	8	0.375	0	0	0	#DIV/0!	0	2	0	0	0	0	0	11	0	16.2
	1475	1	1	2	4	38	3	3	2	39	38	77	0.506494	0	0	0	#DIV/0!	3	17	0	0	4	5	9	11	0	300.583
	1476	1	1	2	4	38	3	2	1	3	0	3	1	0	0	0	#DIV/0!	1	0	0	0	0	1	1	11	0	11.6833
	1477	1	1	2	4	38	5	2	1	16	5	21	0.761905	0	0	0	#DIV/0!	0	11	0	0	5	3	8	11	0	281.4
	1478	1	1	2	4	38	2	5	3	11	4	15	0.733333	0	0	0	#DIV/0!	0	2	0	0	1	0	1	11	0	94.35
	1479	1	1	2	4	38	2	4	2	25	4	29	0.862069	0	0	0	#DIV/0!	0	1	0	0	5	0	5	11	0	259.033
	1480	1	1	2	4	40	3	2	1	29	25	54	0.537037	0	0	0	#DIV/0!	6	11	0	0	3	2	5	12	0	227.083
	1481	1	1	2	4	40	5	3	2	13	3	16	0.8125	0	0	0	#DIV/0!	1	4	0	0	4	6	10	12	0	237.867
	1482	1	1	2	4	40	4	0	0	4	3	7	0.571429	0	0	0	#DIV/0!	0	0	0	0	1	2	3	12	0	89.55
	1483	1	1	2	4	40	4	0	0	18	21	39	0.461538	0	0	0	#DIV/0!	3	12	0	0	1	1	2	12	0	179.167
	1484	1	1	2	4	40	2	5	3	17	9	26	0.653846	0	0	0	#DIV/0!	1	8	0	0	3	0	3	12	0	286.917
	1485	1	1	2	4	40	3	5	3	5	1	6	0.833333	0	0	0	#DIV/0!	1	6	0	0	0	0	0	12	0	82.9833
	1486	1	1	2	4	40	2	3	2	12	5	17	0.705882	0	0	0	#DIV/0!	0	3	0	0	0	1	1	12	0	188.883
	1487	1	1	2	4	40	3	1	1	16	17	33	0.484848	0	0	0	#DIV/0!	1	8	0	0	1	2	3	12	0	146.6
	1488	1	1	2	4	40	4	4	2	25	22	47	0.531915	0	0	0	#DIV/0!	1	10	0	0	1	2	3	12	0	169.6
	1489	1	1	2	4	40	2	2	1	19	4	23	0.826087	0	0	0	#DIV/0!	0	2	0	0	1	2	3	12	0	293.183
	1490	1	1	2	4	40	5	3	2	1	2	3	0.333333	0	0	0	#DIV/0!	0	0	0	0	0	2	2	12	0	60.55
	1491	1	1	2	4	40	3	5	3	17	15	32	0.53125	0	0	0	#DIV/0!	0	14	0	0	1	1	2	12	0	197.733
	1492	1	1	2	4	40	5	8	4	5	6	11	0.454545	0	0	0	#DIV/0!	1	2	0	0	4	7	11	12	0	254.85
	1493	1	1	2	4	40	3	1	1	7	9	16	0.4375	0	0	0	#DIV/0!	1	4	0	0	0	4	4	12	0	68.6167
	1494	1	1	2	4	40	1	1	1	0	0	0	#DIV/0!	31	78	109	0.284404	1	0	0	0	0	0	0	12	0	146.567
	1495	1	1	2	4	40	1	1	1	0	0	0	#DIV/0!	21	35	56	0.375	3	0	0	0	0	1	1	12	0	81.2833
	1496	1	1	2	4	40	1	1	1	0	0	0	#DIV/0!	41	97	138	0.297101	0	2	0	0	0	0	0	12	0	192.15
	1497	1	1	2	4	41	1	1	1	2	1	3	0.666667	114	210	324	0.351852	2	2	0	0	0	0	0	2	0	499.25
	1498	1	1	2	4	41	5	3	2	5	0	5	1	0	0	0	#DIV/0!	1	1	0	0	1	2	3	2	0	86.2167
	1499	1	1	2	4	41	5	6	3	18	4	22	0.818182	0	0	0	#DIV/0!	5	0	0	0	6	11	17	2	0	393.883
	1500	1	1	2	4	41	3	2	1	11	5	16	0.6875	0	0	0	#DIV/0!	4	0	0	0	2	4	6	2	0	201.283
	1501	1	1	2	4	41	4	7	4	9	5	14	0.642857	0	0	0	#DIV/0!	1	4	0	0	1	2	3	2	0	101.617
	1502	1	1	2	4	41	3	1	1	3	1	4	0.75	0	0	0	#DIV/0!	0	0	0	0	2	0	2	2	0	48.4333
	1503	1	1	2	4	41	3	4	2	69	40	109	0.633028	0	0	0	#DIV/0!	9	12	0	0	1	0	1	2	0	467.967
	1504	1	1	2	4	41	3	2	1	10	3	13	0.769231	0	0	0	#DIV/0!	0	3	0	0	0	0	0	2	0	55.7667
	1505	1	1	2	4	41	3	2	1	2	7	9	0.222222	0	0	0	#DIV/0!	0	4	0	0	1	0	1	2	0	67.95
	1506	1	1	2	4	41	2	6	3	18	15	33	0.545455	0	0	0	#DIV/0!	7	11	0	0	1	3	4	2	0	309.2
	1507	1	1	2	4	41	1	5	3	0	0	0	#DIV/0!	7	20	27	0.259259	1	0	0	0	0	1	1	2	0	40.75
	1508	1	1	2	4	41	3	2	1	43	26	69	0.623188	0	0	0	#DIV/0!	4	19	0	0	6	2	8	2	0	433.583
	1509	1	1	2	4	41	2	3	2	31	9	40	0.775	0	0	0	#DIV/0!	2	8	0	0	4	3	7	2	0	476.983
	1510	1	1	2	4	41	2	6	3	16	5	21	0.761905	0	0	0	#DIV/0!	1	2	0	0	1	0	1	2	0	118.717
	1511	1	1	2	4	41	2	4	2	36	18	54	0.666667	0	0	0	#DIV/0!	0	2	0	0	4	1	5	2	0	384.367
	1512	1	1	2	4	41	4	3	2	7	5	12	0.583333	0	0	0	#DIV/0!	2	7	0	0	2	0	2	2	0	80.95
	1513	1	1	2	4	42	1	1	1	0	0	0	#DIV/0!	26	43	69	0.376812	1	0	0	0	0	0	0	4	0	118.8
	1514	1	1	2	4	42	5	2	1	16	2	18	0.888889	0	0	0	#DIV/0!	1	4	0	0	3	4	7	4	0	359.167
	1515	1	1	2	4	42	3	7	4	40	22	62	0.645161	0	0	0	#DIV/0!	2	3	0	0	0	1	1	4	0	247.55
	1516	1	1	2	4	42	3	4	2	6	4	10	0.6	0	0	0	#DIV/0!	1	2	0	0	6	6	12	4	0	225.3
	1517	1	1	2	4	42	2	2	1	8	6	14	0.571429	0	0	0	#DIV/0!	3	2	0	0	2	3	5	4	0	154.75
	1518	1	1	2	4	42	4	3	2	15	20	35	0.428571	0	0	0	#DIV/0!	3	23	0	0	2	2	4	4	0	275.35
	1519	1	1	2	4	42	3	2	1	31	23	54	0.574074	0	0	0	#DIV/0!	0	11	0	0	1	1	2	4	0	184.417
	1520	1	1	2	4	42	5	1	1	6	0	6	1	0	0	0	#DIV/0!	0	1	0	0	0	1	1	4	0	148.683
	1521	1	1	2	4	42	3	8	4	8	6	14	0.571429	0	0	0	#DIV/0!	0	0	0	0	2	1	3	4	0	170.517
	1522	1	1	2	4	42	1	3	2	0	0	0	#DIV/0!	95	153	248	0.383065	1	0	0	0	0	0	0	4	0	421.2
	1523	1	1	2	4	42	3	5	3	11	13	24	0.458333	0	0	0	#DIV/0!	1	5	0	0	0	0	0	4	0	69.45
	1524	1	1	2	4	42	2	5	3	29	16	45	0.644444	0	0	0	#DIV/0!	2	12	0	0	2	2	4	4	0	403.083
	1525	1	1	2	4	42	4	5	3	16	16	32	0.5	0	0	0	#DIV/0!	1	7	0	0	3	0	3	4	0	205.183
	1526	1	1	2	4	42	2	5	3	25	15	40	0.625	0	0	0	#DIV/0!	3	9	0	0	3	2	5	4	0	426.167
	1527	1	1	2	4	42	2	5	3	14	4	18	0.777778	0	0	0	#DIV/0!	0	2	0	0	0	0	0	4	0	208.083
	1528	1	1	2	4	42	4	3	2	17	10	27	0.62963	0	0	0	#DIV/0!	0	7	0	0	0	1	1	4	0	125.7
	1529	1	1	2	4	43	1	1	1	0	0	0	#DIV/0!	65	110	175	0.371429	3	0	0	0	0	0	0	5	0	256.167
	1530	1	1	2	4	43	2	8	4	26	15	41	0.634146	0	0	0	#DIV/0!	1	4	0	0	0	0	0	5	0	320.767
	1531	1	1	2	4	43	2	2	1	24	7	31	0.774194	0	0	0	#DIV/0!	1	2	0	0	0	1	1	5	0	211.617
	1532	1	1	2	4	43	4	3	2	3	3	6	0.5	0	0	0	#DIV/0!	1	3	0	0	0	0	0	5	0	71.25
	1533	1	1	2	4	43	5	2	1	16	6	22	0.727273	0	0	0	#DIV/0!	0	2	0	0	5	4	9	5	0	295.467
	1534	1	1	2	4	43	5	1	1	20	4	24	0.833333	0	0	0	#DIV/0!	0	3	0	0	0	10	10	5	0	225.783
	1535	1	1	2	4	43	2	3	2	22	12	34	0.647059	0	0	0	#DIV/0!	1	9	0	0	2	1	3	5	0	361.917
	1536	1	1	2	4	43	2	2	1	12	7	19	0.631579	0	0	0	#DIV/0!	2	1	0	0	0	1	1	5	0	175.75
	1537	1	1	2	4	43	3	7	4	24	16	40	0.6	0	0	0	#DIV/0!	5	8	0	0	1	2	3	5	0	163.483
	1538	1	1	2	4	43	4	6	3	26	12	38	0.684211	0	0	0	#DIV/0!	3	13	0	0	3	1	4	5	0	235.35
	1539	1	1	2	4	43	3	3	2	3	6	9	0.333333	0	0	0	#DIV/0!	1	3	0	0	1	3	4	5	0	70.5167
	1540	1	1	2	4	43	1	2	1	0	0	0	#DIV/0!	70	118	188	0.37234	5	2	0	0	3	1	4	5	0	283.833
	1541	1	1	2	4	43	4	6	3	7	10	17	0.411765	0	0	0	#DIV/0!	3	6	0	0	4	3	7	5	0	268.8
	1542	1	1	2	4	43	3	5	3	41	30	71	0.577465	0	0	0	#DIV/0!	8	12	0	0	6	0	6	5	0	341.883
	1543	1	1	2	4	43	3	1	1	31	22	53	0.584906	0	0	0	#DIV/0!	8	17	0	0	0	2	2	5	0	313.083
	1544	1	1	2	4	44	1	4	2	0	0	0	#DIV/0!	26	79	105	0.247619	0	0	0	0	0	1	1	9	0	161.083
	1545	1	1	2	4	44	4	2	1	7	6	13	0.538462	0	0	0	#DIV/0!	0	4	0	0	1	1	2	9	0	94.9
	1546	1	1	2	4	44	3	1	1	22	25	47	0.468085	0	0	0	#DIV/0!	1	3	0	0	1	0	1	9	0	208.633
	1547	1	1	2	4	44	3	3	2	2	1	3	0.666667	0	0	0	#DIV/0!	0	0	0	0	0	0	0	9	0	22.0667
	1548	1	1	2	4	44	2	3	2	20	11	31	0.645161	0	0	0	#DIV/0!	1	5	0	0	1	3	4	9	0	233.567
	1549	1	1	2	4	44	2	1	1	17	4	21	0.809524	0	0	0	#DIV/0!	0	2	0	0	0	2	2	9	0	321.8
	1550	1	1	2	4	44	3	2	1	50	51	101	0.49505	0	0	0	#DIV/0!	10	16	0	0	2	6	8	9	0	376.2
	1551	1	1	2	4	44	2	5	3	0	1	1	0	0	0	0	#DIV/0!	0	0	0	0	0	0	0	9	0	39.1
	1552	1	1	2	4	44	2	4	2	6	3	9	0.666667	0	0	0	#DIV/0!	0	0	0	0	0	0	0	9	0	48.25
	1553	1	1	2	4	44	4	8	4	22	10	32	0.6875	0	0	0	#DIV/0!	2	4	0	0	3	3	6	9	0	301.917
	1554	1	1	2	4	44	4	1	1	12	19	31	0.387097	0	0	0	#DIV/0!	0	6	0	0	1	0	1	9	0	174.517
	1555	1	1	2	4	44	1	1	1	0	0	0	#DIV/0!	44	122	166	0.26506	0	0	0	0	0	0	0	9	0	258.917
	1556	1	1	2	4	44	3	3	2	3	8	11	0.272727	0	0	0	#DIV/0!	2	5	0	0	4	1	5	9	0	160.683
	1557	1	1	2	4	44	3	4	2	5	1	6	0.833333	0	0	0	#DIV/0!	0	0	0	0	0	0	0	9	0	40.6
	1558	1	1	2	4	44	5	1	1	5	0	5	1	0	0	0	#DIV/0!	0	1	0	0	0	1	1	9	0	80.45
	1559	1	1	2	4	44	5	3	2	19	16	35	0.542857	0	0	0	#DIV/0!	1	7	0	0	6	4	10	9	0	390.55
	1560	1	1	2	1	46	1	5	3	0	0	0	#DIV/0!	39	93	132	0.295455	0	0	0	0	0	0	0	16	0	202.95
	1561	1	1	2	1	46	4	4	2	34	25	59	0.576271	0	0	0	#DIV/0!	8	14	0	0	2	3	5	16	0	352.367
	1562	1	1	2	1	46	5	2	1	0	1	1	0	0	0	0	#DIV/0!	0	0	0	0	0	0	0	16	0	40.4333
	1563	1	1	2	1	46	5	4	2	16	7	23	0.695652	0	0	0	#DIV/0!	2	3	0	0	1	6	7	16	0	325.783
	1564	1	1	2	1	46	2	4	2	10	8	18	0.555556	0	0	0	#DIV/0!	0	7	0	0	0	0	0	16	0	102.9
	1565	1	1	2	1	46	2	2	1	40	36	76	0.526316	0	0	0	#DIV/0!	2	11	0	0	3	4	7	16	0	315.267
	1566	1	1	2	1	46	1	1	1	0	0	0	#DIV/0!	19	69	88	0.215909	0	0	0	0	0	1	1	16	0	151.45
	1567	1	1	2	1	46	2	6	3	9	5	14	0.642857	0	0	0	#DIV/0!	0	0	0	0	0	1	1	16	0	180.35
	1568	1	1	2	1	46	1	4	2	0	0	0	#DIV/0!	6	41	47	0.12766	0	0	0	0	0	0	0	16	0	65.6
	1569	1	1	2	1	46	4	2	1	9	6	15	0.6	0	0	0	#DIV/0!	2	4	0	0	1	3	4	16	0	89.15
	1570	1	1	2	1	46	4	1	1	11	13	24	0.458333	0	0	0	#DIV/0!	0	16	0	0	1	3	4	16	0	188.167
	1571	1	1	2	1	46	2	3	2	25	18	43	0.581395	0	0	0	#DIV/0!	0	7	0	0	0	3	3	16	0	268.517
	1572	1	1	2	1	46	3	2	1	1	5	6	0.166667	0	0	0	#DIV/0!	0	1	0	0	5	6	11	16	0	140.25
	1573	1	1	2	1	46	2	3	2	1	7	8	0.125	0	0	0	#DIV/0!	0	2	0	0	0	2	2	16	0	176.05
	1574	1	1	2	1	46	3	3	2	14	16	30	0.466667	0	0	0	#DIV/0!	3	14	0	0	4	4	8	16	0	287.833
	1575	1	1	2	1	46	5	4	2	0	0	0	#DIV/0!	0	0	0	#DIV/0!	0	0	0	0	0	0	0	16	0	21.0167
	1576	1	1	2	2	48	1	5	3	0	0	0	#DIV/0!	44	208	252	0.174603	0	1	0	0	0	0	0	22	0	283.15
	1577	1	1	2	2	48	4	0	0	10	9	19	0.526316	0	0	0	#DIV/0!	2	25	0	0	5	1	6	22	0	269.8
	1578	1	1	2	2	48	3	5	3	1	2	3	0.333333	0	0	0	#DIV/0!	0	0	0	0	0	0	0	22	0	22.95
	1579	1	1	2	2	48	4	8	4	24	37	61	0.393443	0	0	0	#DIV/0!	1	13	0	0	3	0	3	22	0	224.883
	1580	1	1	2	2	48	3	4	2	16	19	35	0.457143	0	0	0	#DIV/0!	1	8	0	0	1	0	1	22	0	261.383
	1581	1	1	2	2	48	5	2	1	12	7	19	0.631579	0	0	0	#DIV/0!	0	11	0	0	0	0	0	22	0	280.283
	1582	1	1	2	2	48	2	2	1	21	41	62	0.33871	0	0	0	#DIV/0!	3	26	0	0	2	0	2	22	0	316.833
	1583	1	1	2	2	48	3	3	2	36	16	52	0.692308	0	0	0	#DIV/0!	1	12	0	0	0	0	0	22	0	286.25
	1584	1	1	2	2	48	4	3	2	7	17	24	0.291667	0	0	0	#DIV/0!	2	15	0	0	2	0	2	22	0	283.717
	1585	1	1	2	2	48	2	0	0	0	1	1	0	0	0	0	#DIV/0!	0	1	0	0	0	0	0	22	0	26.0333
	1586	1	1	2	2	48	2	0	0	0	2	2	0	0	0	0	#DIV/0!	0	3	0	0	0	0	0	22	0	29.9
	1587	1	1	2	2	48	5	1	1	1	0	1	1	0	0	0	#DIV/0!	0	1	0	0	3	0	3	22	0	103.017
	1588	1	1	2	2	48	3	3	2	5	9	14	0.357143	0	0	0	#DIV/0!	1	17	0	0	6	0	6	22	0	163.333
	1589	1	1	2	2	48	2	2	1	0	1	1	0	0	0	0	#DIV/0!	2	2	0	0	1	0	1	22	0	147.35
	1590	1	1	2	2	48	2	3	2	2	7	9	0.222222	0	0	0	#DIV/0!	0	3	0	0	2	0	2	22	0	76.9333
	1591	1	1	2	2	48	1	3	2	0	0	0	#DIV/0!	19	105	124	0.153226	0	0	0	0	0	0	0	22	0	136.85
	1592	1	2	2	1	1	1	5	3	0	0	0	#DIV/0!	26	79	105	0.247619	2	4	0	0	0	0	0	20	0	140.3
	1593	1	2	2	1	1	2	4	2	10	14	24	0.416667	0	0	0	#DIV/0!	2	4	0	0	1	0	1	20	0	235.3
	1594	1	2	2	1	1	2	3	2	19	13	32	0.59375	0	0	0	#DIV/0!	1	8	0	0	1	1	2	20	0	361.733
	1595	1	2	2	1	1	3	4	2	0	6	6	0	0	0	0	#DIV/0!	0	0	0	0	2	1	3	20	0	52.9833
	1596	1	2	2	1	1	3	1	1	2	5	7	0.285714	0	0	0	#DIV/0!	0	2	0	0	0	3	3	20	0	75.25
	1597	1	2	2	1	1	3	5	3	30	33	63	0.47619	0	0	0	#DIV/0!	9	15	0	0	1	7	8	20	0	313.433
	1598	1	2	2	1	1	4	1	1	3	3	6	0.5	0	0	0	#DIV/0!	0	7	0	0	0	0	0	20	0	33.2667
	1599	1	2	2	1	1	3	5	3	6	11	17	0.352941	0	0	0	#DIV/0!	0	6	0	0	0	1	1	20	0	66.6167
	1600	1	2	2	1	1	3	5	3	1	2	3	0.333333	0	0	0	#DIV/0!	2	4	0	0	1	3	4	20	0	106.367
	1601	1	2	2	1	1	4	1	1	17	21	38	0.447368	0	0	0	#DIV/0!	8	22	0	0	2	3	5	20	0	222.9
	1602	1	2	2	1	1	2	5	3	3	13	16	0.1875	0	0	0	#DIV/0!	0	9	0	0	0	0	0	20	0	58.7667
	1603	1	2	2	1	1	1	5	3	1	0	1	1	48	127	175	0.274286	1	1	0	0	0	0	0	20	0	279.617
	1604	1	2	2	1	1	4	2	1	21	23	44	0.477273	0	0	0	#DIV/0!	10	24	0	0	5	6	11	20	0	320.933
	1605	1	2	2	1	1	5	5	3	2	1	3	0.666667	0	0	0	#DIV/0!	0	1	0	0	0	1	1	20	0	12.6
	1606	1	2	2	1	1	5	4	2	22	11	33	0.666667	0	0	0	#DIV/0!	3	6	0	0	2	3	5	20	0	240.383
	1607	1	2	2	1	1	5	3	2	24	15	39	0.615385	0	0	0	#DIV/0!	5	15	0	0	3	5	8	20	0	334.033
	1608	1	2	2	1	2	4	3	2	9	12	21	0.428571	0	0	0	#DIV/0!	4	7	0	0	6	3	9	21	0	329.617
	1609	1	2	2	1	2	1	0	0	3	2	5	0.6	0	0	0	#DIV/0!	1	0	0	0	0	0	0	21	0	31.3833
	1610	1	2	2	1	2	3	5	3	17	11	28	0.607143	0	0	0	#DIV/0!	1	7	0	0	0	2	2	21	0	241.75
	1611	1	2	2	1	2	5	2	1	25	36	61	0.409836	0	0	0	#DIV/0!	12	17	0	0	0	3	3	21	0	185.35
	1612	1	2	2	1	2	2	1	1	38	25	63	0.603175	0	0	0	#DIV/0!	17	30	0	0	2	2	4	21	0	383.517
	1613	1	2	2	1	2	2	7	4	15	13	28	0.535714	0	0	0	#DIV/0!	2	6	0	0	0	2	2	21	0	105.183
	1614	1	2	2	1	2	3	1	1	14	20	34	0.411765	0	0	0	#DIV/0!	1	9	0	0	5	7	12	21	0	282.633
	1615	1	2	2	1	2	4	4	2	3	4	7	0.428571	0	0	0	#DIV/0!	0	6	0	0	0	1	1	21	0	86.4167
	1616	1	2	2	1	2	4	1	1	11	13	24	0.458333	0	0	0	#DIV/0!	2	5	0	0	2	6	8	21	0	237.617
	1617	1	2	2	1	2	2	3	2	15	21	36	0.416667	0	0	0	#DIV/0!	2	10	0	0	1	3	4	21	0	238.667
	1618	1	2	2	1	2	4	8	4	1	2	3	0.333333	0	0	0	#DIV/0!	1	1	0	0	1	1	2	21	0	51.2833
	1619	1	2	2	1	2	3	0	0	1	1	2	0.5	0	0	0	#DIV/0!	0	0	0	0	0	0	0	21	0	18.5
	1620	1	2	2	1	2	1	2	1	0	0	0	#DIV/0!	61	140	201	0.303483	1	0	0	0	0	0	0	21	0	318.8
	1621	1	2	2	1	2	3	4	2	18	11	29	0.62069	0	0	0	#DIV/0!	6	14	0	0	1	7	8	21	0	228.5
	1622	1	2	2	1	2	1	0	0	0	0	0	#DIV/0!	12	51	63	0.190476	0	0	0	0	0	0	0	21	0	101.2
	1623	1	2	2	2	3	1	6	3	0	0	0	#DIV/0!	57	150	207	0.275362	0	3	0	0	0	0	0	13	0	373.55
	1624	1	2	2	2	3	5	4	2	1	0	1	1	0	0	0	#DIV/0!	0	0	0	0	0	3	3	13	0	43.3333
	1625	1	2	2	2	3	4	6	3	11	8	19	0.578947	0	0	0	#DIV/0!	1	10	0	0	1	0	1	13	0	100.583
	1626	1	2	2	2	3	2	8	4	20	17	37	0.540541	0	0	0	#DIV/0!	9	9	0	0	2	1	3	13	0	291.8
	1627	1	2	2	2	3	2	7	4	6	4	10	0.6	0	0	0	#DIV/0!	0	1	0	0	0	1	1	13	0	46.2167
	1628	1	2	2	2	3	4	7	4	0	0	0	#DIV/0!	0	0	0	#DIV/0!	0	0	0	0	0	0	0	13	0	2.61667
	1629	1	2	2	2	3	3	5	3	26	28	54	0.481481	0	0	0	#DIV/0!	4	11	0	0	0	0	0	13	0	138.417
	1630	1	2	2	2	3	3	1	1	6	3	9	0.666667	0	0	0	#DIV/0!	2	1	0	0	0	1	1	13	0	107.983
	1631	1	2	2	2	3	3	5	3	0	0	0	#DIV/0!	0	0	0	#DIV/0!	3	5	0	0	1	1	2	13	0	30.5
	1632	1	2	2	2	3	5	4	2	20	14	34	0.588235	0	0	0	#DIV/0!	0	8	0	0	4	8	12	13	0	313.433
	1633	1	2	2	2	3	3	1	1	16	9	25	0.64	0	0	0	#DIV/0!	4	11	0	0	0	1	1	13	0	133.133
	1634	1	2	2	2	3	4	1	1	15	13	28	0.535714	0	0	0	#DIV/0!	10	9	0	0	3	7	10	13	0	249.483
	1635	1	2	2	2	3	4	5	3	1	4	5	0.2	0	0	0	#DIV/0!	5	3	0	0	0	1	1	13	0	54.15
	1636	1	2	2	2	3	1	1	1	0	0	0	#DIV/0!	4	26	30	0.133333	1	0	0	0	0	0	0	13	0	44.5
	1637	1	2	2	2	3	5	2	1	8	5	13	0.615385	0	0	0	#DIV/0!	0	5	0	0	1	7	8	13	0	243.4
	1638	1	2	2	2	3	3	7	4	15	9	24	0.625	0	0	0	#DIV/0!	2	2	0	0	1	0	1	13	0	307.517
	1639	1	2	2	2	3	3	4	2	14	21	35	0.4	0	0	0	#DIV/0!	7	14	0	0	3	7	10	13	0	290.683
	1640	1	2	2	2	3	3	4	2	3	7	10	0.3	0	0	0	#DIV/0!	2	7	0	0	0	0	0	13	0	51.7167
	1641	1	2	2	4	7	3	0	0	26	23	49	0.530612	0	0	0	#DIV/0!	22	19	0	0	0	1	1	6	0	234.917
	1642	1	2	2	4	7	2	3	2	13	6	19	0.684211	0	0	0	#DIV/0!	0	3	0	0	0	0	0	6	0	132.983
	1643	1	2	2	4	7	4	6	3	28	27	55	0.509091	0	0	0	#DIV/0!	16	15	0	0	3	4	7	6	0	391.583
	1644	1	2	2	4	7	5	3	2	10	4	14	0.714286	0	0	0	#DIV/0!	4	1	0	0	2	4	6	6	0	127.417
	1645	1	2	2	4	7	4	0	0	23	14	37	0.621622	0	0	0	#DIV/0!	14	8	0	0	2	0	2	6	0	155.15
	1646	1	2	2	4	7	3	4	2	4	1	5	0.8	0	0	0	#DIV/0!	1	0	0	0	4	5	9	6	0	87.9833
	1647	1	2	2	4	7	4	1	1	47	27	74	0.635135	0	0	0	#DIV/0!	20	10	0	0	2	1	3	6	0	254.117
	1648	1	2	2	4	7	3	0	0	12	10	22	0.545455	0	0	0	#DIV/0!	7	4	0	0	2	5	7	6	0	180.667
	1649	1	2	2	4	7	2	0	0	18	7	25	0.72	0	0	0	#DIV/0!	3	3	0	0	0	2	2	6	0	211.567
	1650	1	2	2	4	7	2	0	0	24	14	38	0.631579	0	0	0	#DIV/0!	0	7	0	0	4	3	7	6	0	363.05
	1651	1	2	2	4	7	3	3	2	7	8	15	0.466667	0	0	0	#DIV/0!	7	9	0	0	2	2	4	6	0	179.45
	1652	1	2	2	4	7	4	0	0	0	0	0	#DIV/0!	0	0	0	#DIV/0!	2	4	0	0	0	0	0	6	0	97.6667
	1653	1	2	2	4	7	1	3	2	51	25	76	0.671053	126	238	364	0.346154	10	2	0	0	0	0	0	6	0	467.883
	1654	1	2	2	4	7	5	0	0	38	16	54	0.703704	0	0	0	#DIV/0!	6	18	0	0	4	5	9	6	0	382.433
	1655	1	2	2	4	7	2	7	4	0	0	0	#DIV/0!	0	0	0	#DIV/0!	1	10	0	0	0	0	0	6	0	406.733
	1656	1	2	2	4	7	1	5	3	0	0	0	#DIV/0!	15	41	56	0.267857	2	0	0	0	0	0	0	6	0	82.1167
	1657	1	2	2	2	9	5	1	1	12	3	15	0.8	0	0	0	#DIV/0!	0	3	0	0	1	1	2	10	0	134.333
	1658	1	2	2	2	9	4	1	1	37	16	53	0.698113	0	0	0	#DIV/0!	15	9	0	0	2	1	3	10	0	294.767
	1659	1	2	2	2	9	3	6	3	27	10	37	0.72973	0	0	0	#DIV/0!	14	6	0	0	0	3	3	10	0	188.867
	1660	1	2	2	2	9	3	2	1	1	1	2	0.5	0	0	0	#DIV/0!	1	0	0	0	3	5	8	10	0	185.733
	1661	1	2	2	2	9	3	1	1	14	26	40	0.35	0	0	0	#DIV/0!	9	8	0	0	4	4	8	10	0	222.6
	1662	1	2	2	2	9	2	2	1	8	7	15	0.533333	0	0	0	#DIV/0!	1	5	0	0	2	4	6	10	0	235.8
	1663	1	2	2	2	9	3	2	1	20	18	38	0.526316	0	0	0	#DIV/0!	3	6	0	0	6	4	10	10	0	252.817
	1664	1	2	2	2	9	5	5	3	10	5	15	0.666667	0	0	0	#DIV/0!	0	2	0	0	1	2	3	10	0	88.1167
	1665	1	2	2	2	9	1	4	2	0	0	0	#DIV/0!	19	56	75	0.253333	0	0	0	0	0	0	0	10	0	125.667
	1666	1	2	2	2	9	2	1	1	45	12	57	0.789474	0	0	0	#DIV/0!	0	3	0	0	0	0	0	10	0	309.583
	1667	1	2	2	2	9	4	1	1	11	7	18	0.611111	0	0	0	#DIV/0!	1	5	0	0	0	1	1	10	0	131.617
	1668	1	2	2	2	9	1	0	0	0	0	0	#DIV/0!	55	140	195	0.282051	5	3	0	0	0	0	0	10	0	324.333
	1669	1	2	2	2	9	3	5	3	29	18	47	0.617021	0	0	0	#DIV/0!	7	5	0	0	1	2	3	10	0	263.733
	1670	1	2	2	2	9	5	4	2	0	0	0	#DIV/0!	0	0	0	#DIV/0!	0	0	0	0	0	0	0	10	0	24.4
	1671	1	2	2	2	9	4	2	1	2	1	3	0.666667	0	0	0	#DIV/0!	0	0	0	0	0	0	0	10	0	40.1333
	1672	1	2	2	2	9	3	0	0	5	5	10	0.5	0	0	0	#DIV/0!	0	2	0	0	0	0	0	10	0	85.0667
	1673	1	2	2	2	11	1	4	2	0	0	0	#DIV/0!	33	107	140	0.235714	2	1	0	0	0	0	0	23	0	198.717
	1674	1	2	2	2	11	5	1	1	8	6	14	0.571429	0	0	0	#DIV/0!	0	6	0	0	4	3	7	23	0	289.517
	1675	1	2	2	2	11	2	3	2	3	7	10	0.3	0	0	0	#DIV/0!	0	4	0	0	2	2	4	23	0	133.517
	1676	1	2	2	2	11	4	7	4	5	3	8	0.625	0	0	0	#DIV/0!	0	12	0	0	5	5	10	23	0	189.617
	1677	1	2	2	2	11	2	1	1	16	10	26	0.615385	0	0	0	#DIV/0!	8	14	0	0	1	1	2	23	0	170.383
	1678	1	2	2	2	11	3	8	4	8	11	19	0.421053	0	0	0	#DIV/0!	1	10	0	0	0	2	2	23	0	82.7333
	1679	1	2	2	2	11	2	7	4	6	10	16	0.375	0	0	0	#DIV/0!	1	4	0	0	0	3	3	23	0	115.45
	1680	1	2	2	2	11	3	8	4	31	23	54	0.574074	0	0	0	#DIV/0!	9	26	0	0	0	0	0	23	0	308.317
	1681	1	2	2	2	11	2	6	3	11	8	19	0.578947	0	0	0	#DIV/0!	0	9	0	0	2	5	7	23	0	229.233
	1682	1	2	2	2	11	4	4	2	27	21	48	0.5625	0	0	0	#DIV/0!	4	16	0	0	2	1	3	23	0	228.883
	1683	1	2	2	2	11	2	7	4	19	8	27	0.703704	0	0	0	#DIV/0!	0	9	0	0	2	0	2	23	0	210.183
	1684	1	2	2	2	11	1	0	0	0	0	0	#DIV/0!	37	112	149	0.248322	0	4	0	0	0	0	0	23	0	221.25
	1685	1	2	2	2	11	5	7	4	12	2	14	0.857143	0	0	0	#DIV/0!	0	2	0	0	1	2	3	23	0	104.05
	1686	1	2	2	2	11	2	3	2	3	2	5	0.6	0	0	0	#DIV/0!	1	4	0	0	0	1	1	23	0	104.717
	1687	1	2	2	2	11	2	6	3	9	13	22	0.409091	0	0	0	#DIV/0!	2	13	0	0	1	2	3	23	0	198.917
	1688	1	2	2	2	11	3	4	2	1	3	4	0.25	0	0	0	#DIV/0!	0	0	0	0	0	6	6	23	0	75.45
	1689	1	2	2	4	15	3	7	4	14	13	27	0.518519	0	0	0	#DIV/0!	7	10	0	0	0	0	0	2	0	66.75
	1690	1	2	2	4	15	4	1	1	16	7	23	0.695652	0	0	0	#DIV/0!	9	8	0	0	1	1	2	2	0	199.517
	1691	1	2	2	4	15	2	1	1	20	8	28	0.714286	0	0	0	#DIV/0!	4	3	0	0	1	3	4	2	0	185.367
	1692	1	2	2	4	15	3	6	3	8	3	11	0.727273	0	0	0	#DIV/0!	8	1	0	0	5	9	14	2	0	259.183
	1693	1	2	2	4	15	2	8	4	21	6	27	0.777778	0	0	0	#DIV/0!	1	3	0	0	0	2	2	2	0	256.383
	1694	1	2	2	4	15	5	0	0	6	4	10	0.6	0	0	0	#DIV/0!	1	5	0	0	1	0	1	2	0	123.583
	1695	1	2	2	4	15	1	5	3	0	0	0	#DIV/0!	79	147	226	0.349558	1	2	0	0	0	1	1	2	0	362.183
	1696	1	2	2	4	15	3	2	1	28	9	37	0.756757	0	0	0	#DIV/0!	4	4	0	0	0	1	1	2	0	253.683
	1697	1	2	2	4	15	5	3	2	35	10	45	0.777778	0	0	0	#DIV/0!	3	11	0	0	7	6	13	2	0	376.65
	1698	1	2	2	4	15	3	4	2	36	32	68	0.529412	0	0	0	#DIV/0!	9	11	0	0	4	6	10	2	0	308.817
	1699	1	2	2	4	15	3	2	1	14	19	33	0.424242	0	0	0	#DIV/0!	7	10	0	0	0	0	0	2	0	241.6
	1700	1	2	2	4	15	2	7	4	18	6	24	0.75	0	0	0	#DIV/0!	5	10	0	0	3	5	8	2	0	323.933
	1701	1	2	2	4	15	1	5	3	0	0	0	#DIV/0!	40	76	116	0.344828	0	1	0	0	0	0	0	2	0	177.733
	1702	1	2	2	4	15	5	6	3	3	3	6	0.5	0	0	0	#DIV/0!	2	1	0	0	0	0	0	2	0	45.1
	1703	1	2	2	4	15	4	3	2	15	10	25	0.6	0	0	0	#DIV/0!	9	11	0	0	4	5	9	2	0	275.217
	1704	1	2	2	4	15	3	7	4	20	12	32	0.625	0	0	0	#DIV/0!	0	6	0	0	0	1	1	2	0	117.267
	1705	1	2	2	4	15	4	6	3	19	10	29	0.655172	0	0	0	#DIV/0!	4	5	0	0	0	0	0	2	0	75.4333
	1706	1	2	2	1	16	1	4	2	0	0	0	#DIV/0!	6	18	24	0.25	1	1	0	0	0	0	0	4	0	49.4667
	1707	1	2	2	1	16	2	1	1	9	3	12	0.75	0	0	0	#DIV/0!	2	1	0	0	4	3	7	4	0	175.667
	1708	1	2	2	1	16	2	2	1	29	20	49	0.591837	0	0	0	#DIV/0!	2	2	0	0	0	0	0	4	0	332.2
	1709	1	2	2	1	16	4	7	4	13	7	20	0.65	0	0	0	#DIV/0!	8	4	0	0	0	2	2	4	0	123.9
	1710	1	2	2	1	16	5	1	1	40	12	52	0.769231	0	0	0	#DIV/0!	27	23	0	0	0	6	6	4	0	299.65
	1711	1	2	2	1	16	3	1	1	13	12	25	0.52	0	0	0	#DIV/0!	6	13	0	0	4	6	10	4	0	230.717
	1712	1	2	2	1	16	2	3	2	4	8	12	0.333333	0	0	0	#DIV/0!	1	1	0	0	0	0	0	4	0	108.583
	1713	1	2	2	1	16	2	4	2	21	21	42	0.5	0	0	0	#DIV/0!	4	8	0	0	0	4	4	4	0	324.233
	1714	1	2	2	1	16	3	1	1	8	14	22	0.363636	0	0	0	#DIV/0!	3	7	0	0	4	3	7	4	0	184.55
	1715	1	2	2	1	16	3	2	1	20	14	34	0.588235	0	0	0	#DIV/0!	4	11	0	0	2	4	6	4	0	311.883
	1716	1	2	2	1	16	4	3	2	32	17	49	0.653061	0	0	0	#DIV/0!	5	6	0	0	1	2	3	4	0	192.533
	1717	1	2	2	1	16	2	4	2	5	3	8	0.625	0	0	0	#DIV/0!	0	0	0	0	0	0	0	4	0	72.6833
	1718	1	2	2	1	16	1	1	1	0	0	0	#DIV/0!	51	113	164	0.310976	1	0	0	0	0	0	0	4	0	238.333
	1719	1	2	2	1	16	3	4	2	18	5	23	0.782609	0	0	0	#DIV/0!	1	5	0	0	4	3	7	4	0	273.25
	1720	1	2	2	1	16	3	7	4	60	35	95	0.631579	0	0	0	#DIV/0!	24	17	0	0	6	4	10	4	0	465.817
	1721	1	2	2	1	16	2	4	2	10	6	16	0.625	0	0	0	#DIV/0!	0	6	0	0	1	1	2	4	0	123.883
	1722	1	2	2	1	16	1	2	1	0	0	0	#DIV/0!	50	127	177	0.282486	2	2	0	0	0	0	0	4	0	272
	1723	1	2	2	4	18	1	4	2	0	0	0	#DIV/0!	16	38	54	0.296296	2	0	0	0	0	0	0	1	0	84.95
	1724	1	2	2	4	18	3	4	2	29	20	49	0.591837	0	0	0	#DIV/0!	5	15	0	0	1	4	5	1	0	437
	1725	1	2	2	4	18	3	4	2	8	14	22	0.363636	0	0	0	#DIV/0!	1	4	0	0	2	1	3	1	0	90.4167
	1726	1	2	2	4	18	2	0	0	32	13	45	0.711111	0	0	0	#DIV/0!	7	4	0	0	1	2	3	1	0	396.05
	1727	1	2	2	4	18	3	5	3	14	8	22	0.636364	0	0	0	#DIV/0!	2	11	0	0	0	3	3	1	0	125.783
	1728	1	2	2	4	18	2	7	4	10	4	14	0.714286	0	0	0	#DIV/0!	1	7	0	0	2	2	4	1	0	89.2167
	1729	1	2	2	4	18	4	3	2	9	5	14	0.642857	0	0	0	#DIV/0!	10	12	0	0	1	1	2	1	0	251.583
	1730	1	2	2	4	18	3	3	2	4	2	6	0.666667	0	0	0	#DIV/0!	3	4	0	0	1	10	11	1	0	94.35
	1731	1	2	2	4	18	4	2	1	36	22	58	0.62069	0	0	0	#DIV/0!	17	15	0	0	2	4	6	1	0	340.633
	1732	1	2	2	4	18	2	2	1	37	9	46	0.804348	0	0	0	#DIV/0!	0	12	0	0	1	0	1	1	0	217.717
	1733	1	2	2	4	18	1	0	0	0	0	0	#DIV/0!	104	179	283	0.367491	5	5	0	0	0	0	0	1	0	455.05
	1734	1	2	2	4	18	3	2	1	9	1	10	0.9	0	0	0	#DIV/0!	1	4	0	0	0	1	1	1	0	44.4167
	1735	1	2	2	4	18	3	2	1	5	2	7	0.714286	0	0	0	#DIV/0!	0	2	0	0	7	4	11	1	0	229.717
	1736	1	2	2	4	18	3	1	1	45	21	66	0.681818	0	0	0	#DIV/0!	10	16	0	0	2	4	6	1	0	390.067
	1737	1	2	2	4	18	2	1	1	23	7	30	0.766667	0	0	0	#DIV/0!	1	3	0	0	0	3	3	1	0	102.8
	1738	1	2	2	4	18	5	5	3	14	5	19	0.736842	0	0	0	#DIV/0!	7	8	0	0	5	8	13	1	0	228.45
	1739	1	2	2	4	21	5	6	3	41	16	57	0.719298	0	0	0	#DIV/0!	5	8	0	0	4	7	11	3	0	383.95
	1740	1	2	2	4	21	2	1	1	38	11	49	0.77551	0	0	0	#DIV/0!	3	3	0	0	0	1	1	3	0	233.633
	1741	1	2	2	4	21	3	1	1	2	5	7	0.285714	0	0	0	#DIV/0!	4	5	0	0	1	2	3	3	0	76.7333
	1742	1	2	2	4	21	4	3	2	12	6	18	0.666667	0	0	0	#DIV/0!	1	4	0	0	0	5	5	3	0	161.95
	1743	1	2	2	4	21	3	0	0	11	1	12	0.916667	0	0	0	#DIV/0!	1	2	0	0	1	0	1	3	0	95.1833
	1744	1	2	2	4	21	3	3	2	4	6	10	0.4	0	0	0	#DIV/0!	1	3	0	0	1	3	4	3	0	124.3
	1745	1	2	2	4	21	3	3	2	22	27	49	0.44898	0	0	0	#DIV/0!	8	8	0	0	3	1	4	3	0	212.417
	1746	1	2	2	4	21	1	1	1	0	0	0	#DIV/0!	60	109	169	0.35503	2	3	0	0	0	0	0	3	0	252.15
	1747	1	2	2	4	21	2	2	1	36	18	54	0.666667	0	0	0	#DIV/0!	4	6	0	0	0	1	1	3	0	342.067
	1748	1	2	2	4	21	1	4	2	0	1	1	0	64	127	191	0.335079	6	3	0	0	0	0	0	3	0	307.8
	1749	1	2	2	4	21	4	2	1	45	22	67	0.671642	0	0	0	#DIV/0!	24	15	0	0	6	9	15	3	0	403.35
	1750	1	2	2	4	21	2	6	3	24	12	36	0.666667	0	0	0	#DIV/0!	6	5	0	0	0	0	0	3	0	260.867
	1751	1	2	2	4	21	4	0	0	34	24	58	0.586207	0	0	0	#DIV/0!	19	21	0	0	5	9	14	3	0	328.55
	1752	1	2	2	4	21	2	3	2	12	7	19	0.631579	0	0	0	#DIV/0!	5	6	0	0	3	2	5	3	0	339.7
	1753	1	2	2	4	21	3	4	2	13	9	22	0.590909	0	0	0	#DIV/0!	8	6	0	0	1	1	2	3	0	183.967
	1754	1	2	2	4	21	4	1	1	3	2	5	0.6	0	0	0	#DIV/0!	2	4	0	0	0	4	4	3	0	111.167
	1755	1	2	2	3	25	1	6	3	0	0	0	#DIV/0!	23	75	98	0.234694	1	0	0	0	0	0	0	18	0	127.783
	1756	1	2	2	3	25	2	2	1	12	11	23	0.521739	0	0	0	#DIV/0!	1	4	0	0	3	0	3	18	0	338.8
	1757	1	2	2	3	25	5	6	3	12	14	26	0.461538	0	0	0	#DIV/0!	1	5	0	0	3	4	7	18	0	303.5
	1758	1	2	2	3	25	3	2	1	17	24	41	0.414634	0	0	0	#DIV/0!	5	13	0	0	2	3	5	18	0	226.417
	1759	1	2	2	3	25	3	3	2	17	17	34	0.5	0	0	0	#DIV/0!	8	8	0	0	0	0	0	18	0	151.517
	1760	1	2	2	3	25	4	2	1	22	18	40	0.55	0	0	0	#DIV/0!	2	5	0	0	2	1	3	18	0	124.967
	1761	1	2	2	3	25	3	3	2	5	4	9	0.555556	0	0	0	#DIV/0!	0	1	0	0	0	0	0	18	0	44.9167
	1762	1	2	2	3	25	4	4	2	29	19	48	0.604167	0	0	0	#DIV/0!	8	11	0	0	3	2	5	18	0	264.417
	1763	1	2	2	3	25	5	5	3	3	1	4	0.75	0	0	0	#DIV/0!	1	2	0	0	0	2	2	18	0	98.1667
	1764	1	2	2	3	25	2	5	3	5	7	12	0.416667	0	0	0	#DIV/0!	0	0	0	0	2	2	4	18	0	58.4167
	1765	1	2	2	3	25	1	2	1	0	0	0	#DIV/0!	2	5	7	0.285714	0	0	0	0	0	0	0	18	0	6.18333
	1766	1	2	2	3	25	5	6	3	9	12	21	0.428571	0	0	0	#DIV/0!	3	6	0	0	2	2	4	18	0	308.567
	1767	1	2	2	3	25	1	5	3	0	0	0	#DIV/0!	61	122	183	0.333333	1	1	0	0	0	0	0	18	0	285.833
	1768	1	2	2	3	25	2	7	4	4	4	8	0.5	0	0	0	#DIV/0!	1	2	0	0	0	0	0	18	0	84.95
	1769	1	2	2	3	25	4	8	4	3	0	3	1	0	0	0	#DIV/0!	0	0	0	0	0	0	0	18	0	7.18333
	1770	1	2	2	3	25	3	8	4	48	43	91	0.527473	0	0	0	#DIV/0!	6	15	0	0	2	1	3	18	0	337.733
	1771	1	2	2	3	25	3	0	0	2	8	10	0.2	0	0	0	#DIV/0!	2	2	0	0	0	0	0	18	0	47.7333
	1772	1	2	2	3	25	3	5	3	3	3	6	0.5	0	0	0	#DIV/0!	1	6	0	0	1	2	3	18	0	68.0167
	1773	1	2	2	3	26	1	3	2	0	0	0	#DIV/0!	22	42	64	0.34375	3	1	0	0	0	0	0	11	0	102.067
	1774	1	2	2	3	26	2	0	0	4	4	8	0.5	0	0	0	#DIV/0!	1	1	0	0	4	0	4	11	0	117.85
	1775	1	2	2	3	26	3	2	1	33	23	56	0.589286	0	0	0	#DIV/0!	10	13	0	0	1	2	3	11	0	305.967
	1776	1	2	2	3	26	3	1	1	3	12	15	0.2	0	0	0	#DIV/0!	2	11	0	0	3	6	9	11	0	168.183
	1777	1	2	2	3	26	1	2	1	0	0	0	#DIV/0!	58	126	184	0.315217	4	3	0	0	0	0	0	11	0	268.033
	1778	1	2	2	3	26	3	2	1	20	4	24	0.833333	0	0	0	#DIV/0!	2	3	0	0	2	0	2	11	0	160.583
	1779	1	2	2	3	26	3	5	3	17	9	26	0.653846	0	0	0	#DIV/0!	2	5	0	0	2	3	5	11	0	244.967
	1780	1	2	2	3	26	4	2	1	39	36	75	0.52	0	0	0	#DIV/0!	12	17	0	0	0	1	1	11	0	349.983
	1781	1	2	2	3	26	3	2	1	27	20	47	0.574468	0	0	0	#DIV/0!	4	11	0	0	2	2	4	11	0	224.95
	1782	1	2	2	3	26	2	3	2	27	12	39	0.692308	0	0	0	#DIV/0!	4	11	0	0	1	5	6	11	0	315.483
	1783	1	2	2	3	26	5	4	2	12	3	15	0.8	0	0	0	#DIV/0!	1	3	0	0	1	1	2	11	0	140.35
	1784	1	2	2	3	26	5	5	3	17	8	25	0.68	0	0	0	#DIV/0!	2	6	0	0	1	1	2	11	0	183.067
	1785	1	2	2	3	26	3	2	1	1	1	2	0.5	0	0	0	#DIV/0!	1	0	0	0	0	0	0	11	0	16.3
	1786	1	2	2	3	26	3	5	3	2	1	3	0.666667	0	0	0	#DIV/0!	1	3	0	0	0	0	0	11	0	25.2833
	1787	1	2	2	3	26	1	3	2	0	0	0	#DIV/0!	18	30	48	0.375	0	1	0	0	0	0	0	11	0	49.85
	1788	1	2	2	3	26	3	3	2	14	10	24	0.583333	0	0	0	#DIV/0!	3	6	0	0	0	0	0	11	0	75.25
	1789	1	2	2	3	26	3	2	1	2	2	4	0.5	0	0	0	#DIV/0!	2	2	0	0	0	0	0	11	0	96.4333
	1790	1	2	2	4	31	1	0	0	0	0	0	#DIV/0!	83	159	242	0.342975	11	4	0	0	0	0	0	19	0	299.717
	1791	1	2	2	4	31	1	6	3	0	0	0	#DIV/0!	31	68	99	0.313131	1	3	0	0	0	0	0	19	0	120.433
	1792	1	2	2	4	31	2	4	2	9	8	17	0.529412	0	0	0	#DIV/0!	0	4	0	0	1	0	1	19	0	126.783
	1793	1	2	2	4	31	4	0	0	15	18	33	0.454545	0	0	0	#DIV/0!	6	13	0	0	1	0	1	19	0	211.383
	1794	1	2	2	4	31	3	7	4	3	3	6	0.5	0	0	0	#DIV/0!	1	2	0	0	4	2	6	19	0	208.383
	1795	1	2	2	4	31	5	1	1	6	4	10	0.6	0	0	0	#DIV/0!	0	6	0	0	4	6	10	19	0	215.35
	1796	1	2	2	4	31	2	1	1	26	14	40	0.65	0	0	0	#DIV/0!	1	3	0	0	0	1	1	19	0	312.567
	1797	1	2	2	4	31	2	0	0	28	24	52	0.538462	0	0	0	#DIV/0!	12	14	0	0	2	3	5	19	0	202.3
	1798	1	2	2	4	31	5	0	0	15	7	22	0.681818	0	0	0	#DIV/0!	3	3	0	0	1	2	3	19	0	136.117
	1799	1	2	2	4	31	3	3	2	10	14	24	0.416667	0	0	0	#DIV/0!	2	7	0	0	0	2	2	19	0	113.45
	1800	1	2	2	4	31	2	2	1	39	17	56	0.696429	0	0	0	#DIV/0!	5	8	0	0	0	0	0	19	0	279.967
	1801	1	2	2	4	31	3	6	3	27	27	54	0.5	0	0	0	#DIV/0!	4	18	0	0	3	0	3	19	0	212.417
	1802	1	2	2	4	31	5	0	0	3	1	4	0.75	0	0	0	#DIV/0!	0	5	0	0	1	1	2	19	0	113.117
	1803	1	2	2	4	31	3	0	0	2	1	3	0.666667	0	0	0	#DIV/0!	1	2	0	0	0	1	1	19	0	50.2667
	1804	1	2	2	4	31	3	1	1	7	17	24	0.291667	0	0	0	#DIV/0!	5	6	0	0	0	2	2	19	0	115.567
	1805	1	2	2	4	31	2	0	0	15	11	26	0.576923	0	0	0	#DIV/0!	9	14	0	0	2	1	3	19	0	166.25
	1806	1	2	2	4	32	1	1	1	0	0	0	#DIV/0!	7	13	20	0.35	0	0	0	0	0	0	0	15	0	34.6833
	1807	1	2	2	4	32	2	2	1	42	14	56	0.75	0	0	0	#DIV/0!	2	7	0	0	1	1	2	15	0	335.467
	1808	1	2	2	4	32	2	7	4	13	1	14	0.928571	0	0	0	#DIV/0!	0	3	0	0	0	0	0	15	0	120.317
	1809	1	2	2	4	32	2	7	4	23	10	33	0.69697	0	0	0	#DIV/0!	1	17	0	0	0	1	1	15	0	362.167
	1810	1	2	2	4	32	5	5	3	17	6	23	0.73913	0	0	0	#DIV/0!	2	6	0	0	4	4	8	15	0	312.833
	1811	1	2	2	4	32	4	3	2	8	6	14	0.571429	0	0	0	#DIV/0!	2	7	0	0	1	1	2	15	0	72.3
	1812	1	2	2	4	32	3	1	1	1	2	3	0.333333	0	0	0	#DIV/0!	3	1	0	0	3	3	6	15	0	107.95
	1813	1	2	2	4	32	1	3	2	0	0	0	#DIV/0!	44	86	130	0.338462	2	2	0	0	0	0	0	15	0	182.333
	1814	1	2	2	4	32	3	5	3	9	10	19	0.473684	0	0	0	#DIV/0!	2	15	0	0	3	7	10	15	0	181.583
	1815	1	2	2	4	32	5	7	4	2	1	3	0.666667	0	0	0	#DIV/0!	1	2	0	0	1	3	4	15	0	70.7833
	1816	1	2	2	4	32	1	7	4	0	0	0	#DIV/0!	56	92	148	0.378378	8	0	0	0	0	0	0	15	0	202.917
	1817	1	2	2	4	32	3	2	1	20	19	39	0.512821	0	0	0	#DIV/0!	8	25	0	0	1	3	4	15	0	220.483
	1818	1	2	2	4	32	3	2	1	6	15	21	0.285714	0	0	0	#DIV/0!	2	8	0	0	1	4	5	15	0	192.717
	1819	1	2	2	4	32	3	7	4	14	13	27	0.518519	0	0	0	#DIV/0!	1	5	0	0	1	5	6	15	0	161.75
	1820	1	2	2	4	32	4	2	1	30	24	54	0.555556	0	0	0	#DIV/0!	3	20	0	0	3	1	4	15	0	212.833
	1821	1	2	2	4	32	5	2	1	2	1	3	0.666667	0	0	0	#DIV/0!	1	2	0	0	0	3	3	15	0	98.4
	1822	1	2	2	2	33	1	0	0	0	0	0	#DIV/0!	28	148	176	0.159091	2	1	0	0	0	0	0	24	0	202.983
	1823	1	2	2	2	33	3	7	4	8	13	21	0.380952	0	0	0	#DIV/0!	2	5	0	0	1	3	4	24	0	181.15
	1824	1	2	2	2	33	3	8	4	9	13	22	0.409091	0	0	0	#DIV/0!	0	7	0	0	0	2	2	24	0	192.567
	1825	1	2	2	2	33	5	0	0	10	16	26	0.384615	0	0	0	#DIV/0!	1	10	0	0	3	3	6	24	0	235.167
	1826	1	2	2	2	33	3	5	3	23	41	64	0.359375	0	0	0	#DIV/0!	4	14	0	0	3	3	6	24	0	292.333
	1827	1	2	2	2	33	4	7	4	6	10	16	0.375	0	0	0	#DIV/0!	4	12	0	0	0	3	3	24	0	128.583
	1828	1	2	2	2	33	3	0	0	0	4	4	0	0	0	0	#DIV/0!	1	2	0	0	1	3	4	24	0	107.067
	1829	1	2	2	2	33	4	2	1	5	9	14	0.357143	0	0	0	#DIV/0!	3	8	0	0	5	2	7	24	0	160.517
	1830	1	2	2	2	33	3	2	1	1	12	13	0.0769231	0	0	0	#DIV/0!	1	11	0	0	1	2	3	24	0	96.3333
	1831	1	2	2	2	33	2	1	1	11	12	23	0.478261	0	0	0	#DIV/0!	1	10	0	0	2	1	3	24	0	165.683
	1832	1	2	2	2	33	1	0	0	0	0	0	#DIV/0!	28	162	190	0.147368	0	1	0	0	0	1	1	24	0	217.017
	1833	1	2	2	2	33	3	5	3	28	30	58	0.482759	0	0	0	#DIV/0!	13	23	0	0	2	2	4	24	0	240.25
	1834	1	2	2	2	33	4	0	0	6	9	15	0.4	0	0	0	#DIV/0!	2	8	0	0	1	2	3	24	0	134.567
	1835	1	2	2	2	33	5	3	2	1	0	1	1	0	0	0	#DIV/0!	0	2	0	0	0	1	1	24	0	70.4333
	1836	1	2	2	2	33	4	0	0	33	42	75	0.44	0	0	0	#DIV/0!	9	30	0	0	1	0	1	24	0	371.067
	1837	1	2	2	2	33	3	0	0	3	1	4	0.75	0	0	0	#DIV/0!	0	3	0	0	0	1	1	24	0	65.4833
	1838	1	2	2	4	35	1	6	3	0	0	0	#DIV/0!	79	183	262	0.301527	5	2	0	0	0	0	0	14	0	414.633
	1839	1	2	2	4	35	2	3	2	15	13	28	0.535714	0	0	0	#DIV/0!	2	6	0	0	4	2	6	14	0	239.5
	1840	1	2	2	4	35	4	3	2	6	0	6	1	0	0	0	#DIV/0!	0	4	0	0	3	9	12	14	0	205.75
	1841	1	2	2	4	35	3	8	4	14	21	35	0.4	0	0	0	#DIV/0!	3	18	0	0	5	4	9	14	0	321.683
	1842	1	2	2	4	35	2	5	3	13	6	19	0.684211	0	0	0	#DIV/0!	0	0	0	0	1	2	3	14	0	184.617
	1843	1	2	2	4	35	2	2	1	12	6	18	0.666667	0	0	0	#DIV/0!	0	3	0	0	1	1	2	14	0	192.75
	1844	1	2	2	4	35	4	0	0	43	24	67	0.641791	0	0	0	#DIV/0!	28	19	0	0	0	3	3	14	0	341.117
	1845	1	2	2	4	35	3	1	1	16	16	32	0.5	0	0	0	#DIV/0!	10	10	0	0	2	2	4	14	0	247.733
	1846	1	2	2	4	35	2	3	2	13	9	22	0.590909	0	0	0	#DIV/0!	0	2	0	0	1	2	3	14	0	243.417
	1847	1	2	2	4	35	1	5	3	0	0	0	#DIV/0!	5	8	13	0.384615	0	0	0	0	0	0	0	14	0	15.3667
	1848	1	2	2	4	35	3	0	0	11	11	22	0.5	0	0	0	#DIV/0!	14	3	0	0	2	0	2	14	0	135.683
	1849	1	2	2	4	35	3	0	0	0	0	0	#DIV/0!	0	0	0	#DIV/0!	0	0	0	0	0	0	0	14	0	3.75
	1850	1	2	2	4	35	3	1	1	2	12	14	0.142857	0	0	0	#DIV/0!	2	3	0	0	0	0	0	14	0	145.6
	1851	1	2	2	4	35	5	6	3	25	4	29	0.862069	0	0	0	#DIV/0!	0	7	0	0	0	2	2	14	0	137.067
	1852	1	2	2	4	35	5	0	0	4	2	6	0.666667	0	0	0	#DIV/0!	1	1	0	0	2	1	3	14	0	48.6333
	1853	1	2	2	4	35	4	0	0	2	5	7	0.285714	0	0	0	#DIV/0!	5	2	0	0	0	0	0	14	0	41.8167
	1854	1	2	2	3	36	1	4	2	0	0	0	#DIV/0!	52	116	168	0.309524	1	0	0	0	0	0	0	9	0	285.783
	1855	1	2	2	3	36	3	2	1	4	5	9	0.444444	0	0	0	#DIV/0!	3	4	0	0	3	4	7	9	0	168.383
	1856	1	2	2	3	36	3	2	1	11	5	16	0.6875	0	0	0	#DIV/0!	1	7	0	0	4	4	8	9	0	250.883
	1857	1	2	2	3	36	2	3	2	30	16	46	0.652174	0	0	0	#DIV/0!	2	4	0	0	1	2	3	9	0	270.65
	1858	1	2	2	3	36	4	1	1	19	14	33	0.575758	0	0	0	#DIV/0!	5	12	0	0	0	7	7	9	0	259.617
	1859	1	2	2	3	36	2	2	1	11	4	15	0.733333	0	0	0	#DIV/0!	1	1	0	0	1	2	3	9	0	187.133
	1860	1	2	2	3	36	3	5	3	41	40	81	0.506173	0	0	0	#DIV/0!	10	16	0	0	3	1	4	9	0	191.767
	1861	1	2	2	3	36	2	6	3	21	14	35	0.6	0	0	0	#DIV/0!	1	11	0	0	3	2	5	9	0	214.583
	1862	1	2	2	3	36	4	3	2	13	9	22	0.590909	0	0	0	#DIV/0!	6	14	0	0	2	5	7	9	0	168.7
	1863	1	2	2	3	36	2	1	1	3	1	4	0.75	0	0	0	#DIV/0!	0	0	0	0	0	0	0	9	0	18
	1864	1	2	2	3	36	2	2	1	7	3	10	0.7	0	0	0	#DIV/0!	1	5	0	0	1	2	3	9	0	109.05
	1865	1	2	2	3	36	3	3	2	15	12	27	0.555556	0	0	0	#DIV/0!	1	6	0	0	1	1	2	9	0	219.667
	1866	1	2	2	3	36	3	0	0	17	10	27	0.62963	0	0	0	#DIV/0!	0	5	0	0	2	1	3	9	0	285.483
	1867	1	2	2	3	36	3	2	1	3	3	6	0.5	0	0	0	#DIV/0!	0	0	0	0	0	1	1	9	0	48.3833
	1868	1	2	2	3	36	1	5	3	0	0	0	#DIV/0!	38	93	131	0.290076	0	0	0	0	0	0	0	9	0	174.217
	1869	1	2	2	3	36	2	4	2	6	4	10	0.6	0	0	0	#DIV/0!	0	2	0	0	0	0	0	9	0	93.5667
	1870	1	2	2	3	36	5	2	1	0	0	0	#DIV/0!	0	0	0	#DIV/0!	0	0	0	0	0	0	0	9	0	0
	1871	1	2	2	4	37	1	1	1	0	0	0	#DIV/0!	84	158	242	0.347107	11	4	0	0	0	0	0	8	0	377.35
	1872	1	2	2	4	37	2	0	0	0	1	1	0	0	0	0	#DIV/0!	0	0	0	0	0	0	0	8	0	16
	1873	1	2	2	4	37	2	2	1	20	9	29	0.689655	0	0	0	#DIV/0!	3	5	0	0	0	3	3	8	0	383.15
	1874	1	2	2	4	37	3	4	2	13	26	39	0.333333	0	0	0	#DIV/0!	1	9	0	0	3	1	4	8	0	190
	1875	1	2	2	4	37	3	7	4	36	28	64	0.5625	0	0	0	#DIV/0!	14	21	0	0	2	6	8	8	0	359.183
	1876	1	2	2	4	37	3	1	1	18	10	28	0.642857	0	0	0	#DIV/0!	7	13	0	0	2	7	9	8	0	265.35
	1877	1	2	2	4	37	4	5	3	1	2	3	0.333333	0	0	0	#DIV/0!	3	5	0	0	0	1	1	8	0	44.1833
	1878	1	2	2	4	37	5	3	2	28	9	37	0.756757	0	0	0	#DIV/0!	1	12	0	0	3	7	10	8	0	325.933
	1879	1	2	2	4	37	1	2	1	0	0	0	#DIV/0!	9	41	50	0.18	0	0	0	0	0	0	0	8	0	70.0167
	1880	1	2	2	4	37	2	2	1	5	1	6	0.833333	0	0	0	#DIV/0!	0	2	0	0	1	3	4	8	0	124.033
	1881	1	2	2	4	37	5	1	1	0	0	0	#DIV/0!	0	0	0	#DIV/0!	0	2	0	0	0	1	1	8	0	30.8667
	1882	1	2	2	4	37	4	1	1	18	11	29	0.62069	0	0	0	#DIV/0!	16	12	0	0	0	2	2	8	0	144.2
	1883	1	2	2	4	37	5	1	1	7	1	8	0.875	0	0	0	#DIV/0!	1	4	0	0	5	7	12	8	0	231.85
	1884	1	2	2	4	37	2	2	1	70	32	102	0.686275	0	0	0	#DIV/0!	7	11	0	0	0	3	3	8	0	501.6
	1885	1	2	2	4	37	3	1	1	10	19	29	0.344828	0	0	0	#DIV/0!	6	13	0	0	6	5	11	8	0	325.983
	1886	1	2	2	4	37	3	0	0	12	13	25	0.48	0	0	0	#DIV/0!	3	12	0	0	0	0	0	8	0	168.167
	1887	1	2	2	4	37	1	8	4	0	0	0	#DIV/0!	23	54	77	0.298701	4	1	0	0	0	0	0	8	0	92.6333
	1888	1	2	2	4	38	1	1	1	0	0	0	#DIV/0!	46	101	147	0.312925	0	1	0	0	0	0	0	16	0	188.617
	1889	1	2	2	4	38	4	8	4	8	4	12	0.666667	0	0	0	#DIV/0!	4	4	0	0	0	0	0	16	0	137.15
	1890	1	2	2	4	38	2	2	1	9	6	15	0.6	0	0	0	#DIV/0!	0	3	0	0	2	2	4	16	0	204.283
	1891	1	2	2	4	38	3	3	2	8	8	16	0.5	0	0	0	#DIV/0!	7	2	0	0	2	2	4	16	0	129.917
	1892	1	2	2	4	38	4	6	3	55	42	97	0.56701	0	0	0	#DIV/0!	28	14	0	0	1	0	1	16	0	268.183
	1893	1	2	2	4	38	4	4	2	2	4	6	0.333333	0	0	0	#DIV/0!	6	5	0	0	0	0	0	16	0	48.0833
	1894	1	2	2	4	38	5	1	1	10	9	19	0.526316	0	0	0	#DIV/0!	0	3	0	0	3	5	8	16	0	152.7
	1895	1	2	2	4	38	3	6	3	6	7	13	0.461538	0	0	0	#DIV/0!	2	1	0	0	0	3	3	16	0	51.3667
	1896	1	2	2	4	38	4	6	3	10	13	23	0.434783	0	0	0	#DIV/0!	18	11	0	0	0	4	4	16	0	142.333
	1897	1	2	2	4	38	4	4	2	1	2	3	0.333333	0	0	0	#DIV/0!	2	4	0	0	0	0	0	16	0	45.8
	1898	1	2	2	4	38	1	7	4	0	0	0	#DIV/0!	5	27	32	0.15625	0	0	0	0	0	0	0	16	0	41.5167
	1899	1	2	2	4	38	5	2	1	33	11	44	0.75	0	0	0	#DIV/0!	1	8	0	0	3	2	5	16	0	270.65
	1900	1	2	2	4	38	2	5	3	13	7	20	0.65	0	0	0	#DIV/0!	2	3	0	0	0	0	0	16	0	249.283
	1901	1	2	2	4	38	3	4	2	19	28	47	0.404255	0	0	0	#DIV/0!	12	13	0	0	3	1	4	16	0	218.717
	1902	1	2	2	4	38	2	4	2	20	14	34	0.588235	0	0	0	#DIV/0!	3	3	0	0	0	0	0	16	0	168.8
	1903	1	2	2	4	38	1	7	4	0	0	0	#DIV/0!	29	72	101	0.287129	5	1	0	0	0	0	0	16	0	129.867
	1904	1	2	2	4	38	5	3	2	0	0	0	#DIV/0!	0	0	0	#DIV/0!	0	0	0	0	0	0	0	16	0	6.5
	1905	1	2	2	4	40	4	1	1	25	12	37	0.675676	0	0	0	#DIV/0!	8	21	0	0	5	6	11	17	0	303.367
	1906	1	2	2	4	40	2	1	1	1	1	2	0.5	0	0	0	#DIV/0!	0	1	0	0	0	1	1	17	0	39.1333
	1907	1	2	2	4	40	3	4	2	12	11	23	0.521739	0	0	0	#DIV/0!	9	11	0	0	1	1	2	17	0	140.6
	1908	1	2	2	4	40	3	0	0	6	6	12	0.5	0	0	0	#DIV/0!	5	8	0	0	1	2	3	17	0	84.7333
	1909	1	2	2	4	40	2	4	2	13	7	20	0.65	0	0	0	#DIV/0!	1	3	0	0	0	0	0	17	0	257.433
	1910	1	2	2	4	40	3	4	1	23	15	38	0.605263	0	0	0	#DIV/0!	9	11	0	0	2	5	7	17	0	168.467
	1911	1	2	2	4	40	2	4	2	30	19	49	0.612245	0	0	0	#DIV/0!	1	4	0	0	3	2	5	17	0	296.783
	1912	1	2	2	4	40	3	7	4	17	28	45	0.377778	0	0	0	#DIV/0!	20	10	0	0	6	5	11	17	0	328.333
	1913	1	2	2	4	40	2	5	3	10	2	12	0.833333	0	0	0	#DIV/0!	0	0	0	0	0	1	1	17	0	101.4
	1914	1	2	2	4	40	1	1	1	0	0	0	#DIV/0!	43	55	98	0.438776	1	0	0	0	0	0	0	17	0	166.633
	1915	1	2	2	4	40	2	5	3	9	7	16	0.5625	0	0	0	#DIV/0!	0	1	0	0	0	1	1	17	0	141.667
	1916	1	2	2	4	40	3	4	2	6	3	9	0.666667	0	0	0	#DIV/0!	3	1	0	0	0	0	0	17	0	55
	1917	1	2	2	4	40	2	3	2	35	10	45	0.777778	0	0	0	#DIV/0!	4	13	0	0	1	3	4	17	0	293.95
	1918	1	2	2	4	40	3	4	2	1	6	7	0.142857	0	0	0	#DIV/0!	2	1	0	0	2	4	6	17	0	124.683
	1919	1	2	2	4	40	4	8	4	11	11	22	0.5	0	0	0	#DIV/0!	3	5	0	0	0	3	3	17	0	102.45
	1920	1	2	2	4	40	1	5	3	0	0	0	#DIV/0!	0	2	2	0	0	0	0	0	0	0	0	17	0	0.483333
	1921	1	2	2	4	40	1	0	0	0	0	0	#DIV/0!	67	102	169	0.39645	3	2	0	0	0	0	0	17	0	252.85
	1922	1	2	2	4	42	1	7	4	0	0	0	#DIV/0!	64	155	219	0.292237	5	1	0	0	0	0	0	7	0	382.267
	1923	1	2	2	4	42	2	5	3	32	20	52	0.615385	0	0	0	#DIV/0!	1	2	0	0	0	1	1	7	0	267.983
	1924	1	2	2	4	42	3	1	1	3	2	5	0.6	0	0	0	#DIV/0!	1	2	0	0	7	2	9	7	0	173.233
	1925	1	2	2	4	42	5	1	1	16	11	27	0.592593	0	0	0	#DIV/0!	1	9	0	0	1	2	3	7	0	199.15
	1926	1	2	2	4	42	5	2	1	2	0	2	1	0	0	0	#DIV/0!	0	3	0	0	1	6	7	7	0	99.7167
	1927	1	2	2	4	42	3	1	1	37	18	55	0.672727	0	0	0	#DIV/0!	8	15	0	0	1	1	2	7	0	227.25
	1928	1	2	2	4	42	3	2	1	10	20	30	0.333333	0	0	0	#DIV/0!	17	15	0	0	2	1	3	7	0	219.417
	1929	1	2	2	4	42	3	2	1	24	21	45	0.533333	0	0	0	#DIV/0!	15	16	0	0	2	0	2	7	0	303.183
	1930	1	2	2	4	42	5	3	2	14	9	23	0.608696	0	0	0	#DIV/0!	2	10	0	0	4	2	6	7	0	311.917
	1931	1	2	2	4	42	4	7	4	1	2	3	0.333333	0	0	0	#DIV/0!	5	3	0	0	0	0	0	7	0	40.6167
	1932	1	2	2	4	42	2	0	0	34	21	55	0.618182	0	0	0	#DIV/0!	2	3	0	0	0	0	0	7	0	408.917
	1933	1	2	2	4	42	2	2	1	33	15	48	0.6875	0	0	0	#DIV/0!	1	3	0	0	5	1	6	7	0	265.617
	1934	1	2	2	4	42	1	4	2	0	0	0	#DIV/0!	23	64	87	0.264368	0	0	0	0	0	0	0	7	0	157.733
	1935	1	2	2	4	42	4	8	4	16	4	20	0.8	0	0	0	#DIV/0!	2	9	0	0	1	1	2	7	0	93.1167
	1936	1	2	2	4	42	3	5	3	6	7	13	0.461538	0	0	0	#DIV/0!	5	3	0	0	1	5	6	7	0	191.583
	1937	1	2	2	4	42	4	1	1	22	22	44	0.5	0	0	0	#DIV/0!	16	21	0	0	0	1	1	7	0	328.233
	1938	1	2	2	4	43	1	1	1	0	0	0	#DIV/0!	77	84	161	0.478261	8	8	0	0	0	0	0	5	0	227.95
	1939	1	2	2	4	43	5	1	1	19	4	23	0.826087	0	0	0	#DIV/0!	4	4	0	0	3	0	3	5	0	261.683
	1940	1	2	2	4	43	4	5	3	19	5	24	0.791667	0	0	0	#DIV/0!	7	4	0	0	0	1	1	5	0	113.55
	1941	1	2	2	4	43	3	7	4	24	17	41	0.585366	0	0	0	#DIV/0!	13	5	0	0	0	3	3	5	0	174.1
	1942	1	2	2	4	43	4	2	1	15	10	25	0.6	0	0	0	#DIV/0!	15	7	0	0	2	2	4	5	0	264.983
	1943	1	2	2	4	43	4	1	1	15	13	28	0.535714	0	0	0	#DIV/0!	19	10	0	0	1	3	4	5	0	255.867
	1944	1	2	2	4	43	3	1	1	51	27	78	0.653846	0	0	0	#DIV/0!	16	21	0	0	0	4	4	5	0	297.083
	1945	1	2	2	4	43	2	5	3	46	12	58	0.793103	0	0	0	#DIV/0!	4	2	0	0	3	2	5	5	0	292.567
	1946	1	2	2	4	43	3	8	4	6	6	12	0.5	0	0	0	#DIV/0!	8	4	0	0	5	9	14	5	0	267.183
	1947	1	2	2	4	43	1	7	4	0	0	0	#DIV/0!	74	136	210	0.352381	6	6	0	0	0	0	0	5	0	322.05
	1948	1	2	2	4	43	5	3	2	14	4	18	0.777778	0	0	0	#DIV/0!	0	5	0	0	1	3	4	5	0	97.7833
	1949	1	2	2	4	43	2	3	2	26	14	40	0.65	0	0	0	#DIV/0!	5	4	0	0	1	1	2	5	0	247
	1950	1	2	2	4	43	2	7	4	47	16	63	0.746032	0	0	0	#DIV/0!	1	2	0	0	0	0	0	5	0	303.583
	1951	1	2	2	4	43	2	3	2	19	9	28	0.678571	0	0	0	#DIV/0!	1	3	0	0	2	2	4	5	0	221.083
	1952	1	2	2	4	43	3	0	0	36	30	66	0.545455	0	0	0	#DIV/0!	16	8	0	0	3	4	7	5	0	236.267
	1953	1	2	2	4	43	3	6	3	6	3	9	0.666667	0	0	0	#DIV/0!	1	1	0	0	2	6	8	5	0	164.817
	1954	1	2	2	1	46	1	7	4	0	0	0	#DIV/0!	10	36	46	0.217391	2	0	0	0	0	0	0	12	0	72.5
	1955	1	2	2	1	46	2	4	2	15	14	29	0.517241	0	0	0	#DIV/0!	1	7	0	0	0	3	3	12	0	135.25
	1956	1	2	2	1	46	2	5	3	37	15	52	0.711538	0	0	0	#DIV/0!	0	6	0	0	0	1	1	12	0	233.417
	1957	1	2	2	1	46	5	3	2	19	8	27	0.703704	0	0	0	#DIV/0!	0	8	0	0	1	0	1	12	0	329.15
	1958	1	2	2	1	46	4	4	2	31	43	74	0.418919	0	0	0	#DIV/0!	11	10	0	0	2	1	3	12	0	244.267
	1959	1	2	2	1	46	4	7	4	3	5	8	0.375	0	0	0	#DIV/0!	0	2	0	0	0	0	0	12	0	31.7667
	1960	1	2	2	1	46	2	0	0	6	1	7	0.857143	0	0	0	#DIV/0!	1	6	0	0	1	3	4	12	0	81.1333
	1961	1	2	2	1	46	1	2	1	0	0	0	#DIV/0!	10	46	56	0.178571	1	1	0	0	0	0	0	12	0	82.5
	1962	1	2	2	1	46	1	1	1	0	0	0	#DIV/0!	47	118	165	0.284848	0	1	0	0	0	0	0	12	0	265
	1963	1	2	2	1	46	5	0	0	3	3	6	0.5	0	0	0	#DIV/0!	0	3	0	0	0	1	1	12	0	57.9333
	1964	1	2	2	1	46	2	1	1	19	8	27	0.703704	0	0	0	#DIV/0!	3	7	0	0	1	1	2	12	0	358.217
	1965	1	2	2	1	46	4	4	2	1	0	1	1	0	0	0	#DIV/0!	1	0	0	0	5	6	11	12	0	183.233
	1966	1	2	2	1	46	4	7	4	47	36	83	0.566265	0	0	0	#DIV/0!	20	15	0	0	5	3	8	12	0	352.883
	1967	1	2	2	1	46	2	2	1	7	11	18	0.388889	0	0	0	#DIV/0!	0	2	0	0	2	0	2	12	0	172.45
	1968	1	2	2	1	46	4	1	1	8	3	11	0.727273	0	0	0	#DIV/0!	6	7	0	0	0	0	0	12	0	92.3
	1969	1	2	2	1	46	3	6	3	10	11	21	0.47619	0	0	0	#DIV/0!	4	7	0	0	3	3	6	12	0	179.383
	1970	1	2	2	2	47	1	0	0	0	0	0	#DIV/0!	3	11	14	0.214286	0	0	0	0	0	0	0	22	0	19.55
	1971	1	2	2	2	47	2	8	4	23	65	88	0.261364	0	0	0	#DIV/0!	8	14	0	0	1	2	3	22	0	283.167
	1972	1	2	2	2	47	3	1	1	22	48	70	0.314286	0	0	0	#DIV/0!	5	8	0	0	5	11	16	22	0	342.5
	1973	1	2	2	2	47	4	4	2	6	13	19	0.315789	0	0	0	#DIV/0!	5	11	0	0	1	4	5	22	0	210.067
	1974	1	2	2	2	47	3	0	0	1	3	4	0.25	0	0	0	#DIV/0!	0	0	0	0	0	1	1	22	0	94.1
	1975	1	2	2	2	47	3	4	2	6	9	15	0.4	0	0	0	#DIV/0!	0	6	0	0	1	1	2	22	0	205.817
	1976	1	2	2	2	47	4	7	4	1	4	5	0.2	0	0	0	#DIV/0!	5	5	0	0	0	0	0	22	0	60.4833
	1977	1	2	2	2	47	2	0	0	5	15	20	0.25	0	0	0	#DIV/0!	3	7	0	0	0	2	2	22	0	200.367
	1978	1	2	2	2	47	2	0	0	2	3	5	0.4	0	0	0	#DIV/0!	0	4	0	0	1	1	2	22	0	122.617
	1979	1	2	2	2	47	3	4	2	10	9	19	0.526316	0	0	0	#DIV/0!	7	5	0	0	0	1	1	22	0	54.0667
	1980	1	2	2	2	47	3	3	2	2	0	2	1	0	0	0	#DIV/0!	1	0	0	0	2	8	10	22	0	56.6833
	1981	1	2	2	2	47	2	5	3	20	7	27	0.740741	0	0	0	#DIV/0!	0	6	0	0	3	2	5	22	0	219.683
	1982	1	2	2	2	47	1	0	0	0	0	0	#DIV/0!	42	193	235	0.178723	1	3	0	0	0	0	0	22	0	397.417
	1983	1	2	2	2	47	5	6	3	1	2	3	0.333333	0	0	0	#DIV/0!	1	3	0	0	0	1	1	22	0	52.2167
	1984	1	2	2	2	47	2	8	4	15	19	34	0.441176	0	0	0	#DIV/0!	1	10	0	0	0	2	2	22	0	299.617
	1985	1	2	2	2	47	4	0	0	9	13	22	0.409091	0	0	0	#DIV/0!	4	10	0	0	1	0	1	22	0	127.467
	1986	1	2	2	2	47	4	0	0	3	1	4	0.75	0	0	0	#DIV/0!	0	3	0	0	1	2	3	22	0	61.6167
	1987	1	3	2	1	1	4	1	1	10	7	17	0.588235	0	0	0	#DIV/0!	13	7	0	0	0	1	1	24	0	109.7
	1988	1	3	2	1	1	3	3	2	27	39	66	0.409091	0	0	0	#DIV/0!	24	16	4	1	1	0	1	24	0	259.517
	1989	1	3	2	1	1	2	1	1	18	23	41	0.439024	0	0	0	#DIV/0!	7	10	5	4	4	3	7	24	0	290.933
	1990	1	3	2	1	1	3	1	1	2	8	10	0.2	0	0	0	#DIV/0!	4	1	4	0	1	3	4	24	0	158.367
	1991	1	3	2	1	1	1	3	2	0	0	0	#DIV/0!	24	124	148	0.162162	3	0	1	0	0	0	0	24	0	214.567
	1992	1	3	2	1	1	2	3	2	7	9	16	0.4375	0	0	0	#DIV/0!	0	3	1	0	0	3	3	24	0	141.383
	1993	1	3	2	1	1	2	2	1	13	6	19	0.684211	0	0	0	#DIV/0!	1	6	2	0	2	4	6	24	0	281.883
	1994	1	3	2	1	1	3	2	1	5	4	9	0.555556	0	0	0	#DIV/0!	2	6	0	0	0	0	0	24	0	49.1333
	1995	1	3	2	1	1	1	2	1	0	0	0	#DIV/0!	19	62	81	0.234568	1	1	1	0	0	0	0	24	0	113.217
	1996	1	3	2	1	1	3	1	1	10	25	35	0.285714	0	0	0	#DIV/0!	2	14	1	2	2	4	6	24	0	192.733
	1997	1	3	2	1	1	5	1	1	16	2	18	0.888889	0	0	0	#DIV/0!	3	4	3	0	0	1	1	24	0	136.183
	1998	1	3	2	1	1	2	3	2	32	18	50	0.64	0	0	0	#DIV/0!	5	7	9	0	0	1	1	24	0	189.417
	1999	1	3	2	1	1	3	2	1	5	15	20	0.25	0	0	0	#DIV/0!	4	3	0	0	0	0	0	24	0	81.75
	2000	1	3	2	1	1	5	1	1	8	7	15	0.533333	0	0	0	#DIV/0!	9	9	1	1	2	3	5	24	0	280.2
	2001	1	3	2	1	1	1	3	2	0	0	0	#DIV/0!	14	49	63	0.222222	0	0	0	0	0	0	0	24	0	92.2167
	2002	1	3	2	1	1	4	1	1	7	2	9	0.777778	0	0	0	#DIV/0!	4	0	2	1	1	2	3	24	0	150.25
	2003	1	3	2	1	1	2	1	1	2	4	6	0.333333	0	0	0	#DIV/0!	5	2	2	3	6	11	17	24	0	198.55
	2004	1	3	2	2	3	1	1	1	0	0	0	#DIV/0!	34	101	135	0.251852	1	0	1	0	0	0	0	12	0	244.8
	2005	1	3	2	2	3	2	4	2	22	14	36	0.611111	0	0	0	#DIV/0!	5	1	5	1	0	6	6	12	0	275.067
	2006	1	3	2	2	3	2	3	2	37	17	54	0.685185	0	0	0	#DIV/0!	2	7	4	0	0	0	0	12	0	297.1
	2007	1	3	2	2	3	4	2	1	21	14	35	0.6	0	0	0	#DIV/0!	6	8	3	1	0	2	2	12	0	204.983
	2008	1	3	2	2	3	5	2	1	1	0	1	1	0	0	0	#DIV/0!	2	2	4	2	5	2	7	12	0	126.65
	2009	1	3	2	2	3	4	4	2	18	26	44	0.409091	0	0	0	#DIV/0!	15	12	1	0	3	6	9	12	0	225.05
	2010	1	3	2	2	3	2	2	1	6	3	9	0.666667	0	0	0	#DIV/0!	0	0	1	0	0	0	0	12	0	57.2833
	2011	1	3	2	2	3	2	2	1	10	7	17	0.588235	0	0	0	#DIV/0!	8	7	2	0	0	0	0	12	0	74.3
	2012	1	3	2	2	3	3	2	1	5	2	7	0.714286	0	0	0	#DIV/0!	6	3	1	1	2	6	8	12	0	147.633
	2013	1	3	2	2	3	3	3	2	11	18	29	0.37931	0	0	0	#DIV/0!	10	11	0	0	1	1	2	12	0	140.117
	2014	1	3	2	2	3	1	3	2	0	0	0	#DIV/0!	19	55	74	0.256757	0	1	0	0	0	0	0	12	0	114.683
	2015	1	3	2	2	3	3	3	2	9	7	16	0.5625	0	0	0	#DIV/0!	9	6	0	0	0	0	0	12	0	84.3833
	2016	1	3	2	2	3	3	3	2	1	0	1	1	0	0	0	#DIV/0!	3	7	2	0	0	2	2	12	0	65.3833
	2017	1	3	2	2	3	5	3	2	8	2	10	0.8	0	0	0	#DIV/0!	5	9	3	4	2	2	4	12	0	279.05
	2018	1	3	2	2	3	2	1	1	0	2	2	0	0	0	0	#DIV/0!	1	1	3	0	1	4	5	12	0	115.533
	2019	1	3	2	2	3	5	2	1	3	2	5	0.6	0	0	0	#DIV/0!	2	3	0	2	1	0	1	12	0	67.9833
	2020	1	3	2	4	5	1	1	1	0	0	0	#DIV/0!	28	69	97	0.28866	2	1	0	0	0	0	0	13	0	128.2
	2021	1	3	2	4	5	2	4	2	1	1	2	0.5	0	0	0	#DIV/0!	1	2	1	3	0	4	4	13	0	51.7833
	2022	1	3	2	4	5	2	4	2	13	14	27	0.481481	0	0	0	#DIV/0!	4	7	1	3	2	5	7	13	0	237.05
	2023	1	3	2	4	5	4	2	1	10	6	16	0.625	0	0	0	#DIV/0!	17	14	5	3	4	4	8	13	0	243.45
	2024	1	3	2	4	5	2	3	2	7	9	16	0.4375	0	0	0	#DIV/0!	3	2	0	0	0	2	2	13	0	60.0167
	2025	1	3	2	4	5	2	1	1	11	8	19	0.578947	0	0	0	#DIV/0!	8	4	2	0	0	1	1	13	0	74.9833
	2026	1	3	2	4	5	1	3	2	0	0	0	#DIV/0!	52	98	150	0.346667	7	2	3	0	0	0	0	13	0	231.8
	2027	1	3	2	4	5	4	3	2	24	19	43	0.55814	0	0	0	#DIV/0!	13	13	1	0	0	1	1	13	0	142.517
	2028	1	3	2	4	5	5	1	1	14	8	22	0.636364	0	0	0	#DIV/0!	4	3	0	3	2	5	7	13	0	256.433
	2029	1	3	2	4	5	3	3	2	3	4	7	0.428571	0	0	0	#DIV/0!	4	5	0	0	0	2	2	13	0	46.9333
	2030	1	3	2	4	5	5	1	1	4	0	4	1	0	0	0	#DIV/0!	6	0	3	2	1	7	8	13	0	101.65
	2031	1	3	2	4	5	2	3	2	4	0	4	1	0	0	0	#DIV/0!	1	1	2	0	0	0	0	13	0	28.55
	2032	1	3	2	4	5	2	1	1	1	2	3	0.333333	0	0	0	#DIV/0!	0	0	0	0	0	0	0	13	0	31.2333
	2033	1	3	2	4	5	2	4	2	42	19	61	0.688525	0	0	0	#DIV/0!	9	12	4	0	1	2	3	13	0	339.833
	2034	1	3	2	4	5	4	4	2	10	15	25	0.4	0	0	0	#DIV/0!	5	5	4	0	1	3	4	13	0	171.417
	2035	1	3	2	4	5	2	2	1	30	17	47	0.638298	0	0	0	#DIV/0!	8	5	5	0	2	2	4	13	0	333.15
	2036	1	3	2	4	5	3	1	1	0	0	0	#DIV/0!	0	0	0	#DIV/0!	0	2	0	2	3	1	4	13	0	41
	2037	1	3	2	4	7	2	2	1	13	2	15	0.866667	0	0	0	#DIV/0!	1	1	1	0	3	3	6	18	0	157.833
	2038	1	3	2	4	7	5	1	1	19	5	24	0.791667	0	0	0	#DIV/0!	7	11	3	3	5	7	12	18	0	209.65
	2039	1	3	2	4	7	2	2	1	8	10	18	0.444444	0	0	0	#DIV/0!	0	4	2	0	1	3	4	18	0	141.517
	2040	1	3	2	4	7	3	1	1	3	3	6	0.5	0	0	0	#DIV/0!	0	3	0	0	0	0	0	18	0	22.8
	2041	1	3	2	4	7	4	1	1	29	20	49	0.591837	0	0	0	#DIV/0!	18	10	5	0	0	2	2	18	0	255.533
	2042	1	3	2	4	7	1	2	1	0	0	0	#DIV/0!	23	60	83	0.277108	1	0	0	0	0	0	0	18	0	123.683
	2043	1	3	2	4	7	3	1	1	8	13	21	0.380952	0	0	0	#DIV/0!	8	7	1	0	1	1	2	18	0	130.833
	2044	1	3	2	4	7	3	3	2	43	32	75	0.573333	0	0	0	#DIV/0!	28	30	1	0	2	3	5	18	0	176.2
	2045	1	3	2	4	7	2	1	1	33	19	52	0.634615	0	0	0	#DIV/0!	8	10	4	0	1	1	2	18	0	314.033
	2046	1	3	2	4	7	4	3	2	17	16	33	0.515152	0	0	0	#DIV/0!	10	9	2	0	0	1	1	18	0	181.067
	2047	1	3	2	4	7	3	2	1	8	16	24	0.333333	0	0	0	#DIV/0!	17	6	3	1	3	4	7	18	0	283.483
	2048	1	3	2	4	7	5	4	2	0	0	0	#DIV/0!	0	0	0	#DIV/0!	1	0	0	4	0	3	3	18	0	101.3
	2049	1	3	2	4	7	3	4	2	0	0	0	#DIV/0!	0	0	0	#DIV/0!	2	0	1	6	2	1	3	18	0	100.75
	2050	1	3	2	4	7	1	1	1	0	0	0	#DIV/0!	46	152	198	0.232323	0	0	1	0	0	0	0	18	0	296.317
	2051	1	3	2	4	7	5	4	2	9	1	10	0.9	0	0	0	#DIV/0!	0	3	1	1	0	3	3	18	0	73.5167
	2052	1	3	2	4	7	2	2	1	10	3	13	0.769231	0	0	0	#DIV/0!	1	0	2	0	0	1	1	18	0	100.883
	2053	1	3	2	4	7	2	4	2	15	0	15	1	0	0	0	#DIV/0!	1	5	1	0	3	4	7	18	0	270.6
	2054	1	3	2	4	8	1	1	1	0	0	0	#DIV/0!	8	16	24	0.333333	0	0	0	0	0	0	0	20	0	29.0833
	2055	1	3	2	4	8	2	2	1	9	14	23	0.391304	0	0	0	#DIV/0!	4	7	3	0	0	2	2	20	0	324.5
	2056	1	3	2	4	8	2	1	1	16	12	28	0.571429	0	0	0	#DIV/0!	3	6	6	0	2	4	6	20	0	333.083
	2057	1	3	2	4	8	4	2	1	10	7	17	0.588235	0	0	0	#DIV/0!	11	6	0	0	0	0	0	20	0	62.4667
	2058	1	3	2	4	8	5	3	2	6	3	9	0.666667	0	0	0	#DIV/0!	0	0	0	0	0	1	1	20	0	51.9167
	2059	1	3	2	4	8	5	4	2	18	7	25	0.72	0	0	0	#DIV/0!	6	4	0	2	0	2	2	20	0	158.517
	2060	1	3	2	4	8	4	3	2	7	10	17	0.411765	0	0	0	#DIV/0!	1	2	0	0	0	1	1	20	0	59.6833
	2061	1	3	2	4	8	1	4	2	0	0	0	#DIV/0!	62	163	225	0.275556	1	1	4	0	0	0	0	20	0	336.717
	2062	1	3	2	4	8	3	4	2	2	0	2	1	0	0	0	#DIV/0!	0	1	0	0	0	1	1	20	0	1643
	2063	1	3	2	4	8	3	3	2	7	11	18	0.388889	0	0	0	#DIV/0!	18	10	0	2	4	5	9	20	0	195.717
	2064	1	3	2	4	8	5	2	1	17	5	22	0.772727	0	0	0	#DIV/0!	6	13	4	1	3	2	5	20	0	179.317
	2065	1	3	2	4	8	1	1	1	0	0	0	#DIV/0!	10	28	38	0.263158	1	1	0	0	0	0	0	20	0	52.7833
	2066	1	3	2	4	8	3	3	2	14	23	37	0.378378	0	0	0	#DIV/0!	13	11	6	4	3	3	6	20	0	193.3
	2067	1	3	2	4	8	4	2	1	20	17	37	0.540541	0	0	0	#DIV/0!	15	15	1	1	1	4	5	20	0	229.9
	2068	1	3	2	4	8	3	3	2	3	8	11	0.272727	0	0	0	#DIV/0!	9	7	0	2	0	4	4	20	0	106.417
	2069	1	3	2	4	8	5	4	2	13	5	18	0.722222	0	0	0	#DIV/0!	1	4	5	5	3	10	13	20	0	224.283
	2070	1	3	2	4	8	3	2	1	30	19	49	0.612245	0	0	0	#DIV/0!	12	12	3	0	1	3	4	20	0	272.733
	2071	1	3	2	4	8	2	2	1	3	4	7	0.428571	0	0	0	#DIV/0!	2	1	0	0	1	1	2	20	0	72.2
	2072	1	3	2	2	9	4	1	1	2	3	5	0.4	0	0	0	#DIV/0!	1	2	1	1	2	2	4	16	0	162.317
	2073	1	3	2	2	9	3	2	1	13	9	22	0.590909	0	0	0	#DIV/0!	13	11	0	0	1	3	4	16	0	183.55
	2074	1	3	2	2	9	4	1	1	19	19	38	0.5	0	0	0	#DIV/0!	7	14	1	0	1	0	1	16	0	185.633
	2075	1	3	2	2	9	3	1	1	13	15	28	0.464286	0	0	0	#DIV/0!	10	6	1	1	1	1	2	16	0	179.9
	2076	1	3	2	2	9	2	1	1	9	3	12	0.75	0	0	0	#DIV/0!	1	2	3	0	1	4	5	16	0	152.167
	2077	1	3	2	2	9	3	1	1	11	14	25	0.44	0	0	0	#DIV/0!	4	9	0	0	3	2	5	16	0	110.367
	2078	1	3	2	2	9	4	1	1	2	7	9	0.222222	0	0	0	#DIV/0!	10	6	1	0	1	0	1	16	0	156.15
	2079	1	3	2	2	9	3	1	1	19	17	36	0.527778	0	0	0	#DIV/0!	9	8	12	3	3	5	8	16	0	205.533
	2080	1	3	2	2	9	3	2	1	5	11	16	0.3125	0	0	0	#DIV/0!	3	1	1	1	0	1	1	16	0	85.9
	2081	1	3	2	2	9	5	4	2	12	7	19	0.631579	0	0	0	#DIV/0!	4	7	1	0	0	0	0	16	0	94.8833
	2082	1	3	2	2	9	2	2	1	31	13	44	0.704545	0	0	0	#DIV/0!	4	5	8	0	2	10	12	16	0	305.833
	2083	1	3	2	2	9	2	1	1	24	8	32	0.75	0	0	0	#DIV/0!	4	6	3	0	1	1	2	16	0	204.067
	2084	1	3	2	2	9	3	1	1	6	7	13	0.461538	0	0	0	#DIV/0!	11	6	0	0	0	0	0	16	0	75.5167
	2085	1	3	2	2	9	5	2	1	5	1	6	0.833333	0	0	0	#DIV/0!	2	3	0	0	0	1	1	16	0	63.6
	2086	1	3	2	2	9	1	3	2	0	0	0	#DIV/0!	17	54	71	0.239437	1	1	1	0	0	0	0	16	0	101.783
	2087	1	3	2	2	9	1	1	1	0	0	0	#DIV/0!	41	113	154	0.266234	2	0	0	0	0	0	0	16	0	252.8
	2088	1	3	2	2	11	1	2	1	0	0	0	#DIV/0!	54	161	215	0.251163	6	4	1	0	0	0	0	23	0	304.933
	2089	1	3	2	2	11	2	3	2	7	12	19	0.368421	0	0	0	#DIV/0!	0	5	1	0	0	1	1	23	0	212.75
	2090	1	3	2	2	11	4	4	2	9	13	22	0.409091	0	0	0	#DIV/0!	7	7	0	1	0	5	5	23	0	193.8
	2091	1	3	2	2	11	2	3	2	6	14	20	0.3	0	0	0	#DIV/0!	1	6	2	0	0	2	2	23	0	150.567
	2092	1	3	2	2	11	3	3	2	10	16	26	0.384615	0	0	0	#DIV/0!	3	10	3	0	0	3	3	23	0	137.167
	2093	1	3	2	2	11	2	4	2	12	5	17	0.705882	0	0	0	#DIV/0!	2	3	1	0	1	2	3	23	0	212.117
	2094	1	3	2	2	11	2	2	1	3	4	7	0.428571	0	0	0	#DIV/0!	1	2	1	0	0	1	1	23	0	114.883
	2095	1	3	2	2	11	4	1	1	8	1	9	0.888889	0	0	0	#DIV/0!	2	5	3	0	0	1	1	23	0	91.2667
	2096	1	3	2	2	11	5	1	1	15	6	21	0.714286	0	0	0	#DIV/0!	7	10	5	0	4	3	7	23	0	256.333
	2097	1	3	2	2	11	1	4	2	0	0	0	#DIV/0!	0	2	2	0	0	0	0	0	0	0	0	23	0	0.583333
	2098	1	3	2	2	11	4	3	2	14	11	25	0.56	0	0	0	#DIV/0!	1	9	0	1	2	1	3	23	0	147.483
	2099	1	3	2	2	11	5	1	1	0	3	3	0	0	0	0	#DIV/0!	0	0	1	0	0	1	1	23	0	57.6833
	2100	1	3	2	2	11	1	1	1	0	0	0	#DIV/0!	18	60	78	0.230769	0	0	0	0	0	0	0	23	0	114.483
	2101	1	3	2	2	11	3	1	1	52	40	92	0.565217	0	0	0	#DIV/0!	26	28	9	2	2	3	5	23	0	346.8
	2102	1	3	2	2	11	3	3	2	0	0	0	#DIV/0!	0	0	0	#DIV/0!	0	0	0	0	0	0	0	23	0	0
	2103	1	3	2	2	11	2	3	2	0	3	3	0	0	0	0	#DIV/0!	0	0	0	0	0	1	1	23	0	51.75
	2104	1	3	2	2	11	3	1	1	15	18	33	0.454545	0	0	0	#DIV/0!	13	15	4	2	5	3	8	23	0	274.3
	2105	1	3	2	2	11	5	2	1	14	4	18	0.777778	0	0	0	#DIV/0!	5	12	1	5	3	6	9	23	0	273.1
	2106	1	3	2	4	13	4	2	1	32	32	64	0.5	0	0	0	#DIV/0!	27	12	5	4	1	2	3	6	0	365.25
	2107	1	3	2	4	13	3	4	2	13	14	27	0.481481	0	0	0	#DIV/0!	10	5	0	5	1	1	2	6	0	143.517
	2108	1	3	2	4	13	3	1	1	27	29	56	0.482143	0	0	0	#DIV/0!	13	9	5	4	6	4	10	6	0	374.6
	2109	1	3	2	4	13	5	3	2	15	10	25	0.6	0	0	0	#DIV/0!	7	13	1	3	3	6	9	6	0	321.733
	2110	1	3	2	4	13	3	2	1	4	1	5	0.8	0	0	0	#DIV/0!	3	0	5	12	6	6	12	6	0	253.183
	2111	1	3	2	4	13	2	3	2	25	11	36	0.694444	0	0	0	#DIV/0!	6	5	4	0	0	0	0	6	0	230.583
	2112	1	3	2	4	13	1	3	2	0	0	0	#DIV/0!	44	75	119	0.369748	4	1	1	0	0	0	0	6	0	193.683
	2113	1	3	2	4	13	4	4	2	21	20	41	0.512195	0	0	0	#DIV/0!	14	19	4	2	1	2	3	6	0	228.583
	2114	1	3	2	4	13	3	2	1	10	5	15	0.666667	0	0	0	#DIV/0!	2	7	1	0	0	1	1	6	0	103.817
	2115	1	3	2	4	13	1	3	2	0	0	0	#DIV/0!	65	149	214	0.303738	2	0	3	0	0	0	0	6	0	345.883
	2116	1	3	2	4	13	2	4	2	29	7	36	0.805556	0	0	0	#DIV/0!	5	3	1	0	1	2	3	6	0	366.3
	2117	1	3	2	4	13	2	1	1	41	12	53	0.773585	0	0	0	#DIV/0!	7	11	4	0	1	2	3	6	0	321.05
	2118	1	3	2	4	13	5	1	1	7	0	7	1	0	0	0	#DIV/0!	1	3	1	5	3	1	4	6	0	134.033
	2119	1	3	2	4	13	2	4	2	8	1	9	0.888889	0	0	0	#DIV/0!	2	5	4	0	0	0	0	6	0	131.767
	2120	1	3	2	4	13	3	4	2	21	18	39	0.538462	0	0	0	#DIV/0!	12	9	0	6	1	4	5	6	0	184.567
	2121	1	3	2	4	13	5	2	1	5	2	7	0.714286	0	0	0	#DIV/0!	1	4	0	1	0	2	2	6	0	81.45
	2122	1	3	2	4	14	2	1	1	25	10	35	0.714286	0	0	0	#DIV/0!	3	4	4	0	1	1	2	17	0	339.467
	2123	1	3	2	4	14	4	2	1	7	8	15	0.466667	0	0	0	#DIV/0!	6	7	0	0	0	3	3	17	0	87.15
	2124	1	3	2	4	14	2	2	1	17	5	22	0.772727	0	0	0	#DIV/0!	3	2	2	0	1	0	1	17	0	173.033
	2125	1	3	2	4	14	2	3	2	2	2	4	0.5	0	0	0	#DIV/0!	1	0	2	0	0	0	0	17	0	43.4833
	2126	1	3	2	4	14	3	2	1	31	22	53	0.584906	0	0	0	#DIV/0!	21	8	7	2	1	2	3	17	0	250.983
	2127	1	3	2	4	14	2	2	1	19	9	28	0.678571	0	0	0	#DIV/0!	7	4	1	0	1	2	3	17	0	246.483
	2128	1	3	2	4	14	3	4	2	21	18	39	0.538462	0	0	0	#DIV/0!	15	7	0	10	3	9	12	17	0	305.783
	2129	1	3	2	4	14	1	2	1	0	0	0	#DIV/0!	18	61	79	0.227848	3	3	1	0	0	0	0	17	0	121.617
	2130	1	3	2	4	14	4	4	2	21	10	31	0.677419	0	0	0	#DIV/0!	22	10	4	1	1	0	1	17	0	266.6
	2131	1	3	2	4	14	2	2	1	16	23	39	0.410256	0	0	0	#DIV/0!	3	10	1	0	0	1	1	17	0	115.95
	2132	1	3	2	4	14	5	1	1	10	6	16	0.625	0	0	0	#DIV/0!	5	11	0	5	5	10	15	17	0	196.133
	2133	1	3	2	4	14	4	3	2	30	14	44	0.681818	0	0	0	#DIV/0!	6	13	3	0	2	1	3	17	0	166.433
	2134	1	3	2	4	14	5	4	2	3	1	4	0.75	0	0	0	#DIV/0!	2	1	0	0	0	1	1	17	0	57.2833
	2135	1	3	2	4	14	3	2	1	2	6	8	0.25	0	0	0	#DIV/0!	2	3	0	1	0	0	0	17	0	29.2667
	2136	1	3	2	4	14	4	1	1	5	6	11	0.454545	0	0	0	#DIV/0!	10	4	3	11	5	8	13	17	0	241.95
	2137	1	3	2	4	14	1	2	1	0	1	1	0	75	135	210	0.357143	2	0	2	0	0	0	0	17	0	298.383
	2138	1	3	2	4	15	1	4	2	0	0	0	#DIV/0!	67	146	213	0.314554	2	0	1	0	0	0	0	5	0	341
	2139	1	3	2	4	15	3	2	1	33	25	58	0.568966	0	0	0	#DIV/0!	29	11	8	3	3	3	6	5	0	402.567
	2140	1	3	2	4	15	3	3	2	13	8	21	0.619048	0	0	0	#DIV/0!	4	5	1	0	0	0	0	5	0	121.95
	2141	1	3	2	4	15	2	4	2	17	6	23	0.73913	0	0	0	#DIV/0!	1	5	0	0	1	2	3	5	0	242.917
	2142	1	3	2	4	15	2	2	1	30	13	43	0.697674	0	0	0	#DIV/0!	1	4	1	0	1	1	2	5	0	279.25
	2143	1	3	2	4	15	4	2	1	26	19	45	0.577778	0	0	0	#DIV/0!	20	21	1	1	1	2	3	5	0	192.517
	2144	1	3	2	4	15	4	3	2	3	1	4	0.75	0	0	0	#DIV/0!	3	4	0	0	0	0	0	5	0	71.0167
	2145	1	3	2	4	15	5	4	2	18	5	23	0.782609	0	0	0	#DIV/0!	1	6	1	4	1	2	3	5	0	174.5
	2146	1	3	2	4	15	1	3	2	0	0	0	#DIV/0!	47	88	135	0.348148	1	0	2	0	0	0	0	5	0	199
	2147	1	3	2	4	15	2	3	2	27	3	30	0.9	0	0	0	#DIV/0!	3	0	1	1	3	0	3	5	0	270.833
	2148	1	3	2	4	15	2	3	2	25	5	30	0.833333	0	0	0	#DIV/0!	2	2	1	0	0	0	0	5	0	269.6
	2149	1	3	2	4	15	5	4	2	8	3	11	0.727273	0	0	0	#DIV/0!	7	4	0	9	8	6	14	5	0	257.317
	2150	1	3	2	4	15	3	1	1	3	5	8	0.375	0	0	0	#DIV/0!	3	0	0	1	2	4	6	5	0	91.3833
	2151	1	3	2	4	15	3	2	1	7	12	19	0.368421	0	0	0	#DIV/0!	12	7	0	0	0	0	0	5	0	91.95
	2152	1	3	2	4	15	5	4	2	19	1	20	0.95	0	0	0	#DIV/0!	8	1	4	7	5	6	11	5	0	324.867
	2153	1	3	2	4	15	3	4	2	39	28	67	0.58209	0	0	0	#DIV/0!	49	19	2	3	2	9	11	5	0	428
	2154	1	3	2	4	15	3	1	1	4	7	11	0.363636	0	0	0	#DIV/0!	6	2	0	0	0	0	0	5	0	21.3333
	2155	1	3	2	1	16	3	1	1	12	10	22	0.545455	0	0	0	#DIV/0!	2	2	0	0	3	3	6	14	0	172.283
	2156	1	3	2	1	16	2	4	2	8	6	14	0.571429	0	0	0	#DIV/0!	2	2	2	1	0	3	3	14	0	174.333
	2157	1	3	2	1	16	5	1	1	9	6	15	0.6	0	0	0	#DIV/0!	6	10	4	0	2	11	13	14	0	181.367
	2158	1	3	2	1	16	5	1	1	10	6	16	0.625	0	0	0	#DIV/0!	0	4	0	0	2	3	5	14	0	120.7
	2159	1	3	2	1	16	2	3	2	21	15	36	0.583333	0	0	0	#DIV/0!	9	7	2	0	0	1	1	14	0	176.3
	2160	1	3	2	1	16	1	2	1	0	0	0	#DIV/0!	10	34	44	0.227273	0	0	0	0	0	0	0	14	0	67.5333
	2161	1	3	2	1	16	2	2	1	0	1	1	0	0	0	0	#DIV/0!	0	0	0	0	0	0	0	14	0	42.4333
	2162	1	3	2	1	16	2	4	2	12	8	20	0.6	0	0	0	#DIV/0!	3	7	0	0	1	5	6	14	0	156.983
	2163	1	3	2	1	16	4	2	1	7	14	21	0.333333	0	0	0	#DIV/0!	6	5	2	1	1	3	4	14	0	147.5
	2164	1	3	2	1	16	4	1	1	12	10	22	0.545455	0	0	0	#DIV/0!	15	8	4	1	0	2	2	14	0	186.75
	2165	1	3	2	1	16	5	1	1	1	0	1	1	0	0	0	#DIV/0!	0	0	6	10	4	7	11	14	0	175.233
	2166	1	3	2	1	16	5	1	1	2	1	3	0.666667	0	0	0	#DIV/0!	0	0	0	0	0	0	0	14	0	15.3333
	2167	1	3	2	1	16	3	3	2	12	5	17	0.705882	0	0	0	#DIV/0!	0	3	0	1	2	1	3	14	0	206.533
	2168	1	3	2	1	16	3	1	1	27	22	49	0.55102	0	0	0	#DIV/0!	13	6	1	0	1	0	1	14	0	179.85
	2169	1	3	2	1	16	1	2	1	0	0	0	#DIV/0!	1	5	6	0.166667	0	0	0	0	0	0	0	14	0	7.7
	2170	1	3	2	1	16	1	2	1	0	0	0	#DIV/0!	56	109	165	0.339394	0	0	2	0	0	0	0	14	0	284.767
	2171	1	3	2	1	16	3	4	2	18	16	34	0.529412	0	0	0	#DIV/0!	7	9	2	2	2	3	5	14	0	224.4
	2172	1	3	2	4	18	1	1	1	0	0	0	#DIV/0!	17	37	54	0.314815	0	0	1	0	0	0	0	1	0	71.5833
	2173	1	3	2	4	18	3	1	1	9	10	19	0.473684	0	0	0	#DIV/0!	4	4	0	0	0	1	1	1	0	66.8667
	2174	1	3	2	4	18	3	4	2	18	21	39	0.461538	0	0	0	#DIV/0!	20	20	8	1	3	7	10	1	0	341.883
	2175	1	3	2	4	18	5	2	1	2	1	3	0.666667	0	0	0	#DIV/0!	0	2	2	1	0	1	1	1	0	51.6833
	2176	1	3	2	4	18	4	4	2	21	19	40	0.525	0	0	0	#DIV/0!	8	4	2	1	0	1	1	1	0	218.233
	2177	1	3	2	4	18	2	1	1	30	6	36	0.833333	0	0	0	#DIV/0!	2	4	1	0	1	1	2	1	0	162.767
	2178	1	3	2	4	18	3	2	1	9	8	17	0.529412	0	0	0	#DIV/0!	8	6	0	0	0	0	0	1	0	73.1167
	2179	1	3	2	4	18	2	3	2	0	0	0	#DIV/0!	0	0	0	#DIV/0!	0	0	0	0	0	0	0	1	0	0
	2180	1	3	2	4	18	4	2	1	33	23	56	0.589286	0	0	0	#DIV/0!	26	15	8	14	3	9	12	1	0	436.25
	2181	1	3	2	4	18	2	2	1	18	10	28	0.642857	0	0	0	#DIV/0!	2	3	4	0	0	3	3	1	0	190.25
	2182	1	3	2	4	18	3	4	2	3	5	8	0.375	0	0	0	#DIV/0!	2	3	2	0	0	1	1	1	0	36.3667
	2183	1	3	2	4	18	1	4	2	0	1	1	0	105	178	283	0.371025	0	3	7	0	0	0	0	1	0	468.417
	2184	1	3	2	4	18	3	2	1	14	13	27	0.518519	0	0	0	#DIV/0!	12	3	1	6	3	2	5	1	0	177.8
	2185	1	3	2	4	18	5	2	1	29	9	38	0.763158	0	0	0	#DIV/0!	15	11	3	5	3	4	7	1	0	434.817
	2186	1	3	2	4	18	2	1	1	36	10	46	0.782609	0	0	0	#DIV/0!	17	6	5	0	1	1	2	1	0	351.75
	2187	1	3	2	4	18	5	2	1	7	5	12	0.583333	0	0	0	#DIV/0!	4	3	3	4	8	5	13	1	0	320.2
	2188	1	3	2	4	18	3	3	2	30	13	43	0.697674	0	0	0	#DIV/0!	11	6	5	0	2	1	3	1	0	378.017
	2189	1	3	2	4	21	3	4	2	5	5	10	0.5	0	0	0	#DIV/0!	6	6	4	2	2	2	4	7	0	200.8
	2190	1	3	2	4	21	2	4	2	54	18	72	0.75	0	0	0	#DIV/0!	9	10	4	1	2	2	4	7	0	447.083
	2191	1	3	2	4	21	2	4	2	17	6	23	0.73913	0	0	0	#DIV/0!	1	2	1	0	0	1	1	7	0	105.35
	2192	1	3	2	4	21	5	1	1	22	9	31	0.709677	0	0	0	#DIV/0!	8	8	4	9	2	9	11	7	0	356.833
	2193	1	3	2	4	21	1	4	2	0	0	0	#DIV/0!	63	126	189	0.333333	5	2	1	0	0	0	0	7	0	300.433
	2194	1	3	2	4	21	5	3	2	7	1	8	0.875	0	0	0	#DIV/0!	9	3	3	5	4	4	8	7	0	270.55
	2195	1	3	2	4	21	2	3	2	36	14	50	0.72	0	0	0	#DIV/0!	14	7	3	0	2	0	2	7	0	410.283
	2196	1	3	2	4	21	1	4	2	0	0	0	#DIV/0!	57	95	152	0.375	2	0	0	0	0	0	0	7	0	237.717
	2197	1	3	2	4	21	3	3	2	29	19	48	0.604167	0	0	0	#DIV/0!	28	8	1	0	4	4	8	7	0	248.283
	2198	1	3	2	4	21	4	2	1	21	11	32	0.65625	0	0	0	#DIV/0!	13	9	3	0	1	3	4	7	0	205.833
	2199	1	3	2	4	21	5	4	2	8	7	15	0.533333	0	0	0	#DIV/0!	2	0	1	10	1	6	7	7	0	181.533
	2200	1	3	2	4	21	4	3	2	9	10	19	0.473684	0	0	0	#DIV/0!	12	15	2	1	0	3	3	7	0	111.117
	2201	1	3	2	4	21	3	3	2	2	2	4	0.5	0	0	0	#DIV/0!	7	9	0	6	1	5	6	7	0	182.567
	2202	1	3	2	4	21	3	4	2	11	11	22	0.5	0	0	0	#DIV/0!	5	7	0	0	1	3	4	7	0	124.133
	2203	1	3	2	4	21	2	3	2	13	2	15	0.866667	0	0	0	#DIV/0!	2	4	2	0	1	0	1	7	0	76.3167
	2204	1	3	2	4	21	3	2	1	2	3	5	0.4	0	0	0	#DIV/0!	1	2	0	0	1	1	2	7	0	28.05
	2205	1	3	2	4	21	3	1	1	14	18	32	0.4375	0	0	0	#DIV/0!	14	8	0	1	3	1	4	7	0	293.117
	2206	1	3	2	4	23	1	2	1	0	0	0	#DIV/0!	67	145	212	0.316038	0	2	1	0	0	0	0	11	0	314.183
	2207	1	3	2	4	23	5	2	1	7	1	8	0.875	0	0	0	#DIV/0!	3	1	0	0	0	8	8	11	0	135.9
	2208	1	3	2	4	23	5	4	2	7	1	8	0.875	0	0	0	#DIV/0!	3	1	0	0	0	0	0	11	0	46.7333
	2209	1	3	2	4	23	3	3	2	17	24	41	0.414634	0	0	0	#DIV/0!	20	5	3	0	0	0	0	11	0	161.35
	2210	1	3	2	4	23	3	3	2	15	10	25	0.6	0	0	0	#DIV/0!	4	7	0	0	0	3	3	11	0	264.033
	2211	1	3	2	4	23	3	1	1	7	18	25	0.28	0	0	0	#DIV/0!	8	5	0	3	1	3	4	11	0	166.333
	2212	1	3	2	4	23	2	4	2	31	22	53	0.584906	0	0	0	#DIV/0!	13	4	3	0	0	0	0	11	0	301.6
	2213	1	3	2	4	23	4	3	2	13	14	27	0.481481	0	0	0	#DIV/0!	7	4	2	0	0	0	0	11	0	155.817
	2214	1	3	2	4	23	1	4	2	0	0	0	#DIV/0!	8	18	26	0.307692	0	0	0	0	0	0	0	11	0	33.5833
	2215	1	3	2	4	23	2	2	1	11	8	19	0.578947	0	0	0	#DIV/0!	2	3	1	0	0	0	0	11	0	153.183
	2216	1	3	2	4	23	3	4	2	25	28	53	0.471698	0	0	0	#DIV/0!	19	8	7	2	3	3	6	11	0	299.883
	2217	1	3	2	4	23	5	2	1	0	0	0	#DIV/0!	0	0	0	#DIV/0!	0	1	2	3	4	5	9	11	0	129.667
	2218	1	3	2	4	23	5	1	1	11	4	15	0.733333	0	0	0	#DIV/0!	5	5	0	0	3	2	5	11	0	97.5667
	2219	1	3	2	4	23	3	2	1	1	7	8	0.125	0	0	0	#DIV/0!	5	1	0	0	0	0	0	11	0	35.45
	2220	1	3	2	4	23	2	4	2	3	2	5	0.6	0	0	0	#DIV/0!	0	1	0	0	0	3	3	11	0	69.4833
	2221	1	3	2	4	23	5	2	1	1	1	2	0.5	0	0	0	#DIV/0!	2	0	2	2	3	7	10	11	0	120.5
	2222	1	3	2	4	23	4	3	2	3	4	7	0.428571	0	0	0	#DIV/0!	2	3	1	2	0	1	1	11	0	34.7333
	2223	1	3	2	3	24	2	3	2	13	7	20	0.65	0	0	0	#DIV/0!	3	4	6	1	2	2	4	21	0	268.517
	2224	1	3	2	3	24	3	1	1	13	7	20	0.65	0	0	0	#DIV/0!	12	5	1	0	4	7	11	21	0	279.583
	2225	1	3	2	3	24	2	2	1	15	10	25	0.6	0	0	0	#DIV/0!	5	7	1	0	0	1	1	21	0	179.083
	2226	1	3	2	3	24	3	2	1	26	32	58	0.448276	0	0	0	#DIV/0!	18	14	3	0	0	1	1	21	0	149.883
	2227	1	3	2	3	24	4	2	1	5	12	17	0.294118	0	0	0	#DIV/0!	5	4	1	0	0	1	1	21	0	103.817
	2228	1	3	2	3	24	5	2	1	9	2	11	0.818182	0	0	0	#DIV/0!	2	9	3	11	4	8	12	21	0	268.433
	2229	1	3	2	3	24	5	4	2	12	5	17	0.705882	0	0	0	#DIV/0!	5	11	1	0	2	7	9	21	0	175.683
	2230	1	3	2	3	24	4	1	1	30	27	57	0.526316	0	0	0	#DIV/0!	12	12	3	2	0	3	3	21	0	226.283
	2231	1	3	2	3	24	5	1	1	4	2	6	0.666667	0	0	0	#DIV/0!	0	6	0	0	0	0	0	21	0	1348
	2232	1	3	2	3	24	2	1	1	6	2	8	0.75	0	0	0	#DIV/0!	1	6	0	0	0	0	0	21	0	93.9833
	2233	1	3	2	3	24	2	2	1	4	2	6	0.666667	0	0	0	#DIV/0!	0	2	2	0	0	2	2	21	0	109.35
	2234	1	3	2	3	24	3	2	1	19	29	48	0.395833	0	0	0	#DIV/0!	12	9	4	1	1	5	6	21	0	193.283
	2235	1	3	2	3	24	1	3	2	0	0	0	#DIV/0!	39	96	135	0.288889	3	2	1	0	0	0	0	21	0	186.35
	2236	1	3	2	3	24	3	1	1	1	3	4	0.25	0	0	0	#DIV/0!	0	1	0	0	0	0	0	21	0	16.0333
	2237	1	3	2	3	24	1	2	1	0	1	1	0	15	40	55	0.272727	0	0	0	0	0	0	0	21	0	68.5667
	2238	1	3	2	3	24	3	3	2	16	24	40	0.4	0	0	0	#DIV/0!	7	9	2	1	1	0	1	21	0	189.95
	2239	1	3	2	3	24	2	2	1	12	8	20	0.6	0	0	0	#DIV/0!	5	13	2	1	0	1	1	21	0	243.65
	2240	1	3	2	3	24	1	2	1	0	0	0	#DIV/0!	34	89	123	0.276423	1	1	0	0	0	0	0	21	0	165.083
	2241	1	3	2	4	34	1	4	2	0	0	0	#DIV/0!	66	162	228	0.289474	2	0	4	0	0	0	0	3	0	402.1
	2242	1	3	2	4	34	3	3	2	15	6	21	0.714286	0	0	0	#DIV/0!	7	3	2	0	2	0	2	3	0	93.6167
	2243	1	3	2	4	34	2	1	1	11	9	20	0.55	0	0	0	#DIV/0!	4	4	0	0	1	4	5	3	0	220.033
	2244	1	3	2	4	34	3	4	2	2	2	4	0.5	0	0	0	#DIV/0!	1	0	0	0	0	1	1	3	0	71.5167
	2245	1	3	2	4	34	3	1	1	11	25	36	0.305556	0	0	0	#DIV/0!	9	9	1	0	0	2	2	3	0	103.483
	2246	1	3	2	4	34	3	3	2	19	25	44	0.431818	0	0	0	#DIV/0!	14	20	4	1	3	4	7	3	0	286.983
	2247	1	3	2	4	34	2	4	2	18	9	27	0.666667	0	0	0	#DIV/0!	2	4	5	1	0	1	1	3	0	327.983
	2248	1	3	2	4	34	1	1	1	0	0	0	#DIV/0!	0	0	0	#DIV/0!	0	0	0	0	0	0	0	3	0	0
	2249	1	3	2	4	34	5	1	1	33	8	41	0.804878	0	0	0	#DIV/0!	0	6	1	3	2	4	6	3	0	178.333
	2250	1	3	2	4	34	3	4	2	36	22	58	0.62069	0	0	0	#DIV/0!	28	29	6	12	2	5	7	3	0	424.267
	2251	1	3	2	4	34	1	1	1	0	0	0	#DIV/0!	22	60	82	0.268293	1	0	0	0	0	0	0	3	0	147.6
	2252	1	3	2	4	34	5	4	2	0	2	2	0	0	0	0	#DIV/0!	3	1	5	3	3	8	11	3	0	219.5
	2253	1	3	2	4	34	3	1	1	23	18	41	0.560976	0	0	0	#DIV/0!	17	21	8	3	4	3	7	3	0	414.1
	2254	1	3	2	4	34	4	1	1	0	0	0	#DIV/0!	0	0	0	#DIV/0!	0	0	0	0	0	0	0	3	0	0
	2255	1	3	2	4	34	5	3	2	29	17	46	0.630435	0	0	0	#DIV/0!	6	5	2	2	1	3	4	3	0	163.15
	2256	1	3	2	4	34	2	2	1	18	13	31	0.580645	0	0	0	#DIV/0!	5	5	1	0	3	0	3	3	0	453.3
	2257	1	3	2	4	34	3	1	1	14	7	21	0.666667	0	0	0	#DIV/0!	7	3	2	2	2	1	3	3	0	146.533
	2258	1	3	2	4	34	3	1	1	12	10	22	0.545455	0	0	0	#DIV/0!	6	4	7	4	2	2	4	3	0	197.5
	2259	1	3	2	3	36	3	2	1	64	60	124	0.516129	0	0	0	#DIV/0!	23	21	0	0	3	0	3	2	0	296.333
	2260	1	3	2	3	36	3	3	2	3	2	5	0.6	0	0	0	#DIV/0!	2	1	14	2	6	9	15	2	0	257.917
	2261	1	3	2	3	36	3	1	1	16	24	40	0.4	0	0	0	#DIV/0!	6	3	3	0	5	2	7	2	0	273.367
	2262	1	3	2	3	36	3	4	2	48	30	78	0.615385	0	0	0	#DIV/0!	12	14	4	6	0	5	5	2	0	443.8
	2263	1	3	2	3	36	2	2	1	7	12	19	0.368421	0	0	0	#DIV/0!	0	2	0	0	0	2	2	2	0	113.767
	2264	1	3	2	3	36	2	2	1	1	1	2	0.5	0	0	0	#DIV/0!	0	2	0	0	0	1	1	2	0	81.1333
	2265	1	3	2	3	36	1	2	1	0	0	0	#DIV/0!	75	131	206	0.364078	3	0	0	0	0	0	0	2	0	323.45
	2266	1	3	2	3	36	2	2	1	13	13	26	0.5	0	0	0	#DIV/0!	7	6	1	0	2	0	2	2	0	409.95
	2267	1	3	2	3	36	1	1	1	0	0	0	#DIV/0!	35	96	131	0.267176	0	1	0	0	0	0	0	2	0	216.55
	2268	1	3	2	3	36	5	4	2	10	1	11	0.909091	0	0	0	#DIV/0!	7	5	0	0	0	0	0	2	0	82.0333
	2269	1	3	2	3	36	3	4	2	7	3	10	0.7	0	0	0	#DIV/0!	2	4	0	0	0	0	0	2	0	52.65
	2270	1	3	2	3	36	4	1	1	23	13	36	0.638889	0	0	0	#DIV/0!	21	17	0	0	1	0	1	2	0	192.433
	2271	1	3	2	3	36	5	2	1	17	7	24	0.708333	0	0	0	#DIV/0!	11	9	9	0	4	4	8	2	0	405.85
	2272	1	3	2	3	36	2	3	2	5	3	8	0.625	0	0	0	#DIV/0!	3	3	2	0	0	1	1	2	0	159.35
	2273	1	3	2	3	36	3	1	1	2	1	3	0.666667	0	0	0	#DIV/0!	0	0	1	0	0	0	0	2	0	31.0333
	2274	1	3	2	3	36	4	4	2	25	11	36	0.694444	0	0	0	#DIV/0!	16	14	4	0	1	2	3	2	0	381.383
	2275	1	3	2	3	36	3	2	1	1	0	1	1	0	0	0	#DIV/0!	1	2	0	1	1	1	2	2	0	59
	2276	1	3	2	4	38	5	2	1	6	4	10	0.6	0	0	0	#DIV/0!	0	5	6	2	0	8	8	19	0	175.667
	2277	1	3	2	4	38	3	3	2	32	9	41	0.780488	0	0	0	#DIV/0!	3	4	7	0	0	0	0	19	0	227.083
	2278	1	3	2	4	38	3	2	1	18	8	26	0.692308	0	0	0	#DIV/0!	2	0	1	0	0	0	0	19	0	166.267
	2279	1	3	2	4	38	2	1	1	4	3	7	0.571429	0	0	0	#DIV/0!	3	1	2	6	4	9	13	19	0	173.333
	2280	1	3	2	4	38	2	2	1	10	7	17	0.588235	0	0	0	#DIV/0!	1	3	0	1	2	1	3	19	0	151.6
	2281	1	3	2	4	38	2	2	1	13	16	29	0.448276	0	0	0	#DIV/0!	15	17	0	0	2	1	3	19	0	213.05
	2282	1	3	2	4	38	1	1	1	0	0	0	#DIV/0!	40	92	132	0.30303	2	1	0	0	0	0	0	19	0	193.767
	2283	1	3	2	4	38	3	4	2	17	14	31	0.548387	0	0	0	#DIV/0!	6	4	1	3	2	3	5	19	0	177.783
	2284	1	3	2	4	38	1	3	2	0	0	0	#DIV/0!	47	91	138	0.34058	2	0	0	0	0	0	0	19	0	195.533
	2285	1	3	2	4	38	3	2	1	7	3	10	0.7	0	0	0	#DIV/0!	1	2	0	2	1	4	5	19	0	117.8
	2286	1	3	2	4	38	5	3	2	9	4	13	0.692308	0	0	0	#DIV/0!	10	1	2	0	2	2	4	19	0	153.7
	2287	1	3	2	4	38	2	3	2	20	10	30	0.666667	0	0	0	#DIV/0!	12	10	6	0	1	2	3	19	0	254.467
	2288	1	3	2	4	38	4	1	1	24	20	44	0.545455	0	0	0	#DIV/0!	7	11	2	0	0	0	0	19	0	136.033
	2289	1	3	2	4	38	2	2	1	19	19	38	0.5	0	0	0	#DIV/0!	15	14	1	1	0	6	6	19	0	262.45
	2290	1	3	2	4	38	3	1	1	8	7	15	0.533333	0	0	0	#DIV/0!	3	4	1	0	0	1	1	19	0	72.1333
	2291	1	3	2	4	38	1	1	1	0	0	0	#DIV/0!	2	8	10	0.2	0	0	0	0	0	0	0	19	0	16.8333
	2292	1	3	2	4	38	4	4	2	18	12	30	0.6	0	0	0	#DIV/0!	15	8	2	3	1	3	4	19	0	252.5
	2293	1	3	2	3	39	2	1	1	8	6	14	0.571429	0	0	0	#DIV/0!	0	5	2	0	4	1	5	22	0	232.067
	2294	1	3	2	3	39	5	3	2	20	4	24	0.833333	0	0	0	#DIV/0!	1	9	2	5	3	6	9	22	0	293.6
	2295	1	3	2	3	39	2	2	1	6	5	11	0.545455	0	0	0	#DIV/0!	2	1	2	0	0	4	4	22	0	167.933
	2296	1	3	2	3	39	3	4	2	0	0	0	#DIV/0!	0	0	0	#DIV/0!	0	0	0	0	0	0	0	22	0	2.11667
	2297	1	3	2	3	39	4	3	2	4	11	15	0.266667	0	0	0	#DIV/0!	3	9	1	0	0	2	2	22	0	151.983
	2298	1	3	2	3	39	2	4	2	2	9	11	0.181818	0	0	0	#DIV/0!	2	5	1	0	1	0	1	22	0	129.333
	2299	1	3	2	3	39	2	2	1	19	16	35	0.542857	0	0	0	#DIV/0!	4	8	4	0	0	5	5	22	0	272
	2300	1	3	2	3	39	1	2	1	0	0	0	#DIV/0!	0	0	0	#DIV/0!	0	0	0	0	0	0	0	22	0	0
	2301	1	3	2	3	39	5	2	1	2	8	10	0.2	0	0	0	#DIV/0!	1	3	1	0	1	2	3	22	0	77.8
	2302	1	3	2	3	39	1	3	2	0	0	0	#DIV/0!	75	183	258	0.290698	3	2	0	0	0	0	0	22	0	365.9
	2303	1	3	2	3	39	3	1	1	2	1	3	0.666667	0	0	0	#DIV/0!	1	1	0	0	1	2	3	22	0	31.6667
	2304	1	3	2	3	39	3	1	1	8	21	29	0.275862	0	0	0	#DIV/0!	4	14	1	1	3	6	9	22	0	197.85
	2305	1	3	2	3	39	1	1	1	0	0	0	#DIV/0!	11	30	41	0.268293	1	0	0	0	0	0	0	22	0	52.4
	2306	1	3	2	3	39	4	4	2	5	14	19	0.263158	0	0	0	#DIV/0!	1	9	0	0	0	0	0	22	0	97.6833
	2307	1	3	2	3	39	3	2	1	19	34	53	0.358491	0	0	0	#DIV/0!	15	16	10	1	3	4	7	22	0	271.317
	2308	1	3	2	3	39	3	1	1	11	17	28	0.392857	0	0	0	#DIV/0!	7	16	3	1	2	5	7	22	0	238.3
	2309	1	3	2	3	39	3	3	2	18	29	47	0.382979	0	0	0	#DIV/0!	3	5	1	0	2	4	6	22	0	196.983
	2310	1	3	2	3	39	3	1	1	12	22	34	0.352941	0	0	0	#DIV/0!	3	14	2	0	0	6	6	22	0	161.067
	2311	1	3	2	4	41	3	2	1	9	7	16	0.5625	0	0	0	#DIV/0!	3	1	2	0	1	2	3	8	0	144.9
	2312	1	3	2	4	41	3	1	1	25	21	46	0.543478	0	0	0	#DIV/0!	11	10	0	1	1	5	6	8	0	222.283
	2313	1	3	2	4	41	3	2	1	12	19	31	0.387097	0	0	0	#DIV/0!	3	5	0	0	2	2	4	8	0	79.3333
	2314	1	3	2	4	41	3	4	2	33	19	52	0.634615	0	0	0	#DIV/0!	23	22	2	1	3	4	7	8	0	314.05
	2315	1	3	2	4	41	1	3	2	0	0	0	#DIV/0!	66	161	227	0.290749	2	1	1	0	0	0	0	8	0	319.567
	2316	1	3	2	4	41	2	1	1	10	5	15	0.666667	0	0	0	#DIV/0!	2	1	3	1	1	4	5	8	0	143.65
	2317	1	3	2	4	41	4	2	1	28	11	39	0.717949	0	0	0	#DIV/0!	24	14	2	0	1	1	2	8	0	181.5
	2318	1	3	2	4	41	1	3	2	0	0	0	#DIV/0!	45	110	155	0.290323	0	2	0	0	0	0	0	8	0	220.433
	2319	1	3	2	4	41	5	4	2	12	7	19	0.631579	0	0	0	#DIV/0!	5	7	3	1	1	11	12	8	0	232.333
	2320	1	3	2	4	41	2	4	2	31	14	45	0.688889	0	0	0	#DIV/0!	3	4	5	1	4	6	10	8	0	396.883
	2321	1	3	2	4	41	5	1	1	2	0	2	1	0	0	0	#DIV/0!	1	1	0	1	0	2	2	8	0	17.5667
	2322	1	3	2	4	41	5	3	2	5	3	8	0.625	0	0	0	#DIV/0!	9	8	3	8	6	4	10	8	0	206.25
	2323	1	3	2	4	41	4	1	1	10	5	15	0.666667	0	0	0	#DIV/0!	24	16	2	2	2	2	4	8	0	258.7
	2324	1	3	2	4	41	4	2	1	17	8	25	0.68	0	0	0	#DIV/0!	20	11	5	1	1	1	2	8	0	249.1
	2325	1	3	2	4	41	3	1	1	0	1	1	0	0	0	0	#DIV/0!	2	1	4	13	1	6	7	8	0	187.317
	2326	1	3	2	4	41	2	3	2	71	22	93	0.763441	0	0	0	#DIV/0!	4	8	3	2	1	2	3	8	0	418.133
	2327	1	3	2	4	41	5	2	1	4	1	5	0.8	0	0	0	#DIV/0!	3	0	2	1	0	5	5	8	0	110.833
	2328	1	3	2	4	41	4	2	1	4	1	5	0.8	0	0	0	#DIV/0!	10	9	2	0	0	1	1	8	0	77.1667
	2329	1	3	2	4	42	2	2	1	15	10	25	0.6	0	0	0	#DIV/0!	3	5	2	0	1	2	3	4	0	184.917
	2330	1	3	2	4	42	3	1	1	23	26	49	0.469388	0	0	0	#DIV/0!	21	17	4	7	7	2	9	4	0	382.467
	2331	1	3	2	4	42	2	1	1	31	10	41	0.756098	0	0	0	#DIV/0!	2	6	3	0	2	0	2	4	0	354.833
	2332	1	3	2	4	42	4	1	1	17	25	42	0.404762	0	0	0	#DIV/0!	32	11	1	1	1	1	2	4	0	262.433
	2333	1	3	2	4	42	1	2	1	0	0	0	#DIV/0!	32	64	96	0.333333	0	1	1	0	0	0	0	4	0	132.633
	2334	1	3	2	4	42	5	4	2	25	7	32	0.78125	0	0	0	#DIV/0!	8	10	0	0	0	2	2	4	0	219.517
	2335	1	3	2	4	42	2	4	2	22	4	26	0.846154	0	0	0	#DIV/0!	3	6	5	0	0	2	2	4	0	264.217
	2336	1	3	2	4	42	5	1	1	5	0	5	1	0	0	0	#DIV/0!	3	0	1	0	1	1	2	4	0	39.35
	2337	1	3	2	4	42	4	1	1	4	2	6	0.666667	0	0	0	#DIV/0!	11	16	3	0	1	1	2	4	0	133.567
	2338	1	3	2	4	42	4	3	2	32	28	60	0.533333	0	0	0	#DIV/0!	22	21	3	1	1	4	5	4	0	336.9
	2339	1	3	2	4	42	3	4	2	1	1	2	0.5	0	0	0	#DIV/0!	5	2	7	18	5	6	11	4	0	279.75
	2340	1	3	2	4	42	3	1	1	19	14	33	0.575758	0	0	0	#DIV/0!	12	7	2	0	0	0	0	4	0	165.817
	2341	1	3	2	4	42	2	1	1	47	11	58	0.810345	0	0	0	#DIV/0!	5	1	1	0	0	0	0	4	0	282.317
	2342	1	3	2	4	42	5	4	2	9	2	11	0.818182	0	0	0	#DIV/0!	1	3	3	15	6	6	12	4	0	268.933
	2343	1	3	2	4	42	1	1	1	0	0	0	#DIV/0!	97	162	259	0.374517	9	1	0	0	0	0	0	4	0	417.083
	2344	1	3	2	4	42	3	4	2	15	14	29	0.517241	0	0	0	#DIV/0!	14	11	2	0	0	0	0	4	0	125.267
	2345	1	3	2	4	43	1	1	1	0	0	0	#DIV/0!	53	94	147	0.360544	3	2	7	0	0	0	0	10	0	275.8
	2346	1	3	2	4	43	3	4	2	4	6	10	0.4	0	0	0	#DIV/0!	8	5	1	0	0	2	2	10	0	74.2
	2347	1	3	2	4	43	3	1	1	10	10	20	0.5	0	0	0	#DIV/0!	5	4	0	0	1	5	6	10	0	129.083
	2348	1	3	2	4	43	3	3	2	11	8	19	0.578947	0	0	0	#DIV/0!	19	13	1	5	1	3	4	10	0	186.7
	2349	1	3	2	4	43	2	3	2	24	13	37	0.648649	0	0	0	#DIV/0!	11	4	4	1	2	2	4	10	0	242.15
	2350	1	3	2	4	43	4	2	1	7	15	22	0.318182	0	0	0	#DIV/0!	7	6	0	0	1	0	1	10	0	143.15
	2351	1	3	2	4	43	2	4	2	27	11	38	0.710526	0	0	0	#DIV/0!	10	5	3	0	2	2	4	10	0	305.6
	2352	1	3	2	4	43	5	2	1	1	0	1	1	0	0	0	#DIV/0!	6	0	5	12	2	4	6	10	0	185.7
	2353	1	3	2	4	43	4	2	1	3	6	9	0.333333	0	0	0	#DIV/0!	7	7	0	0	0	1	1	10	0	86.1833
	2354	1	3	2	4	43	1	1	1	0	0	0	#DIV/0!	18	39	57	0.315789	1	1	3	0	0	0	0	10	0	83.6
	2355	1	3	2	4	43	2	3	2	23	12	35	0.657143	0	0	0	#DIV/0!	5	3	1	0	0	2	2	10	0	181.017
	2356	1	3	2	4	43	2	4	2	2	3	5	0.4	0	0	0	#DIV/0!	0	3	0	0	0	0	0	10	0	56.85
	2357	1	3	2	4	43	5	1	1	1	0	1	1	0	0	0	#DIV/0!	0	1	0	1	1	1	2	10	0	39.2167
	2358	1	3	2	4	43	3	1	1	23	16	39	0.589744	0	0	0	#DIV/0!	13	14	1	2	2	3	5	10	0	200.083
	2359	1	3	2	4	43	2	3	2	1	5	6	0.166667	0	0	0	#DIV/0!	3	2	1	0	0	0	0	10	0	25.1167
	2360	1	3	2	4	43	5	2	1	18	3	21	0.857143	0	0	0	#DIV/0!	4	7	0	0	2	3	5	10	0	195.567
	2361	1	3	2	4	43	5	3	2	2	0	2	1	0	0	0	#DIV/0!	0	1	2	1	4	6	10	10	0	109.983
	2362	1	3	2	4	45	2	3	2	25	11	36	0.694444	0	0	0	#DIV/0!	7	2	5	0	1	3	4	9	0	295.217
	2363	1	3	2	4	45	3	2	1	8	8	16	0.5	0	0	0	#DIV/0!	4	3	2	0	0	1	1	9	0	80.5167
	2364	1	3	2	4	45	5	2	1	18	4	22	0.818182	0	0	0	#DIV/0!	10	11	0	1	1	4	5	9	0	185.067
	2365	1	3	2	4	45	3	2	1	45	33	78	0.576923	0	0	0	#DIV/0!	28	12	0	0	0	1	1	9	0	176.85
	2366	1	3	2	4	45	4	4	2	0	0	0	#DIV/0!	0	0	0	#DIV/0!	1	0	1	5	4	9	13	9	0	148.933
	2367	1	3	2	4	45	4	3	2	20	9	29	0.689655	0	0	0	#DIV/0!	20	11	1	0	3	3	6	9	0	227.917
	2368	1	3	2	4	45	3	2	1	0	1	1	0	0	0	0	#DIV/0!	1	0	2	3	3	7	10	9	0	180.2
	2369	1	3	2	4	45	2	4	2	2	1	3	0.666667	0	0	0	#DIV/0!	1	2	0	0	0	0	0	9	0	56.0167
	2370	1	3	2	4	45	1	4	2	0	0	0	#DIV/0!	53	126	179	0.296089	8	1	4	0	0	0	0	9	0	282.433
	2371	1	3	2	4	45	5	2	1	4	2	6	0.666667	0	0	0	#DIV/0!	9	4	0	0	2	4	6	9	0	165.783
	2372	1	3	2	4	45	4	4	2	14	12	26	0.538462	0	0	0	#DIV/0!	15	10	1	0	0	1	1	9	0	163.15
	2373	1	3	2	4	45	1	1	1	0	0	0	#DIV/0!	19	42	61	0.311475	1	0	0	0	0	0	0	9	0	77.5667
	2374	1	3	2	4	45	4	1	1	11	12	23	0.478261	0	0	0	#DIV/0!	2	3	0	1	1	2	3	9	0	138.867
	2375	1	3	2	4	45	2	1	1	24	5	29	0.827586	0	0	0	#DIV/0!	1	1	0	0	0	0	0	9	0	251.667
	2376	1	3	2	4	45	3	2	1	3	4	7	0.428571	0	0	0	#DIV/0!	1	1	0	0	0	0	0	9	0	25.2833
	2377	1	3	2	4	45	2	2	1	7	1	8	0.875	0	0	0	#DIV/0!	0	2	0	0	0	1	1	9	0	64.5333
	2378	1	3	2	1	46	1	1	1	0	0	0	#DIV/0!	30	64	94	0.319149	3	0	3	0	0	0	0	15	0	155.633
	2379	1	3	2	1	46	2	4	2	2	0	2	1	0	0	0	#DIV/0!	1	1	3	3	1	1	2	15	0	129.633
	2380	1	3	2	1	46	2	3	2	5	6	11	0.454545	0	0	0	#DIV/0!	0	0	0	0	1	1	2	15	0	152.467
	2381	1	3	2	1	46	5	1	1	12	6	18	0.666667	0	0	0	#DIV/0!	0	3	2	0	1	7	8	15	0	205.483
	2382	1	3	2	1	46	5	3	2	20	8	28	0.714286	0	0	0	#DIV/0!	5	10	3	1	4	5	9	15	0	295.583
	2383	1	3	2	1	46	2	3	2	10	4	14	0.714286	0	0	0	#DIV/0!	1	2	0	0	0	1	1	15	0	175.983
	2384	1	3	2	1	46	3	2	1	1	0	1	1	0	0	0	#DIV/0!	2	0	1	0	3	5	8	15	0	109.017
	2385	1	3	2	1	46	3	1	1	20	29	49	0.408163	0	0	0	#DIV/0!	7	8	1	0	0	0	0	15	0	130.183
	2386	1	3	2	1	46	4	3	2	3	2	5	0.6	0	0	0	#DIV/0!	2	2	0	0	0	0	0	15	0	11.7833
	2387	1	3	2	1	46	1	3	2	0	0	0	#DIV/0!	34	97	131	0.259542	0	1	2	0	0	0	0	15	0	204.367
	2388	1	3	2	1	46	3	2	1	6	14	20	0.3	0	0	0	#DIV/0!	6	3	0	0	1	1	2	15	0	110.417
	2389	1	3	2	1	46	3	1	1	21	15	36	0.583333	0	0	0	#DIV/0!	10	11	1	1	3	2	5	15	0	231.417
	2390	1	3	2	1	46	4	1	1	8	15	23	0.347826	0	0	0	#DIV/0!	9	2	0	0	1	0	1	15	0	104.333
	2391	1	3	2	1	46	2	1	1	22	11	33	0.666667	0	0	0	#DIV/0!	4	3	2	0	1	2	3	15	0	220.483
	2392	1	3	2	1	46	4	2	1	11	18	29	0.37931	0	0	0	#DIV/0!	16	5	1	0	0	0	0	15	0	141.517
	2393	1	3	2	1	46	3	2	1	9	12	21	0.428571	0	0	0	#DIV/0!	3	2	2	0	1	0	1	15	0	109.1
	2394	1	3	2	1	46	5	2	1	2	0	2	1	0	0	0	#DIV/0!	0	0	0	0	1	3	4	15	0	32.6
	1168	2	1	2	1	2	1	5	3	0	0	0	#DIV/0!	76	0	240	0.316667	1	3	0	0	0	1	1	10	06:11:09	371.15
	1169	2	1	2	1	2	3	4	2	8	0	14	0.571429	0	0	0	#DIV/0!	0	7	0	0	5	5	10	10	04:38:23	278.383
	1170	2	1	2	1	2	2	4	2	2	0	5	0.4	0	0	0	#DIV/0!	0	4	0	0	1	1	2	10	01:26:47	86.7833
	1171	2	1	2	1	2	4	0	0	1	0	1	1	0	0	0	#DIV/0!	0	2	0	0	0	0	0	10	00:24:35	24.5833
	1172	2	1	2	1	2	5	4	2	6	0	10	0.6	0	0	0	#DIV/0!	1	12	0	0	3	7	10	10	04:53:15	293.25
	1173	2	1	2	1	2	3	8	4	0	0	0	#DIV/0!	0	0	0	#DIV/0!	0	1	0	0	0	0	0	10	00:07:00	7
	1174	2	1	2	1	2	3	3	2	45	0	72	0.625	0	0	0	#DIV/0!	7	21	0	0	0	3	3	10	05:23:24	323.4
	1175	2	1	2	1	2	1	0	0	0	0	0	#DIV/0!	4	0	28	0.142857	0	0	0	0	0	1	1	10	00:48:51	48.85
	1176	2	1	2	1	2	2	5	3	19	0	31	0.612903	0	0	0	#DIV/0!	2	4	0	0	0	3	3	10	05:39:55	339.917
	1177	2	1	2	1	2	4	1	1	50	0	76	0.657895	0	0	0	#DIV/0!	8	24	0	0	2	6	8	10	05:06:42	306.7
	1178	2	1	2	1	2	3	6	3	9	0	15	0.6	0	0	0	#DIV/0!	2	10	0	0	1	3	4	10	02:21:19	141.317
	1179	2	1	2	1	2	2	0	0	31	0	61	0.508197	0	0	0	#DIV/0!	0	8	0	0	1	5	6	10	06:08:38	368.633
	1180	2	1	2	1	2	3	2	1	13	0	29	0.448276	0	0	0	#DIV/0!	1	10	0	0	2	2	4	10	02:30:15	150.25
	1181	2	1	2	1	2	3	3	2	3	0	5	0.6	0	0	0	#DIV/0!	0	5	0	0	1	1	2	10	00:46:08	46.1333
	1182	2	1	2	1	2	5	0	0	0	0	0	#DIV/0!	0	0	0	#DIV/0!	0	0	0	0	0	0	0	10	00:22:27	22.45
	1183	2	1	2	1	2	4	4	2	0	0	0	#DIV/0!	0	0	0	#DIV/0!	1	0	0	0	1	2	3	10	01:25:36	85.6
	1184	2	1	2	2	3	1	3	2	0	0	0	#DIV/0!	40	0	154	0.25974	1	0	0	0	0	0	0	18	03:57:40	237.667
	1185	2	1	2	2	3	4	1	1	12	0	17	0.705882	0	0	0	#DIV/0!	5	18	0	0	1	4	5	18	03:50:55	230.917
	1186	2	1	2	2	3	3	7	4	14	0	31	0.451613	0	0	0	#DIV/0!	3	10	0	0	1	4	5	18	03:12:10	192.167
	1187	2	1	2	2	3	2	8	4	21	0	40	0.525	0	0	0	#DIV/0!	3	12	0	0	0	3	3	18	04:49:11	289.183
	1188	2	1	2	2	3	3	2	1	20	0	45	0.444444	0	0	0	#DIV/0!	3	11	0	0	0	1	1	18	03:06:20	186.333
	1189	2	1	2	2	3	2	4	2	4	0	18	0.222222	0	0	0	#DIV/0!	1	8	0	0	0	0	0	18	03:40:44	220.733
	1190	2	1	2	2	3	3	5	3	52	0	83	0.626506	0	0	0	#DIV/0!	7	8	0	0	2	2	4	18	04:40:33	280.55
	1191	2	1	2	2	3	3	6	3	31	0	51	0.607843	0	0	0	#DIV/0!	1	13	0	0	2	2	4	18	02:39:15	159.25
	1192	2	1	2	2	3	5	2	1	18	0	33	0.545455	0	0	0	#DIV/0!	4	15	0	0	3	5	8	18	03:09:30	189.5
	1193	2	1	2	2	3	4	8	4	6	0	9	0.666667	0	0	0	#DIV/0!	2	6	0	0	5	4	9	18	03:47:08	227.133
	1194	2	1	2	2	3	1	7	4	0	0	0	#DIV/0!	22	0	77	0.285714	0	0	0	0	0	0	0	18	01:45:02	105.033
	1195	2	1	2	2	3	2	0	0	4	0	12	0.333333	0	0	0	#DIV/0!	1	6	0	0	0	3	3	18	02:21:33	141.55
	1196	2	1	2	2	3	5	1	1	4	0	6	0.666667	0	0	0	#DIV/0!	0	2	0	0	1	2	3	18	02:01:24	121.4
	1197	2	1	2	2	3	3	2	1	3	0	7	0.428571	0	0	0	#DIV/0!	1	4	0	0	1	1	2	18	02:59:17	179.283
	1198	2	1	2	2	3	5	8	4	2	0	2	1	0	0	0	#DIV/0!	1	2	0	0	1	2	3	18	01:15:28	75.4667
	1199	2	1	2	2	3	1	2	1	0	0	0	#DIV/0!	23	0	63	0.365079	0	0	0	0	0	0	0	18	01:16:07	76.1167
	1200	2	1	2	2	9	5	4	2	5	0	5	1	0	0	0	#DIV/0!	0	4	0	0	0	1	1	12	01:54:49	114.817
	1201	2	1	2	2	9	4	7	4	14	0	20	0.7	0	0	0	#DIV/0!	2	12	0	0	0	3	3	12	01:57:17	117.283
	1202	2	1	2	2	9	4	3	2	29	0	41	0.707317	0	0	0	#DIV/0!	7	17	0	0	2	1	3	12	04:22:00	262
	1203	2	1	2	2	9	4	2	1	2	0	6	0.333333	0	0	0	#DIV/0!	5	12	0	0	0	1	1	12	01:59:11	119.183
	1204	2	1	2	2	9	5	1	1	13	0	15	0.866667	0	0	0	#DIV/0!	0	7	0	0	2	3	5	12	03:32:43	212.717
	1205	2	1	2	2	9	1	5	3	0	0	0	#DIV/0!	21	0	61	0.344262	0	0	0	0	0	0	0	12	01:30:28	90.4667
	1206	2	1	2	2	9	3	2	1	20	0	43	0.465116	0	0	0	#DIV/0!	5	14	0	0	3	2	5	12	04:49:34	289.567
	1207	2	1	2	2	9	3	1	1	5	0	24	0.208333	0	0	0	#DIV/0!	3	10	0	0	4	5	9	12	03:22:47	202.783
	1208	2	1	2	2	9	2	2	1	2	0	3	0.666667	0	0	0	#DIV/0!	0	3	0	0	0	1	1	12	01:44:01	104.017
	1209	2	1	2	2	9	3	1	1	20	0	45	0.444444	0	0	0	#DIV/0!	1	10	0	0	1	4	5	12	02:41:08	161.133
	1210	2	1	2	2	9	5	5	3	4	0	5	0.8	0	0	0	#DIV/0!	0	1	0	0	3	4	7	12	01:44:23	104.383
	1211	2	1	2	2	9	2	5	3	26	0	33	0.787879	0	0	0	#DIV/0!	0	1	0	0	2	1	3	12	03:33:13	213.217
	1212	2	1	2	2	9	3	2	1	15	0	27	0.555556	0	0	0	#DIV/0!	0	3	0	0	0	3	3	12	01:57:46	117.767
	1213	2	1	2	2	9	2	2	1	7	0	18	0.388889	0	0	0	#DIV/0!	0	1	0	0	0	1	1	12	03:15:41	195.683
	1214	2	1	2	2	9	1	5	3	0	0	0	#DIV/0!	71	0	181	0.392265	4	4	0	0	0	0	0	12	05:29:32	329.533
	1215	2	1	2	2	9	2	1	1	15	0	22	0.681818	0	0	0	#DIV/0!	1	2	0	0	3	1	4	12	04:30:31	270.517
	1216	2	1	2	2	11	1	7	4	0	0	1	0	31	0	154	0.201299	0	2	0	0	0	0	0	22	03:24:56	204.933
	1217	2	1	2	2	11	4	3	2	31	0	57	0.54386	0	0	0	#DIV/0!	7	29	0	0	3	1	4	22	05:07:28	307.467
	1218	2	1	2	2	11	3	7	4	1	0	2	0.5	0	0	0	#DIV/0!	0	2	0	0	0	1	1	22	00:24:15	24.25
	1219	2	1	2	2	11	3	0	0	8	0	27	0.296296	0	0	0	#DIV/0!	2	25	0	0	2	3	5	22	04:32:54	272.9
	1220	2	1	2	2	11	2	4	2	13	0	23	0.565217	0	0	0	#DIV/0!	1	4	0	0	2	0	2	22	03:36:38	216.633
	1221	2	1	2	2	11	3	8	4	10	0	18	0.555556	0	0	0	#DIV/0!	2	8	0	0	1	4	5	22	03:06:44	186.733
	1222	2	1	2	2	11	4	2	1	10	0	15	0.666667	0	0	0	#DIV/0!	1	16	0	0	2	1	3	22	02:18:31	138.517
	1223	2	1	2	2	11	5	4	2	9	0	12	0.75	0	0	0	#DIV/0!	0	2	0	0	1	5	6	22	02:30:23	150.383
	1224	2	1	2	2	11	3	0	0	10	0	25	0.4	0	0	0	#DIV/0!	5	28	0	0	1	4	5	22	04:24:17	264.283
	1225	2	1	2	2	11	2	4	2	7	0	10	0.7	0	0	0	#DIV/0!	1	2	0	0	0	0	0	22	01:02:15	62.25
	1226	2	1	2	2	11	5	7	4	13	0	21	0.619048	0	0	0	#DIV/0!	0	11	0	0	5	5	10	22	04:44:32	284.533
	1227	2	1	2	2	11	2	3	2	17	0	36	0.472222	0	0	0	#DIV/0!	0	5	0	0	0	1	1	22	03:43:04	223.067
	1228	2	1	2	2	11	1	4	2	0	0	0	#DIV/0!	32	0	153	0.20915	0	0	0	0	0	0	0	22	03:35:04	215.067
	1229	2	1	2	2	11	2	4	2	1	0	6	0.166667	0	0	0	#DIV/0!	0	3	0	0	0	0	0	22	00:51:21	51.35
	1230	2	1	2	2	11	2	2	1	8	0	19	0.421053	0	0	0	#DIV/0!	0	5	0	0	0	1	1	22	02:30:10	150.167
	1231	2	1	2	2	11	4	6	3	6	0	12	0.5	0	0	0	#DIV/0!	0	4	0	0	0	2	2	22	02:16:25	136.417
	1232	2	1	2	4	13	1	1	1	0	0	1	0	33	0	99	0.333333	1	2	0	0	0	0	0	8	02:46:07	166.117
	1233	2	1	2	4	13	2	4	2	58	0	79	0.734177	0	0	0	#DIV/0!	2	4	0	0	1	2	3	8	06:52:51	412.85
	1234	2	1	2	4	13	2	4	2	21	0	47	0.446809	0	0	0	#DIV/0!	2	7	0	0	1	2	3	8	06:00:52	360.867
	1235	2	1	2	4	13	3	0	0	4	0	14	0.285714	0	0	0	#DIV/0!	0	8	0	0	2	3	5	8	01:42:33	102.55
	1236	2	1	2	4	13	5	4	2	19	0	34	0.558824	0	0	0	#DIV/0!	0	9	0	0	2	5	7	8	06:31:42	391.7
	1237	2	1	2	4	13	4	2	1	22	0	50	0.44	0	0	0	#DIV/0!	15	30	0	0	2	3	5	8	03:26:40	206.667
	1238	2	1	2	4	13	3	5	3	15	0	40	0.375	0	0	0	#DIV/0!	3	11	0	0	0	0	0	8	03:44:35	224.583
	1239	2	1	2	4	13	1	3	2	0	0	0	#DIV/0!	9	0	24	0.375	0	0	0	0	0	0	0	8	00:26:22	26.3667
	1240	2	1	2	4	13	4	4	2	24	0	50	0.48	0	0	0	#DIV/0!	6	29	0	0	3	5	8	8	06:10:03	370.05
	1241	2	1	2	4	13	1	3	2	0	0	0	#DIV/0!	67	0	212	0.316038	6	2	0	0	0	0	0	8	05:47:31	347.517
	1242	2	1	2	4	13	3	4	2	8	0	18	0.444444	0	0	0	#DIV/0!	3	10	0	0	2	2	4	8	03:33:05	213.083
	1243	2	1	2	4	13	3	1	1	1	0	3	0.333333	0	0	0	#DIV/0!	0	1	0	0	4	3	7	8	03:03:25	183.417
	1244	2	1	2	4	13	5	3	2	5	0	7	0.714286	0	0	0	#DIV/0!	0	3	0	0	0	1	1	8	02:11:08	131.133
	1245	2	1	2	4	13	2	3	2	11	0	15	0.733333	0	0	0	#DIV/0!	0	3	0	0	0	0	0	8	02:46:11	166.183
	1246	2	1	2	4	13	2	4	2	9	0	22	0.409091	0	0	0	#DIV/0!	0	2	0	0	0	1	1	8	02:07:11	127.183
	1247	2	1	2	4	13	3	8	4	22	0	48	0.458333	0	0	0	#DIV/0!	1	12	0	0	1	8	9	8	05:02:22	302.367
	1248	2	1	2	1	12	1	0	0	0	0	0	#DIV/0!	2	0	19	0.105263	0	0	0	0	0	0	0	23	00:30:00	30
	1249	2	1	2	1	12	5	0	0	5	0	9	0.555556	0	0	0	#DIV/0!	1	3	0	0	3	5	8	23	02:16:19	136.317
	1250	2	1	2	1	12	4	0	0	14	0	27	0.518519	0	0	0	#DIV/0!	7	28	0	0	1	0	1	23	04:41:04	281.067
	1251	2	1	2	1	12	5	2	1	13	0	17	0.764706	0	0	0	#DIV/0!	1	12	0	0	0	4	4	23	05:21:21	321.35
	1252	2	1	2	1	12	2	0	0	6	0	21	0.285714	0	0	0	#DIV/0!	1	10	0	0	3	2	5	23	05:52:37	352.617
	1253	2	1	2	1	12	3	6	3	55	0	107	0.514019	0	0	0	#DIV/0!	5	28	0	0	2	7	9	23	06:48:26	408.433
	1254	2	1	2	1	12	1	7	4	0	0	1	0	58	0	194	0.298969	1	4	0	0	0	0	0	23	04:24:28	264.467
	1255	2	1	2	1	12	3	5	3	27	0	58	0.465517	0	0	0	#DIV/0!	2	28	0	0	1	5	6	23	05:46:25	346.417
	1256	2	1	2	1	12	3	4	2	6	0	25	0.24	0	0	0	#DIV/0!	1	17	0	0	2	2	4	23	03:17:36	197.6
	1257	2	1	2	1	12	3	0	0	2	0	7	0.285714	0	0	0	#DIV/0!	1	3	0	0	0	0	0	23	00:34:45	34.75
	1258	2	1	2	1	12	1	2	1	0	0	0	#DIV/0!	17	0	94	0.180851	0	2	0	0	0	0	0	23	02:05:32	125.533
	1259	2	1	2	1	12	2	3	2	20	0	33	0.606061	0	0	0	#DIV/0!	1	21	0	0	1	3	4	23	06:48:30	408.5
	1260	2	1	2	4	15	3	6	3	9	0	21	0.428571	0	0	0	#DIV/0!	3	3	0	0	0	2	2	2	02:21:45	141.75
	1261	2	1	2	4	15	4	1	1	23	0	56	0.410714	0	0	0	#DIV/0!	24	9	0	0	5	2	7	2	05:15:30	315.5
	1262	2	1	2	4	15	2	6	3	14	0	26	0.538462	0	0	0	#DIV/0!	0	5	0	0	0	0	0	2	03:11:45	191.75
	1263	2	1	2	4	15	4	1	1	23	0	31	0.741935	0	0	0	#DIV/0!	11	14	0	0	1	3	4	2	05:11:08	311.133
	1264	2	1	2	4	15	2	4	2	9	0	21	0.428571	0	0	0	#DIV/0!	0	4	0	0	2	2	4	2	05:03:50	303.833
	1265	2	1	2	4	15	5	1	1	6	0	9	0.666667	0	0	0	#DIV/0!	0	2	0	0	3	1	4	2	01:08:59	68.9833
	1266	2	1	2	4	15	3	2	1	20	0	33	0.606061	0	0	0	#DIV/0!	6	4	0	0	1	1	2	2	02:51:56	171.933
	1267	2	1	2	4	15	3	1	1	22	0	42	0.52381	0	0	0	#DIV/0!	8	6	0	0	4	6	10	2	05:25:56	325.933
	1268	2	1	2	4	15	5	1	1	16	0	22	0.727273	0	0	0	#DIV/0!	0	1	0	0	2	5	7	2	02:32:53	152.883
	1269	2	1	2	4	15	2	8	4	44	0	57	0.77193	0	0	0	#DIV/0!	2	7	0	0	2	1	3	2	06:21:32	381.533
	1270	2	1	2	4	15	1	1	1	0	0	0	#DIV/0!	76	0	199	0.38191	4	5	0	0	0	0	0	2	05:59:06	359.1
	1271	2	1	2	4	15	2	8	4	7	0	12	0.583333	0	0	0	#DIV/0!	0	1	0	0	0	0	0	2	01:36:44	96.7333
	1272	2	1	2	4	15	5	1	1	40	0	52	0.769231	0	0	0	#DIV/0!	3	8	0	0	2	4	6	2	05:48:12	348.2
	1273	2	1	2	4	15	3	1	1	26	0	55	0.472727	0	0	0	#DIV/0!	5	2	0	0	0	1	1	2	03:57:25	237.417
	1274	2	1	2	4	15	2	1	1	3	0	9	0.333333	0	0	0	#DIV/0!	0	2	0	0	1	1	2	2	00:48:01	48.0167
	1275	2	1	2	4	15	2	6	3	19	0	39	0.487179	0	0	0	#DIV/0!	8	8	0	0	1	1	2	2	03:01:49	181.817
	1276	2	1	2	4	15	1	8	4	0	0	0	#DIV/0!	41	0	100	0.41	2	1	0	0	0	0	0	2	03:10:54	190.9
	1277	2	1	2	1	16	1	1	1	0	0	0	#DIV/0!	7	0	36	0.194444	0	0	0	0	0	0	0	9	00:37:04	37.0667
	1278	2	1	2	1	16	5	5	3	7	0	8	0.875	0	0	0	#DIV/0!	0	3	0	0	1	6	7	9	02:41:46	161.767
	1279	2	1	2	1	16	2	3	2	0	0	3	0	0	0	0	#DIV/0!	0	2	0	0	2	0	2	9	01:23:35	83.5833
	1280	2	1	2	1	16	3	2	1	0	0	0	#DIV/0!	0	0	0	#DIV/0!	0	0	0	0	0	0	0	9	00:02:16	2.26667
	1281	2	1	2	1	16	2	1	1	11	0	18	0.611111	0	0	0	#DIV/0!	0	8	0	0	2	2	4	9	04:41:42	281.7
	1282	2	1	2	1	16	2	3	2	0	0	0	#DIV/0!	0	0	0	#DIV/0!	0	0	0	0	0	0	0	9	00:03:14	3.23333
	1283	2	1	2	1	16	1	5	3	0	0	0	#DIV/0!	15	0	93	0.16129	2	1	0	0	0	0	0	9	02:32:11	152.183
	1284	2	1	2	1	16	3	1	1	15	0	28	0.535714	0	0	0	#DIV/0!	6	15	0	0	1	5	6	9	06:00:34	360.567
	1285	2	1	2	1	16	1	1	1	2	0	4	0.5	36	0	156	0.230769	4	0	0	0	0	0	0	9	03:50:45	230.75
	1286	2	1	2	1	16	4	3	2	3	0	11	0.272727	0	0	0	#DIV/0!	1	6	0	0	0	2	2	9	02:02:20	122.333
	1287	2	1	2	1	16	5	7	4	11	0	14	0.785714	0	0	0	#DIV/0!	0	11	0	0	2	5	7	9	04:12:06	252.1
	1288	2	1	2	1	16	5	1	1	0	0	0	#DIV/0!	0	0	0	#DIV/0!	0	2	0	0	0	0	0	9	00:14:38	14.6333
	1289	2	1	2	1	16	2	4	2	55	0	82	0.670732	0	0	0	#DIV/0!	1	11	0	0	1	3	4	9	06:43:16	403.267
	1290	2	1	2	1	16	3	3	2	46	0	68	0.676471	0	0	0	#DIV/0!	2	12	0	0	2	6	8	9	04:45:52	285.867
	1291	2	1	2	1	16	3	7	4	24	0	49	0.489796	0	0	0	#DIV/0!	2	9	0	0	1	0	1	9	03:32:42	212.7
	1292	2	1	2	1	16	4	5	3	41	0	68	0.602941	0	0	0	#DIV/0!	4	17	0	0	4	5	9	9	05:12:09	312.15
	1293	2	1	2	4	18	1	1	1	0	0	0	#DIV/0!	44	0	171	0.25731	4	2	0	0	0	0	0	6	04:21:02	261.033
	1294	2	1	2	4	18	2	4	2	37	0	51	0.72549	0	0	0	#DIV/0!	2	2	0	0	1	1	2	6	05:25:47	325.783
	1295	2	1	2	4	18	3	7	4	8	0	8	1	0	0	0	#DIV/0!	0	4	0	0	0	2	2	6	02:18:09	138.15
	1296	2	1	2	4	18	4	2	1	20	0	27	0.740741	0	0	0	#DIV/0!	7	20	0	0	1	3	4	6	03:23:08	203.133
	1297	2	1	2	4	18	2	1	1	10	0	15	0.666667	0	0	0	#DIV/0!	0	3	0	0	0	2	2	6	02:28:56	148.933
	1298	2	1	2	4	18	2	2	1	47	0	75	0.626667	0	0	0	#DIV/0!	6	8	0	0	1	4	5	6	04:37:26	277.433
	1299	2	1	2	4	18	4	7	4	17	0	35	0.485714	0	0	0	#DIV/0!	5	7	0	0	3	4	7	6	03:53:31	233.517
	1300	2	1	2	4	18	3	7	4	19	0	35	0.542857	0	0	0	#DIV/0!	11	18	0	0	2	3	5	6	03:54:58	234.967
	1301	2	1	2	4	18	3	5	3	29	0	39	0.74359	0	0	0	#DIV/0!	2	12	0	0	2	4	6	6	03:32:01	212.017
	1302	2	1	2	4	18	2	3	2	22	0	31	0.709677	0	0	0	#DIV/0!	5	3	0	0	0	1	1	6	04:40:57	280.95
	1303	2	1	2	4	18	4	5	3	19	0	38	0.5	0	0	0	#DIV/0!	4	7	0	0	2	5	7	6	03:45:14	225.233
	1304	2	1	2	4	18	5	3	2	0	0	0	#DIV/0!	61	0	163	0.374233	5	2	0	0	0	0	0	6	04:08:23	248.383
	1305	2	1	2	4	18	3	4	2	18	0	38	0.473684	0	0	0	#DIV/0!	9	19	0	0	2	3	5	6	03:28:10	208.167
	1306	2	1	2	4	18	3	1	1	12	0	21	0.571429	0	0	0	#DIV/0!	5	10	0	0	3	1	4	6	02:32:48	152.8
	1307	2	1	2	4	18	5	2	1	7	0	9	0.777778	0	0	0	#DIV/0!	1	3	0	0	2	0	2	6	02:34:31	154.517
	1308	2	1	2	4	18	5	2	1	19	0	25	0.76	0	0	0	#DIV/0!	0	5	0	0	3	3	6	6	03:48:10	228.167
	1309	2	1	2	4	18	3	4	2	13	0	26	0.5	0	0	0	#DIV/0!	1	5	0	0	1	2	3	6	02:36:13	156.217
	1310	2	1	2	4	21	2	6	3	17	0	28	0.607143	0	0	0	#DIV/0!	0	9	0	0	2	1	3	11	04:36:38	276.633
	1311	2	1	2	4	21	3	2	1	4	0	9	0.444444	0	0	0	#DIV/0!	2	3	0	0	1	2	3	11	00:51:00	51
	1312	2	1	2	4	21	5	8	4	24	0	29	0.827586	0	0	0	#DIV/0!	3	12	0	0	4	3	7	11	04:03:10	243.167
	1313	2	1	2	4	21	2	8	4	18	0	23	0.782609	0	0	0	#DIV/0!	0	7	0	0	0	2	2	11	04:42:16	282.267
	1314	2	1	2	4	21	3	2	1	11	0	18	0.611111	0	0	0	#DIV/0!	4	12	0	0	1	0	1	11	03:36:22	216.367
	1315	2	1	2	4	21	4	7	4	2	0	2	1	0	0	0	#DIV/0!	0	2	0	0	0	1	1	11	00:23:49	23.8167
	1316	2	1	2	4	21	4	2	1	10	0	13	0.769231	0	0	0	#DIV/0!	8	6	0	0	4	3	7	11	02:40:43	160.717
	1317	2	1	2	4	21	1	8	4	0	0	0	#DIV/0!	69	0	199	0.346734	5	2	0	0	0	0	0	11	06:09:41	369.683
	1318	2	1	2	4	21	4	1	1	15	0	28	0.535714	0	0	0	#DIV/0!	11	26	0	0	1	1	2	11	03:21:40	201.667
	1319	2	1	2	4	21	3	5	3	4	0	13	0.307692	0	0	0	#DIV/0!	5	7	0	0	1	1	2	11	01:51:43	111.717
	1320	2	1	2	4	21	3	4	2	37	0	62	0.596774	0	0	0	#DIV/0!	8	13	0	0	1	2	3	11	04:59:17	299.283
	1321	2	1	2	4	21	5	4	2	6	0	9	0.666667	0	0	0	#DIV/0!	5	8	0	0	3	3	6	11	03:27:56	207.933
	1322	2	1	2	4	21	2	8	4	9	0	13	0.692308	0	0	0	#DIV/0!	1	4	0	0	0	1	1	11	02:21:40	141.667
	1323	2	1	2	4	21	3	6	3	10	0	20	0.5	0	0	0	#DIV/0!	1	7	0	0	0	0	0	11	02:18:12	138.2
	1324	2	1	2	4	21	2	1	1	9	0	13	0.692308	0	0	0	#DIV/0!	1	1	0	0	0	0	0	11	02:03:12	123.2
	1325	2	1	2	4	21	1	3	2	0	0	0	#DIV/0!	8	0	30	0.266667	0	0	0	0	0	0	0	11	00:50:19	50.3167
	1326	2	1	2	4	22	2	6	3	32	0	41	0.780488	0	0	0	#DIV/0!	1	11	0	0	6	5	11	5	07:34:41	454.683
	1327	2	1	2	4	22	5	1	1	14	0	21	0.666667	0	0	0	#DIV/0!	1	2	0	0	0	0	0	5	03:24:04	204.067
	1328	2	1	2	4	22	3	7	4	6	0	11	0.545455	0	0	0	#DIV/0!	1	5	0	0	0	2	2	5	01:11:33	71.55
	1329	2	1	2	4	22	2	8	4	26	0	37	0.702703	0	0	0	#DIV/0!	3	3	0	0	0	0	0	5	04:06:23	246.383
	1330	2	1	2	4	22	2	1	1	5	0	6	0.833333	0	0	0	#DIV/0!	1	1	0	0	1	4	5	5	02:05:38	125.633
	1331	2	1	2	4	22	1	5	3	0	0	0	#DIV/0!	34	0	103	0.330097	2	0	0	0	0	0	0	5	02:45:55	165.917
	1332	2	1	2	4	22	3	1	1	78	0	114	0.684211	0	0	0	#DIV/0!	31	12	0	0	5	4	9	5	07:12:42	432.7
	1333	2	1	2	4	22	4	0	0	16	0	27	0.592593	0	0	0	#DIV/0!	1	4	0	0	0	2	2	5	01:38:34	98.5667
	1334	2	1	2	4	22	3	4	2	31	0	60	0.516667	0	0	0	#DIV/0!	14	21	0	0	2	5	7	5	07:05:15	425.25
	1335	2	1	2	4	22	1	6	3	0	0	0	#DIV/0!	43	0	115	0.373913	3	2	0	0	0	0	0	5	03:28:15	208.25
	1336	2	1	2	4	22	4	7	4	24	0	48	0.5	0	0	0	#DIV/0!	14	7	0	0	5	2	7	5	05:09:00	309
	1337	2	1	2	4	22	4	6	3	14	0	20	0.7	0	0	0	#DIV/0!	2	4	0	0	0	1	1	5	01:52:58	112.967
	1338	2	1	2	4	22	5	6	3	31	0	43	0.72093	0	0	0	#DIV/0!	4	4	0	0	1	3	4	5	06:50:08	410.133
	1339	2	1	2	4	22	2	6	3	15	0	24	0.625	0	0	0	#DIV/0!	2	8	0	0	0	0	0	5	04:13:15	253.25
	1340	2	1	2	4	22	1	2	1	0	0	0	#DIV/0!	39	0	96	0.40625	3	2	0	0	0	0	0	5	02:38:52	158.867
	1341	2	1	2	4	22	2	5	3	5	0	6	0.833333	0	0	0	#DIV/0!	0	0	0	0	0	0	0	5	01:11:52	71.8667
	1342	2	1	2	3	25	1	1	1	0	0	0	#DIV/0!	66	0	231	0.285714	1	3	0	0	0	0	0	17	06:25:54	385.9
	1343	2	1	2	3	25	5	1	1	4	0	12	0.333333	0	0	0	#DIV/0!	0	7	0	0	5	7	12	17	03:32:14	212.233
	1344	2	1	2	3	25	3	1	1	7	0	13	0.538462	0	0	0	#DIV/0!	2	8	0	0	1	1	2	17	02:35:07	155.117
	1345	2	1	2	3	25	4	1	1	9	0	15	0.6	0	0	0	#DIV/0!	5	10	0	0	4	4	8	17	03:24:29	204.483
	1346	2	1	2	3	25	2	1	1	44	0	66	0.666667	0	0	0	#DIV/0!	2	13	0	0	2	1	3	17	06:12:18	372.3
	1347	2	1	2	3	25	4	1	1	14	0	27	0.518519	0	0	0	#DIV/0!	7	12	0	0	0	4	4	17	03:51:23	231.383
	1348	2	1	2	3	25	3	1	1	31	0	52	0.596154	0	0	0	#DIV/0!	5	18	0	0	4	2	6	17	04:24:40	264.667
	1349	2	1	2	3	25	3	1	1	0	0	1	0	0	0	0	#DIV/0!	0	0	0	0	0	0	0	17	00:06:03	6.05
	1350	2	1	2	3	25	2	1	1	3	0	3	1	0	0	0	#DIV/0!	0	3	0	0	1	2	3	17	00:53:47	53.7833
	1351	2	1	2	3	25	3	1	1	2	0	3	0.666667	0	0	0	#DIV/0!	0	0	0	0	0	1	1	17	00:13:10	13.1667
	1352	2	1	2	3	25	1	7	4	0	0	0	#DIV/0!	7	0	29	0.241379	1	1	0	0	0	0	0	17	00:33:21	33.35
	1353	2	1	2	3	25	3	3	2	10	0	24	0.416667	0	0	0	#DIV/0!	5	10	0	0	0	1	1	17	03:27:46	207.767
	1354	2	1	2	3	25	3	4	2	48	0	80	0.6	0	0	0	#DIV/0!	4	6	0	0	0	2	2	17	05:28:48	328.8
	1355	2	1	2	3	25	3	8	4	26	0	58	0.448276	0	0	0	#DIV/0!	3	11	0	0	3	3	6	17	05:38:39	338.65
	1356	2	1	2	3	25	1	1	1	0	0	0	#DIV/0!	0	0	2	0	0	0	0	0	0	0	0	17	00:00:45	0.75
	1357	2	1	2	3	25	2	1	1	2	0	3	0.666667	0	0	0	#DIV/0!	0	5	0	0	0	0	0	17	00:42:27	42.45
	1358	2	1	2	3	25	3	1	1	1	0	3	0.333333	0	0	0	#DIV/0!	0	1	0	0	0	0	0	17	00:22:50	22.8333
	1359	2	1	2	3	51	1	3	2	0	0	1	0	70	0	290	0.241379	5	5	0	0	0	0	0	19	06:25:07	385.117
	1360	2	1	2	3	51	4	0	0	12	0	21	0.571429	0	0	0	#DIV/0!	5	17	0	0	1	3	4	19	03:51:40	231.667
	1361	2	1	2	3	51	4	2	1	9	0	25	0.36	0	0	0	#DIV/0!	1	13	0	0	1	1	2	19	02:13:04	133.067
	1362	2	1	2	3	51	3	3	2	15	0	43	0.348837	0	0	0	#DIV/0!	4	20	0	0	2	5	7	19	03:55:25	235.417
	1363	2	1	2	3	51	5	4	2	14	0	19	0.736842	0	0	0	#DIV/0!	2	5	0	0	1	5	6	19	03:16:54	196.9
	1364	2	1	2	3	51	2	1	1	12	0	23	0.521739	0	0	0	#DIV/0!	0	14	0	0	1	2	3	19	04:02:07	242.117
	1365	2	1	2	3	51	2	4	2	13	0	17	0.764706	0	0	0	#DIV/0!	4	6	0	0	1	3	4	19	04:51:35	291.583
	1366	2	1	2	3	51	1	0	0	0	0	0	#DIV/0!	3	0	24	0.125	0	0	0	0	0	0	0	19	00:34:55	34.9167
	1367	2	1	2	3	51	5	1	1	1	0	1	1	0	0	0	#DIV/0!	0	2	0	0	1	1	2	19	00:36:44	36.7333
	1368	2	1	2	3	51	5	5	3	4	0	9	0.444444	0	0	0	#DIV/0!	0	4	0	0	2	3	5	19	02:18:26	138.433
	1369	2	1	2	3	51	2	4	2	1	0	1	1	0	0	0	#DIV/0!	0	2	0	0	0	0	0	19	01:08:23	68.3833
	1370	2	1	2	3	51	4	5	3	7	0	16	0.4375	0	0	0	#DIV/0!	1	13	0	0	2	2	4	19	02:24:50	144.833
	1371	2	1	2	3	51	4	5	3	23	0	55	0.418182	0	0	0	#DIV/0!	6	20	0	0	2	2	4	19	04:04:52	244.867
	1372	2	1	2	3	51	4	1	1	25	0	75	0.333333	0	0	0	#DIV/0!	6	19	0	0	1	4	5	19	03:28:57	208.95
	1373	2	1	2	3	51	2	4	2	26	0	52	0.5	0	0	0	#DIV/0!	3	19	0	0	1	4	5	19	04:11:35	251.583
	1374	2	1	2	3	51	2	8	4	2	0	4	0.5	0	0	0	#DIV/0!	0	0	0	0	0	0	0	19	00:32:47	32.7833
	1375	2	1	2	3	26	2	5	3	2	0	5	0.4	0	0	0	#DIV/0!	0	1	0	0	0	0	0	3	00:42:36	42.6
	1376	2	1	2	3	26	2	8	4	46	0	64	0.71875	0	0	0	#DIV/0!	3	11	0	0	3	3	6	3	07:25:55	445.917
	1377	2	1	2	3	26	4	7	4	34	0	59	0.576271	0	0	0	#DIV/0!	32	19	0	0	3	4	7	3	07:35:49	455.817
	1378	2	1	2	3	26	1	2	1	0	0	0	#DIV/0!	35	0	95	0.368421	1	1	0	0	0	0	0	3	02:05:27	125.45
	1379	2	1	2	3	26	5	1	1	9	0	11	0.818182	0	0	0	#DIV/0!	1	9	0	0	1	2	3	3	01:56:16	116.267
	1380	2	1	2	3	26	2	6	3	33	0	51	0.647059	0	0	0	#DIV/0!	6	2	0	0	2	5	7	3	03:22:07	202.117
	1381	2	1	2	3	26	3	2	1	20	0	32	0.625	0	0	0	#DIV/0!	10	16	0	0	4	6	10	3	06:31:14	391.233
	1382	2	1	2	3	26	2	4	2	15	0	22	0.681818	0	0	0	#DIV/0!	2	4	0	0	1	0	1	3	01:40:10	100.167
	1383	2	1	2	3	26	3	1	1	10	0	14	0.714286	0	0	0	#DIV/0!	1	6	0	0	0	0	0	3	00:50:17	50.2833
	1384	2	1	2	3	26	5	1	1	20	0	35	0.571429	0	0	0	#DIV/0!	3	11	0	0	2	4	6	3	06:33:19	393.317
	1385	2	1	2	3	26	4	1	1	65	0	107	0.607477	0	0	0	#DIV/0!	17	32	0	0	1	3	4	3	06:47:24	407.4
	1386	2	1	2	3	26	4	6	3	12	0	16	0.75	0	0	0	#DIV/0!	1	5	0	0	0	0	0	3	01:27:36	87.6
	1387	2	1	2	3	26	3	8	4	6	0	9	0.666667	0	0	0	#DIV/0!	1	1	0	0	0	0	0	3	00:49:41	49.6833
	1388	2	1	2	3	26	3	2	1	23	0	35	0.657143	0	0	0	#DIV/0!	1	4	0	0	0	2	2	3	05:35:12	335.2
	1389	2	1	2	3	26	3	1	1	3	0	6	0.5	0	0	0	#DIV/0!	2	2	0	0	3	4	7	3	01:59:27	119.45
	1390	2	1	2	3	26	1	2	1	1	0	2	0.5	92	0	275	0.334545	6	3	0	0	0	0	0	3	06:54:33	414.55
	1391	2	1	2	4	32	1	6	3	0	0	0	#DIV/0!	26	0	90	0.288889	0	0	0	0	1	0	1	4	02:24:53	144.883
	1392	2	1	2	4	32	4	2	1	10	0	23	0.434783	0	0	0	#DIV/0!	3	5	0	0	1	2	3	4	03:15:56	195.933
	1393	2	1	2	4	32	3	1	1	20	0	32	0.625	0	0	0	#DIV/0!	0	10	0	0	0	2	2	4	03:11:07	191.117
	1394	2	1	2	4	32	3	1	1	22	0	35	0.628571	0	0	0	#DIV/0!	9	11	0	0	2	5	7	4	04:54:20	294.333
	1395	2	1	2	4	32	5	1	1	9	0	12	0.75	0	0	0	#DIV/0!	2	3	0	0	7	6	13	4	04:14:42	254.7
	1396	2	1	2	4	32	3	3	2	37	0	90	0.411111	0	0	0	#DIV/0!	12	19	0	0	1	1	2	4	06:46:48	406.8
	1397	2	1	2	4	32	3	2	1	44	0	79	0.556962	0	0	0	#DIV/0!	34	35	0	0	4	7	11	4	07:27:58	447.967
	1398	2	1	2	4	32	1	7	4	0	0	0	#DIV/0!	10	0	26	0.384615	1	0	0	0	0	0	0	4	00:39:53	39.8833
	1399	2	1	2	4	32	2	3	2	22	0	31	0.709677	0	0	0	#DIV/0!	2	4	0	0	0	2	2	4	06:12:30	372.5
	1400	2	1	2	4	32	1	2	1	0	0	1	0	66	0	208	0.317308	13	4	0	0	0	0	0	4	05:55:13	355.217
	1401	2	1	2	4	32	3	5	3	9	0	12	0.75	0	0	0	#DIV/0!	4	13	0	0	0	3	3	4	02:16:20	136.333
	1402	2	1	2	4	32	3	6	3	11	0	18	0.611111	0	0	0	#DIV/0!	3	3	0	0	0	3	3	4	01:21:56	81.9333
	1403	2	1	2	4	32	2	6	3	4	0	8	0.5	0	0	0	#DIV/0!	1	0	0	0	0	0	0	4	01:10:01	70.0167
	1404	2	1	2	4	32	3	1	1	12	0	22	0.545455	0	0	0	#DIV/0!	5	4	0	0	0	0	0	4	01:18:57	78.95
	1405	2	1	2	4	32	4	5	3	32	0	51	0.627451	0	0	0	#DIV/0!	7	11	0	0	2	5	7	4	04:31:06	271.1
	1406	2	1	2	4	32	2	3	2	26	0	37	0.702703	0	0	0	#DIV/0!	1	6	0	0	3	0	3	4	06:43:39	403.65
	1407	2	1	2	3	50	1	6	3	0	0	0	#DIV/0!	0	0	0	#DIV/0!	0	0	0	0	0	0	0	20	04:07:19	247.317
	1408	2	1	2	3	50	2	0	0	9	0	20	0.45	0	0	0	#DIV/0!	0	8	0	0	0	1	1	20	03:57:52	237.867
	1409	2	1	2	3	50	5	4	2	12	0	16	0.75	0	0	0	#DIV/0!	2	10	0	0	5	4	9	20	05:34:49	334.817
	1410	2	1	2	3	50	2	0	0	1	0	1	1	0	0	0	#DIV/0!	0	0	0	0	0	0	0	20	00:04:33	4.55
	1411	2	1	2	3	50	3	1	1	28	0	64	0.4375	0	0	0	#DIV/0!	10	18	0	0	2	0	2	20	05:58:29	358.483
	1412	2	1	2	3	50	3	3	2	10	0	17	0.588235	0	0	0	#DIV/0!	0	2	0	0	0	0	0	20	01:30:49	90.8167
	1413	2	1	2	3	50	1	1	1	0	0	0	#DIV/0!	0	0	0	#DIV/0!	0	1	0	0	0	0	0	20	02:09:40	129.667
	1414	2	1	2	3	50	3	0	0	0	0	1	0	0	0	0	#DIV/0!	0	0	0	0	0	0	0	20	00:17:00	17
	1415	2	1	2	3	50	3	1	1	14	0	30	0.466667	0	0	0	#DIV/0!	1	18	0	0	6	7	13	20	04:51:12	291.2
	1416	2	1	2	3	50	4	7	4	1	0	2	0.5	0	0	0	#DIV/0!	0	0	0	0	0	0	0	20	00:17:11	17.1833
	1417	2	1	2	3	50	2	1	1	10	0	25	0.4	0	0	0	#DIV/0!	4	9	0	0	1	0	1	20	03:33:13	213.217
	1418	2	1	2	3	50	4	0	0	25	0	57	0.438596	0	0	0	#DIV/0!	5	24	0	0	0	2	2	20	03:45:46	225.767
	1419	2	1	2	3	50	5	0	0	17	0	26	0.653846	0	0	0	#DIV/0!	2	15	0	0	2	4	6	20	03:26:48	206.8
	1420	2	1	2	3	50	3	1	1	21	0	52	0.403846	0	0	0	#DIV/0!	7	9	0	0	1	3	4	20	03:48:56	228.933
	1421	2	1	2	3	50	3	2	1	15	0	26	0.576923	0	0	0	#DIV/0!	2	8	0	0	2	5	7	20	04:30:06	270.1
	1422	2	1	2	3	50	1	4	2	0	0	0	#DIV/0!	0	0	0	#DIV/0!	0	1	0	0	0	0	0	20	00:43:01	43.0167
	1423	2	1	2	2	33	1	3	2	0	0	0	#DIV/0!	12	0	73	0.164384	2	1	0	0	0	0	0	21	01:29:00	89
	1424	2	1	2	2	33	3	7	4	38	0	57	0.666667	0	0	0	#DIV/0!	6	13	0	0	2	2	4	21	03:44:30	224.5
	1425	2	1	2	2	33	2	2	1	17	0	20	0.85	0	0	0	#DIV/0!	1	2	0	0	0	1	1	21	03:00:36	180.6
	1426	2	1	2	2	33	3	1	1	41	0	70	0.585714	0	0	0	#DIV/0!	16	32	0	0	1	5	6	21	05:33:56	333.933
	1427	2	1	2	2	33	3	2	1	5	0	17	0.294118	0	0	0	#DIV/0!	0	0	0	0	0	0	0	21	00:47:55	47.9167
	1428	2	1	2	2	33	5	6	3	4	0	9	0.444444	0	0	0	#DIV/0!	0	8	0	0	6	4	10	21	03:35:13	215.217
	1429	2	1	2	2	33	2	7	4	3	0	6	0.5	0	0	0	#DIV/0!	0	5	0	0	0	1	1	21	00:52:34	52.5667
	1430	2	1	2	2	33	4	1	1	29	0	52	0.557692	0	0	0	#DIV/0!	6	13	0	0	4	8	12	21	05:30:10	330.167
	1431	2	1	2	2	33	2	1	1	20	0	47	0.425532	0	0	0	#DIV/0!	5	19	0	0	1	4	5	21	05:23:29	323.483
	1432	2	1	2	2	33	1	2	1	0	0	0	#DIV/0!	48	0	226	0.212389	6	2	0	0	0	0	0	21	05:31:30	331.5
	1433	2	1	2	2	33	2	2	1	5	0	9	0.555556	0	0	0	#DIV/0!	1	5	0	0	1	1	2	21	02:21:09	141.15
	1434	2	1	2	2	33	2	3	2	22	0	35	0.628571	0	0	0	#DIV/0!	5	17	0	0	2	3	5	21	04:17:22	257.367
	1435	2	1	2	2	33	3	3	2	6	0	12	0.5	0	0	0	#DIV/0!	0	9	0	0	1	3	4	21	01:20:12	80.2
	1436	2	1	2	2	33	3	5	3	0	0	2	0	0	0	0	#DIV/0!	0	0	0	0	0	3	3	21	00:20:38	20.6333
	1437	2	1	2	2	33	4	5	3	4	0	6	0.666667	0	0	0	#DIV/0!	0	4	0	0	0	1	1	21	01:06:34	66.5667
	1438	2	1	2	2	33	2	1	1	1	0	4	0.25	0	0	0	#DIV/0!	1	3	0	0	1	5	6	21	02:08:15	128.25
	1439	2	1	2	2	33	2	3	2	0	0	2	0	0	0	0	#DIV/0!	0	0	0	0	0	0	0	21	00:35:47	35.7833
	1440	2	1	2	4	37	1	1	1	0	0	0	#DIV/0!	48	0	146	0.328767	0	0	0	0	0	0	0	14	0	0
	1441	2	1	2	4	37	2	2	1	20	0	23	0.869565	0	0	0	#DIV/0!	0	0	0	0	0	0	0	14	0	0
	1442	2	1	2	4	37	5	5	3	0	0	0	#DIV/0!	0	0	0	#DIV/0!	0	0	0	0	0	0	0	14	0	0
	1443	2	1	2	4	37	3	6	3	42	0	59	0.711864	0	0	0	#DIV/0!	0	0	0	0	0	0	0	14	0	0
	1444	2	1	2	4	37	3	1	1	3	0	5	0.6	0	0	0	#DIV/0!	0	0	0	0	0	0	0	14	0	0
	1445	2	1	2	4	37	2	8	4	14	0	18	0.777778	0	0	0	#DIV/0!	0	0	0	0	0	0	0	14	0	0
	1446	2	1	2	4	37	1	1	1	0	0	0	#DIV/0!	29	0	98	0.295918	0	0	0	0	0	0	0	14	0	0
	1447	2	1	2	4	37	5	4	2	17	0	27	0.62963	0	0	0	#DIV/0!	0	0	0	0	0	0	0	14	0	0
	1448	2	1	2	4	37	4	1	1	1	0	2	0.5	0	0	0	#DIV/0!	0	0	0	0	0	0	0	14	0	0
	1449	2	1	2	4	37	2	1	1	4	0	5	0.8	0	0	0	#DIV/0!	0	0	0	0	0	0	0	14	0	0
	1450	2	1	2	4	37	3	4	2	15	0	26	0.576923	0	0	0	#DIV/0!	0	0	0	0	0	0	0	14	0	0
	1451	2	1	2	4	37	3	7	4	24	0	34	0.705882	0	0	0	#DIV/0!	0	0	0	0	0	0	0	14	0	0
	1452	2	1	2	4	37	4	1	1	8	0	11	0.727273	0	0	0	#DIV/0!	0	0	0	0	0	0	0	14	0	0
	1453	2	1	2	4	37	2	7	4	11	0	11	1	0	0	0	#DIV/0!	0	0	0	0	0	0	0	14	0	0
	1454	2	1	2	4	37	1	2	1	0	0	0	#DIV/0!	13	0	40	0.325	0	0	0	0	0	0	0	14	0	0
	1455	2	1	2	4	37	3	1	1	20	0	31	0.645161	0	0	0	#DIV/0!	0	0	0	0	0	0	0	14	0	0
	1456	2	1	2	4	38	2	3	2	13	0	24	0.541667	0	0	0	#DIV/0!	1	5	0	0	0	1	1	1	06:40:01	400.017
	1457	2	1	2	4	38	2	3	2	11	0	13	0.846154	0	0	0	#DIV/0!	3	4	0	0	0	5	5	1	02:14:53	134.883
	1458	2	1	2	4	38	4	1	1	4	0	7	0.571429	0	0	0	#DIV/0!	1	2	0	0	0	0	0	1	01:04:46	64.7667
	1459	2	1	2	4	38	3	5	3	24	0	35	0.685714	0	0	0	#DIV/0!	5	11	0	0	1	3	4	1	02:15:48	135.8
	1460	2	1	2	4	38	3	8	4	25	0	46	0.543478	0	0	0	#DIV/0!	7	13	0	0	4	6	10	1	04:49:53	289.883
	1461	2	1	2	4	38	4	1	1	61	0	88	0.693182	0	0	0	#DIV/0!	9	17	0	0	2	2	4	1	06:29:07	389.117
	1462	2	1	2	4	38	1	4	2	0	0	0	#DIV/0!	34	0	114	0.298246	1	1	0	0	0	0	0	1	03:09:15	189.25
	1463	2	1	2	4	38	4	5	3	7	0	15	0.466667	0	0	0	#DIV/0!	2	4	0	0	1	0	1	1	02:23:41	143.683
	1464	2	1	2	4	38	5	5	3	5	0	6	0.833333	0	0	0	#DIV/0!	2	2	0	0	2	2	4	1	01:31:44	91.7333
	1465	2	1	2	4	38	2	1	1	4	0	7	0.571429	0	0	0	#DIV/0!	1	1	0	0	0	0	0	1	00:47:24	47.4
	1466	2	1	2	4	38	1	1	1	0	0	0	#DIV/0!	43	0	116	0.37069	2	1	0	0	0	0	0	1	03:37:38	217.633
	1467	2	1	2	4	38	1	4	2	0	0	0	#DIV/0!	27	0	75	0.36	4	1	0	0	0	0	0	1	02:13:12	133.2
	1468	2	1	2	4	38	3	3	2	9	0	22	0.409091	0	0	0	#DIV/0!	4	12	0	0	1	1	2	1	03:48:38	228.633
	1469	2	1	2	4	38	3	5	3	55	0	81	0.679012	0	0	0	#DIV/0!	8	21	0	0	1	1	2	1	05:50:49	350.817
	1470	2	1	2	4	38	2	4	2	33	0	40	0.825	0	0	0	#DIV/0!	4	3	0	0	3	7	10	1	06:56:54	416.9
	1471	2	1	2	4	38	5	5	3	21	0	25	0.84	0	0	0	#DIV/0!	0	3	0	0	1	7	8	1	03:44:52	224.867
	1472	2	1	2	4	38	2	3	2	13	0	19	0.684211	0	0	0	#DIV/0!	1	7	0	0	3	4	7	1	04:21:01	261.017
	1473	2	1	2	4	53	1	7	4	0	0	1	0	31	0	75	0.413333	2	3	0	0	0	0	0	13	02:11:37	131.617
	1474	2	1	2	4	53	2	6	3	0	0	0	#DIV/0!	0	0	0	#DIV/0!	0	0	0	0	0	1	1	13	00:06:22	6.36667
	1475	2	1	2	4	53	2	8	4	4	0	7	0.571429	0	0	0	#DIV/0!	0	0	0	0	1	1	2	13	01:55:58	115.967
	1476	2	1	2	4	53	3	7	4	8	0	13	0.615385	0	0	0	#DIV/0!	0	6	0	0	2	0	2	13	01:59:52	119.867
	1477	2	1	2	4	53	2	3	2	14	0	23	0.608696	0	0	0	#DIV/0!	1	3	0	0	0	4	4	13	03:43:48	223.8
	1478	2	1	2	4	53	3	8	4	10	0	18	0.555556	0	0	0	#DIV/0!	0	7	0	0	0	1	1	13	01:13:28	73.4667
	1479	2	1	2	4	53	3	1	1	14	0	32	0.4375	0	0	0	#DIV/0!	12	28	0	0	3	2	5	13	04:57:39	297.65
	1480	2	1	2	4	53	2	7	4	13	0	22	0.590909	0	0	0	#DIV/0!	2	6	0	0	1	1	2	13	05:00:36	300.6
	1481	2	1	2	4	53	5	3	2	17	0	26	0.653846	0	0	0	#DIV/0!	2	12	0	0	1	2	3	13	03:21:42	201.7
	1482	2	1	2	4	53	5	5	3	12	0	16	0.75	0	0	0	#DIV/0!	0	8	0	0	0	2	2	13	02:44:33	164.55
	1483	2	1	2	4	53	1	3	2	0	0	0	#DIV/0!	9	0	32	0.28125	0	2	0	0	0	0	0	13	00:44:41	44.6833
	1484	2	1	2	4	53	3	6	3	3	0	3	1	0	0	0	#DIV/0!	0	2	0	0	2	1	3	13	01:44:11	104.183
	1485	2	1	2	4	53	4	2	1	24	0	42	0.571429	0	0	0	#DIV/0!	11	21	0	0	1	1	2	13	04:34:13	274.217
	1486	2	1	2	4	53	5	1	1	0	0	0	#DIV/0!	0	0	0	#DIV/0!	0	0	0	0	0	0	0	13	00:01:07	1.11667
	1487	2	1	2	4	53	1	6	3	0	0	0	#DIV/0!	51	0	153	0.333333	2	2	0	0	0	0	0	13	04:03:38	243.633
	1488	2	1	2	4	53	3	2	1	10	0	19	0.526316	0	0	0	#DIV/0!	9	6	0	0	4	3	7	13	03:14:00	194
	1489	2	1	2	4	53	2	4	2	23	0	35	0.657143	0	0	0	#DIV/0!	2	6	0	0	2	0	2	13	04:18:39	258.65
	1490	2	1	2	4	53	3	5	3	31	0	65	0.476923	0	0	0	#DIV/0!	9	14	0	0	1	2	3	13	04:15:05	255.083
	1491	2	1	2	4	41	1	2	1	0	0	0	#DIV/0!	30	0	119	0.252101	2	1	0	0	0	0	0	16	02:51:23	171.383
	1492	2	1	2	4	41	4	2	1	27	0	37	0.72973	0	0	0	#DIV/0!	10	7	0	0	1	2	3	16	02:58:15	178.25
	1493	2	1	2	4	41	4	2	1	0	0	0	#DIV/0!	0	0	0	#DIV/0!	0	3	0	0	0	0	0	16	00:26:30	26.5
	1494	2	1	2	4	41	2	3	2	1	0	2	0.5	0	0	0	#DIV/0!	0	2	0	0	0	0	0	16	00:43:01	43.0167
	1495	2	1	2	4	41	4	1	1	19	0	35	0.542857	0	0	0	#DIV/0!	22	26	0	0	4	4	8	16	05:12:02	312.033
	1496	2	1	2	4	41	3	4	2	23	0	35	0.657143	0	0	0	#DIV/0!	5	13	0	0	4	1	5	16	04:34:38	274.633
	1497	2	1	2	4	41	2	3	2	4	0	5	0.8	0	0	0	#DIV/0!	1	4	0	0	0	0	0	16	01:16:25	76.4167
	1498	2	1	2	4	41	2	3	2	13	0	23	0.565217	0	0	0	#DIV/0!	3	3	0	0	0	3	3	16	05:17:21	317.35
	1499	2	1	2	4	41	4	1	1	6	0	9	0.666667	0	0	0	#DIV/0!	5	3	0	0	2	8	10	16	02:52:27	172.45
	1500	2	1	2	4	41	1	1	1	0	0	0	#DIV/0!	52	0	168	0.309524	1	2	0	0	0	0	0	16	04:08:37	248.617
	1501	2	1	2	4	41	5	7	4	37	0	45	0.822222	0	0	0	#DIV/0!	2	7	0	0	1	3	4	16	04:45:21	285.35
	1502	2	1	2	4	41	3	5	3	3	0	4	0.75	0	0	0	#DIV/0!	1	0	0	0	0	1	1	16	01:51:13	111.217
	1503	2	1	2	4	41	3	2	1	22	0	39	0.564103	0	0	0	#DIV/0!	4	10	0	0	1	5	6	16	02:10:36	130.6
	1504	2	1	2	4	41	2	1	1	26	0	43	0.604651	0	0	0	#DIV/0!	3	7	0	0	2	3	5	16	05:36:43	336.717
	1505	2	1	2	4	41	3	6	3	8	0	18	0.444444	0	0	0	#DIV/0!	0	3	0	0	0	1	1	16	00:44:29	44.4833
	1506	2	1	2	4	41	3	4	2	23	0	40	0.575	0	0	0	#DIV/0!	5	13	0	0	3	2	5	16	02:38:34	158.567
	1507	2	1	2	4	41	5	8	4	4	0	4	1	0	0	0	#DIV/0!	0	2	0	0	1	1	2	16	00:51:07	51.1167
	1508	2	1	2	4	42	5	8	4	5	0	7	0.714286	0	0	0	#DIV/0!	0	1	0	0	0	0	0	15	01:16:56	76.9333
	1509	2	1	2	4	42	3	6	3	30	0	42	0.714286	0	0	0	#DIV/0!	0	9	0	0	2	4	6	15	04:51:22	291.367
	1510	2	1	2	4	42	4	7	4	13	0	17	0.764706	0	0	0	#DIV/0!	2	19	0	0	0	0	0	15	03:45:35	225.583
	1511	2	1	2	4	42	4	6	3	6	0	9	0.666667	0	0	0	#DIV/0!	2	10	0	0	0	1	1	15	01:34:34	94.5667
	1512	2	1	2	4	42	3	4	2	22	0	36	0.611111	0	0	0	#DIV/0!	8	11	0	0	2	2	4	15	04:16:07	256.117
	1513	2	1	2	4	42	5	7	4	12	0	16	0.75	0	0	0	#DIV/0!	0	9	0	0	2	3	5	15	02:44:52	164.867
	1514	2	1	2	4	42	1	6	3	0	0	0	#DIV/0!	31	0	123	0.252033	1	0	0	0	0	0	0	15	03:32:43	212.717
	1515	2	1	2	4	42	5	0	0	5	0	5	1	0	0	0	#DIV/0!	0	0	0	0	1	1	2	15	01:26:29	86.4833
	1516	2	1	2	4	42	2	4	2	24	0	37	0.648649	0	0	0	#DIV/0!	2	11	0	0	0	2	2	15	04:49:00	289
	1517	2	1	2	4	42	2	3	2	19	0	37	0.513514	0	0	0	#DIV/0!	1	6	0	0	1	2	3	15	03:50:00	230
	1518	2	1	2	4	42	3	2	2	9	0	14	0.642857	0	0	0	#DIV/0!	0	6	0	0	1	2	3	15	01:38:06	98.1
	1519	2	1	2	4	42	2	6	3	24	0	32	0.75	0	0	0	#DIV/0!	2	13	0	0	4	3	7	15	03:32:05	212.083
	1520	2	1	2	4	42	3	4	2	6	0	8	0.75	0	0	0	#DIV/0!	1	3	0	0	1	1	2	15	02:16:31	136.517
	1521	2	1	2	4	42	2	3	2	9	0	11	0.818182	0	0	0	#DIV/0!	2	4	0	0	1	3	4	15	03:08:15	188.25
	1522	2	1	2	4	42	4	2	1	15	0	34	0.441176	0	0	0	#DIV/0!	3	12	0	0	1	0	1	15	02:13:20	133.333
	1523	2	1	2	4	42	1	1	1	0	0	0	#DIV/0!	40	0	135	0.296296	0	0	0	0	0	0	0	15	03:27:17	207.283
	1524	2	1	2	4	43	2	1	1	25	0	35	0.714286	0	0	0	#DIV/0!	2	10	0	0	1	1	2	7	05:07:49	307.817
	1525	2	1	2	4	43	3	2	1	5	0	11	0.454545	0	0	0	#DIV/0!	0	2	0	0	2	0	2	7	01:23:25	83.4167
	1526	2	1	2	4	43	3	1	1	24	0	44	0.545455	0	0	0	#DIV/0!	12	17	0	0	4	5	9	7	04:38:35	278.583
	1527	2	1	2	4	43	2	3	2	14	0	29	0.482759	0	0	0	#DIV/0!	0	3	0	0	1	1	2	7	03:47:00	227
	1528	2	1	2	4	43	4	3	2	5	0	8	0.625	0	0	0	#DIV/0!	3	2	0	0	5	6	11	7	03:19:42	199.7
	1529	2	1	2	4	43	2	3	2	10	0	15	0.666667	0	0	0	#DIV/0!	0	8	0	0	0	4	4	7	03:08:13	188.217
	1530	2	1	2	4	43	3	3	2	26	0	40	0.65	0	0	0	#DIV/0!	4	14	0	0	2	5	7	7	04:07:04	247.067
	1531	2	1	2	4	43	3	4	2	13	0	19	0.684211	0	0	0	#DIV/0!	4	9	0	0	2	3	5	7	03:10:17	190.283
	1532	2	1	2	4	43	4	3	2	30	0	71	0.422535	0	0	0	#DIV/0!	17	8	0	0	1	1	2	7	05:01:13	301.217
	1533	2	1	2	4	43	1	2	1	0	0	0	#DIV/0!	66	0	194	0.340206	6	6	0	0	0	1	1	7	05:48:44	348.733
	1534	2	1	2	4	43	3	1	1	28	0	42	0.666667	0	0	0	#DIV/0!	2	4	0	0	1	1	2	7	05:50:00	350
	1535	2	1	2	4	43	5	2	1	8	0	16	0.5	0	0	0	#DIV/0!	0	5	0	0	1	2	3	7	03:30:02	210.033
	1536	2	1	2	4	43	1	3	2	0	0	0	#DIV/0!	41	0	129	0.317829	7	1	0	0	0	0	0	7	03:11:16	191.267
	1537	2	1	2	4	43	3	6	3	3	0	8	0.375	0	0	0	#DIV/0!	3	6	0	0	0	1	1	7	01:04:03	64.05
	1538	2	1	2	4	43	5	3	2	20	0	30	0.666667	0	0	0	#DIV/0!	1	3	0	0	2	4	6	7	05:36:22	336.367
	1539	2	1	2	4	43	3	1	1	27	0	69	0.391304	0	0	0	#DIV/0!	6	11	0	0	1	3	4	7	03:53:48	233.8
	1540	2	1	2	3	52	2	0	0	43	0	80	0.5375	0	0	0	#DIV/0!	1	23	0	0	3	5	8	24	05:47:35	347.583
	1541	2	1	2	3	52	5	1	1	15	0	22	0.681818	0	0	0	#DIV/0!	2	16	0	0	3	5	8	24	05:02:55	302.917
	1542	2	1	2	3	52	5	6	3	5	0	8	0.625	0	0	0	#DIV/0!	0	6	0	0	2	2	4	24	03:21:12	201.2
	1543	2	1	2	3	52	2	0	0	2	0	8	0.25	0	0	0	#DIV/0!	0	8	0	0	0	3	3	24	01:48:17	108.283
	1544	2	1	2	3	52	3	5	3	1	0	1	1	0	0	0	#DIV/0!	0	4	0	0	0	1	1	24	01:11:37	71.6167
	1545	2	1	2	3	52	2	3	2	1	0	1	1	0	0	0	#DIV/0!	0	2	0	0	0	0	0	24	00:18:42	18.7
	1546	2	1	2	3	52	3	4	2	13	0	28	0.464286	0	0	0	#DIV/0!	1	5	0	0	1	2	3	24	03:58:59	238.983
	1547	2	1	2	3	52	3	0	0	0	0	1	0	0	0	0	#DIV/0!	0	3	0	0	0	1	1	24	00:37:53	37.8833
	1548	2	1	2	3	52	2	0	0	0	0	2	0	0	0	0	#DIV/0!	0	4	0	0	0	1	1	24	00:19:05	19.0833
	1549	2	1	2	3	52	2	1	1	29	0	62	0.467742	0	0	0	#DIV/0!	10	47	0	0	4	3	7	24	05:50:57	350.95
	1550	2	1	2	3	52	1	0	0	0	0	0	#DIV/0!	0	0	0	#DIV/0!	0	0	0	0	0	0	0	24	00:00:30	0.5
	1551	2	1	2	3	52	2	2	1	15	0	37	0.405405	0	0	0	#DIV/0!	3	20	0	0	2	2	4	24	03:56:29	236.483
	1552	2	1	2	3	52	2	5	3	9	0	24	0.375	0	0	0	#DIV/0!	2	17	0	0	1	2	3	24	03:27:28	207.467
	1553	2	1	2	3	52	3	8	4	1	0	1	1	0	0	0	#DIV/0!	0	0	0	0	0	1	1	24	00:53:00	53
	1554	2	1	2	3	52	1	7	4	0	0	0	#DIV/0!	83	0	367	0.226158	1	10	0	0	0	0	0	24	07:00:00	420
	1555	2	1	2	3	52	4	0	0	23	0	37	0.621622	0	0	0	#DIV/0!	3	29	0	0	1	2	3	24	05:39:43	339.717
	1556	2	2	2	1	2	1	0	0	0	0	0	#DIV/0!	47	0	150	0.313333	1	2	0	0	0	0	0	14	03:26:08	206.133
	1557	2	2	2	1	2	5	2	1	10	0	0	#DIV/0!	0	0	0	#DIV/0!	1	5	0	0	4	2	6	14	05:28:23	328.383
	1558	2	2	2	1	2	2	7	4	1	0	0	#DIV/0!	0	0	0	#DIV/0!	0	1	0	0	0	1	1	14	01:22:52	82.8667
	1559	2	2	2	1	2	3	4	2	6	0	0	#DIV/0!	0	0	0	#DIV/0!	1	3	0	0	0	6	6	14	04:04:52	244.867
	1560	2	2	2	1	2	3	8	4	1	0	0	#DIV/0!	0	0	0	#DIV/0!	2	1	0	0	0	3	3	14	00:51:14	51.2333
	1561	2	2	2	1	2	2	3	2	22	0	0	#DIV/0!	0	0	0	#DIV/0!	3	7	0	0	2	2	4	14	05:49:26	349.433
	1562	2	2	2	1	2	4	6	3	18	0	0	#DIV/0!	0	0	0	#DIV/0!	4	19	0	0	4	4	8	14	04:47:57	287.95
	1563	2	2	2	1	2	3	2	1	18	0	0	#DIV/0!	0	0	0	#DIV/0!	3	6	0	0	0	0	0	14	01:58:21	118.35
	1564	2	2	2	1	2	2	7	4	16	0	0	#DIV/0!	0	0	0	#DIV/0!	3	11	0	0	0	1	1	14	03:05:38	185.633
	1565	2	2	2	1	2	2	3	2	28	0	0	#DIV/0!	0	0	0	#DIV/0!	2	12	0	0	4	6	10	14	05:50:25	350.417
	1566	2	2	2	1	2	5	2	1	1	0	0	#DIV/0!	0	0	0	#DIV/0!	0	1	0	0	0	0	0	14	00:25:15	25.25
	1567	2	2	2	1	2	4	2	1	50	0	0	#DIV/0!	0	0	0	#DIV/0!	6	28	0	0	1	1	2	14	05:47:04	347.067
	1568	2	2	2	1	2	2	0	0	12	0	0	#DIV/0!	0	0	0	#DIV/0!	0	6	0	0	2	0	2	14	02:21:43	141.717
	1569	2	2	2	1	2	1	6	3	0	0	0	#DIV/0!	17	0	76	0.223684	3	0	0	0	0	0	0	14	02:22:21	142.35
	1570	2	2	2	1	2	3	2	1	0	0	0	#DIV/0!	0	0	0	#DIV/0!	0	0	0	0	0	0	0	14	01:11:36	71.6
	1571	2	2	2	1	2	1	1	1	0	0	0	#DIV/0!	13	0	50	0.26	1	1	0	0	0	0	0	14	0	0
	1572	2	2	2	2	3	1	2	1	0	0	0	#DIV/0!	65	0	178	0.365169	2	1	0	0	0	0	0	16	05:03:41	303.683
	1573	2	2	2	2	3	3	5	3	36	0	56	0.642857	0	0	0	#DIV/0!	0	2	0	0	1	1	2	16	04:46:41	286.683
	1574	2	2	2	2	3	3	5	3	9	0	18	0.5	0	0	0	#DIV/0!	3	12	0	0	0	2	2	16	02:27:34	147.567
	1575	2	2	2	2	3	4	5	3	19	0	43	0.44186	0	0	0	#DIV/0!	2	28	0	0	2	2	4	16	04:46:05	286.083
	1576	2	2	2	2	3	4	5	3	6	0	14	0.428571	0	0	0	#DIV/0!	2	10	0	0	0	1	1	16	01:31:44	91.7333
	1577	2	2	2	2	3	2	2	1	16	0	34	0.470588	0	0	0	#DIV/0!	7	8	0	0	1	1	2	16	04:17:27	257.45
	1578	2	2	2	2	3	2	5	3	8	0	25	0.32	0	0	0	#DIV/0!	0	6	0	0	1	2	3	16	03:49:20	229.333
	1579	2	2	2	2	3	2	4	2	21	0	35	0.6	0	0	0	#DIV/0!	14	14	0	0	4	4	8	16	05:27:41	327.683
	1580	2	2	2	2	3	5	8	4	5	0	6	0.833333	0	0	0	#DIV/0!	0	1	0	0	0	1	1	16	01:42:21	102.35
	1581	2	2	2	2	3	5	1	1	18	0	26	0.692308	0	0	0	#DIV/0!	1	4	0	0	4	6	10	16	04:58:06	298.1
	1582	2	2	2	2	3	3	4	2	5	0	7	0.714286	0	0	0	#DIV/0!	0	3	0	0	0	0	0	16	01:22:06	82.1
	1583	2	2	2	2	3	4	6	3	0	0	1	0	0	0	0	#DIV/0!	1	2	0	0	1	0	1	16	00:17:32	17.5333
	1584	2	2	2	2	3	1	2	1	0	0	0	#DIV/0!	29	0	86	0.337209	0	0	0	0	0	0	0	16	01:56:19	116.317
	1585	2	2	2	2	3	3	4	2	2	0	6	0.333333	0	0	0	#DIV/0!	1	12	0	0	4	5	9	16	03:01:35	181.583
	1586	2	2	2	2	3	4	3	2	7	0	26	0.269231	0	0	0	#DIV/0!	4	12	0	0	0	1	1	16	02:07:46	127.767
	1587	2	2	2	2	3	3	2	1	0	0	3	0	0	0	0	#DIV/0!	1	3	0	0	0	1	1	16	00:53:46	53.7667
	1588	2	2	2	4	5	2	1	1	10	0	17	0.588235	0	0	0	#DIV/0!	1	5	0	0	1	2	3	19	04:29:26	269.433
	1589	2	2	2	4	5	5	1	1	4	0	4	1	0	0	0	#DIV/0!	0	2	0	0	0	3	3	19	00:53:50	53.8333
	1590	2	2	2	4	5	3	0	0	42	0	63	0.666667	0	0	0	#DIV/0!	7	23	0	0	4	2	6	19	05:27:27	327.45
	1591	2	2	2	4	5	3	3	2	13	0	29	0.448276	0	0	0	#DIV/0!	4	6	0	0	0	2	2	19	01:20:05	80.0833
	1592	2	2	2	4	5	2	1	1	7	0	13	0.538462	0	0	0	#DIV/0!	0	4	0	0	0	0	0	19	01:48:52	108.867
	1593	2	2	2	4	5	1	0	0	0	0	0	#DIV/0!	66	0	228	0.289474	2	0	0	0	0	0	0	19	05:48:34	348.567
	1594	2	2	2	4	5	3	6	3	8	0	24	0.333333	0	0	0	#DIV/0!	1	5	0	0	0	0	0	19	01:41:12	101.2
	1595	2	2	2	4	5	3	0	0	10	0	24	0.416667	0	0	0	#DIV/0!	4	9	0	0	2	4	6	19	04:10:55	250.917
	1596	2	2	2	4	5	1	7	4	0	0	0	#DIV/0!	21	0	52	0.403846	0	0	0	0	0	1	1	19	01:11:26	71.4333
	1597	2	2	2	4	5	4	2	1	38	0	61	0.622951	0	0	0	#DIV/0!	14	25	0	0	2	2	4	19	05:44:44	344.733
	1598	2	2	2	4	5	2	1	1	9	0	12	0.75	0	0	0	#DIV/0!	0	0	0	0	0	0	0	19	02:07:25	127.417
	1599	2	2	2	4	5	2	6	3	17	0	30	0.566667	0	0	0	#DIV/0!	0	8	0	0	1	2	3	19	05:14:37	314.617
	1600	2	2	2	4	5	5	1	1	14	0	20	0.7	0	0	0	#DIV/0!	2	11	0	0	7	3	10	19	05:27:08	327.133
	1601	2	2	2	4	5	3	0	0	3	0	3	1	0	0	0	#DIV/0!	0	7	0	0	1	4	5	19	01:26:43	86.7167
	1602	2	2	2	4	5	4	0	0	1	0	3	0.333333	0	0	0	#DIV/0!	0	1	0	0	0	0	0	19	00:33:56	33.9333
	1603	2	2	2	4	5	4	6	3	8	0	14	0.571429	0	0	0	#DIV/0!	0	5	0	0	1	4	5	19	01:02:25	62.4167
	1604	2	2	2	2	9	3	3	2	54	0	83	0.650602	0	0	0	#DIV/0!	12	21	0	0	4	3	7	11	05:50:42	350.7
	1605	2	2	2	2	9	5	1	1	9	0	12	0.75	0	0	0	#DIV/0!	0	2	0	0	2	6	8	11	02:19:32	139.533
	1606	2	2	2	2	9	2	2	1	0	0	2	0	0	0	0	#DIV/0!	0	1	0	0	0	0	0	11	00:35:07	35.1167
	1607	2	2	2	2	9	4	2	1	14	0	20	0.7	0	0	0	#DIV/0!	1	3	0	0	0	0	0	11	01:43:17	103.283
	1608	2	2	2	2	9	3	1	1	42	0	65	0.646154	0	0	0	#DIV/0!	3	9	0	0	1	0	1	11	03:47:58	227.967
	1609	2	2	2	2	9	3	4	2	5	0	15	0.333333	0	0	0	#DIV/0!	0	0	0	0	1	1	2	11	00:35:43	35.7167
	1610	2	2	2	2	9	2	6	3	7	0	10	0.7	0	0	0	#DIV/0!	0	1	0	0	0	1	1	11	01:17:28	77.4667
	1611	2	2	2	2	9	2	2	1	2	0	4	0.5	0	0	0	#DIV/0!	1	2	0	0	2	2	4	11	02:09:14	129.233
	1612	2	2	2	2	9	3	4	2	14	0	31	0.451613	0	0	0	#DIV/0!	1	8	0	0	1	1	2	11	02:23:39	143.65
	1613	2	2	2	2	9	2	3	2	15	0	22	0.681818	0	0	0	#DIV/0!	1	2	0	0	1	2	3	11	04:18:40	258.667
	1614	2	2	2	2	9	2	4	2	25	0	37	0.675676	0	0	0	#DIV/0!	2	9	0	0	2	4	6	11	04:56:55	296.917
	1615	2	2	2	2	9	4	1	1	13	0	22	0.590909	0	0	0	#DIV/0!	6	11	0	0	0	0	0	11	03:03:03	183.05
	1616	2	2	2	2	9	1	2	1	0	0	0	#DIV/0!	28	0	86	0.325581	2	1	0	0	0	0	0	11	02:05:47	125.783
	1617	2	2	2	2	9	5	1	1	11	0	19	0.578947	0	0	0	#DIV/0!	2	6	0	0	3	4	7	11	04:17:59	257.983
	1618	2	2	2	2	9	1	1	1	0	0	0	#DIV/0!	64	0	208	0.307692	2	2	0	0	0	0	0	11	04:54:13	294.217
	1619	2	2	2	2	9	5	1	1	6	0	10	0.6	0	0	0	#DIV/0!	3	5	0	0	1	6	7	11	03:56:07	236.117
	1620	2	2	2	2	11	1	2	1	0	0	0	#DIV/0!	12	0	103	0.116505	1	0	0	0	0	0	0	22	02:21:34	141.567
	1621	2	2	2	2	11	4	0	0	17	0	37	0.459459	0	0	0	#DIV/0!	8	20	0	0	0	1	1	22	03:30:00	210
	1622	2	2	2	2	11	3	4	2	34	0	80	0.425	0	0	0	#DIV/0!	13	36	0	0	1	2	3	22	05:12:50	312.833
	1623	2	2	2	2	11	3	8	4	6	0	14	0.428571	0	0	0	#DIV/0!	0	4	0	0	2	4	6	22	02:57:10	177.167
	1624	2	2	2	2	11	3	3	2	1	0	1	1	0	0	0	#DIV/0!	0	0	0	0	0	0	0	22	00:00:25	0.416667
	1625	2	2	2	2	11	3	4	2	29	0	62	0.467742	0	0	0	#DIV/0!	6	30	0	0	4	1	5	22	06:02:48	362.8
	1626	2	2	2	2	11	2	2	1	6	0	9	0.666667	0	0	0	#DIV/0!	2	4	0	0	2	2	4	22	02:50:14	170.233
	1627	2	2	2	2	11	3	4	2	9	0	19	0.473684	0	0	0	#DIV/0!	3	8	0	0	2	2	4	22	01:54:05	114.083
	1628	2	2	2	2	11	1	1	1	1	0	2	0.5	36	0	212	0.169811	0	2	0	0	0	0	0	22	04:38:26	278.433
	1629	2	2	2	2	11	2	3	2	6	0	9	0.666667	0	0	0	#DIV/0!	0	5	0	0	4	7	11	22	03:39:57	219.95
	1630	2	2	2	2	11	5	0	0	5	0	9	0.555556	0	0	0	#DIV/0!	1	3	0	0	0	2	2	22	02:55:49	175.817
	1631	2	2	2	2	11	5	0	0	0	0	0	#DIV/0!	0	0	0	#DIV/0!	0	0	0	0	0	2	2	22	00:51:35	51.5833
	1632	2	2	2	2	11	4	8	4	9	0	22	0.409091	0	0	0	#DIV/0!	2	23	0	0	0	0	0	22	03:56:10	236.167
	1633	2	2	2	2	11	2	0	0	4	0	9	0.444444	0	0	0	#DIV/0!	0	0	0	0	0	1	1	22	01:32:43	92.7167
	1634	2	2	2	2	11	3	4	2	18	0	45	0.4	0	0	0	#DIV/0!	5	18	0	0	4	1	5	22	03:41:01	221.017
	1635	2	2	2	2	11	2	0	0	13	0	15	0.866667	0	0	0	#DIV/0!	0	2	0	0	0	2	2	22	02:06:27	126.45
	1636	2	2	2	4	13	1	7	4	0	0	0	#DIV/0!	13	0	55	0.236364	1	1	0	0	0	0	0	8	01:19:50	79.8333
	1637	2	2	2	4	13	2	7	4	17	0	33	0.515152	0	0	0	#DIV/0!	1	6	0	0	0	1	1	8	05:24:32	324.533
	1638	2	2	2	4	13	2	3	2	43	0	58	0.741379	0	0	0	#DIV/0!	1	6	0	0	1	1	2	8	07:28:11	448.183
	1639	2	2	2	4	13	4	3	2	51	0	65	0.784615	0	0	0	#DIV/0!	12	18	0	0	2	2	4	8	06:41:06	401.1
	1640	2	2	2	4	13	3	1	1	6	0	9	0.666667	0	0	0	#DIV/0!	2	6	0	0	7	10	17	8	03:02:45	182.75
	1641	2	2	2	4	13	5	1	1	15	0	18	0.833333	0	0	0	#DIV/0!	5	12	0	0	1	3	4	8	06:19:40	379.667
	1642	2	2	2	4	13	4	2	1	14	0	20	0.7	0	0	0	#DIV/0!	3	9	0	0	1	0	1	8	02:27:43	147.717
	1643	2	2	2	4	13	3	2	1	21	0	48	0.4375	0	0	0	#DIV/0!	10	18	0	0	2	3	5	8	03:48:26	228.433
	1644	2	2	2	4	13	4	2	1	18	0	27	0.666667	0	0	0	#DIV/0!	0	7	0	0	3	6	9	8	03:43:21	223.35
	1645	2	2	2	4	13	1	0	0	0	0	0	#DIV/0!	73	0	255	0.286275	4	1	0	0	0	0	0	8	07:40:10	460.167
	1646	2	2	2	4	13	3	8	4	0	0	3	0	0	0	0	#DIV/0!	0	3	0	0	0	0	0	8	00:26:37	26.6167
	1647	2	2	2	4	13	3	7	4	4	0	7	0.571429	0	0	0	#DIV/0!	0	0	0	0	0	0	0	8	02:10:29	130.483
	1648	2	2	2	4	13	3	8	4	3	0	8	0.375	0	0	0	#DIV/0!	1	3	0	0	0	1	1	8	00:55:49	55.8167
	1649	2	2	2	4	13	3	3	2	19	0	38	0.5	0	0	0	#DIV/0!	6	15	0	0	3	3	6	8	03:43:44	223.733
	1650	2	2	2	4	13	3	4	2	15	0	31	0.483871	0	0	0	#DIV/0!	9	17	0	0	5	4	9	8	04:34:29	274.483
	1651	2	2	2	4	13	2	7	4	4	0	8	0.5	0	0	0	#DIV/0!	0	2	0	0	0	2	2	8	02:21:13	141.217
	1652	2	2	2	4	15	1	3	2	0	0	0	#DIV/0!	105	0	223	0.470852	8	2	0	0	0	0	0	1	06:23:29	383.483
	1653	2	2	2	4	15	3	1	1	20	0	40	0.5	0	0	0	#DIV/0!	11	12	0	0	4	3	7	1	04:28:13	268.217
	1654	2	2	2	4	15	2	4	2	20	0	29	0.689655	0	0	0	#DIV/0!	0	2	0	0	1	2	3	1	03:00:11	180.183
	1655	2	2	2	4	15	4	3	2	12	0	21	0.571429	0	0	0	#DIV/0!	5	9	0	0	2	1	3	1	04:09:13	249.217
	1656	2	2	2	4	15	3	1	1	22	0	43	0.511628	0	0	0	#DIV/0!	16	5	0	0	2	3	5	1	04:46:22	286.367
	1657	2	2	2	4	15	3	2	1	17	0	31	0.548387	0	0	0	#DIV/0!	8	11	0	0	1	0	1	1	04:24:04	264.067
	1658	2	2	2	4	15	2	1	1	18	0	29	0.62069	0	0	0	#DIV/0!	0	7	0	0	2	2	4	1	04:50:34	290.567
	1659	2	2	2	4	15	1	1	1	0	0	0	#DIV/0!	38	0	110	0.345455	1	0	0	0	0	0	0	1	02:46:31	166.517
	1660	2	2	2	4	15	4	2	1	9	0	24	0.375	0	0	0	#DIV/0!	5	5	0	0	1	1	2	1	02:24:34	144.567
	1661	2	2	2	4	15	4	8	4	56	0	74	0.756757	0	0	0	#DIV/0!	4	6	0	0	1	2	3	1	02:36:30	156.5
	1662	2	2	2	4	15	2	5	3	8	0	15	0.533333	0	0	0	#DIV/0!	2	3	0	0	1	0	1	1	04:01:49	241.817
	1663	2	2	2	4	15	5	1	1	15	0	15	1	0	0	0	#DIV/0!	3	5	0	0	3	6	9	1	03:48:53	228.883
	1664	2	2	2	4	15	5	2	1	8	0	10	0.8	0	0	0	#DIV/0!	0	1	0	0	0	4	4	1	01:26:48	86.8
	1665	2	2	2	4	15	5	6	3	11	0	15	0.733333	0	0	0	#DIV/0!	2	8	0	0	5	5	10	1	04:57:53	297.883
	1666	2	2	2	4	15	3	8	4	21	0	30	0.7	0	0	0	#DIV/0!	5	8	0	0	2	0	2	1	02:40:31	160.517
	1667	2	2	2	4	15	2	1	1	26	0	41	0.634146	0	0	0	#DIV/0!	3	6	0	0	0	0	0	1	06:09:09	369.15
	1668	2	2	2	4	15	5	6	3	5	0	7	0.714286	0	0	0	#DIV/0!	0	1	0	0	0	0	0	1	00:49:09	49.15
	1669	2	2	2	1	16	1	4	2	0	0	0	#DIV/0!	12	0	71	0.169014	0	0	0	0	0	0	0	20	01:43:04	103.067
	1670	2	2	2	1	16	2	5	3	6	0	11	0.545455	0	0	0	#DIV/0!	1	4	0	0	0	3	3	20	02:34:00	154
	1671	2	2	2	1	16	2	2	1	5	0	15	0.333333	0	0	0	#DIV/0!	0	6	0	0	2	2	4	20	03:01:29	181.483
	1672	2	2	2	1	16	5	1	1	12	0	18	0.666667	0	0	0	#DIV/0!	1	5	0	0	2	4	6	20	03:21:25	201.417
	1673	2	2	2	1	16	4	1	1	5	0	9	0.555556	0	0	0	#DIV/0!	0	15	0	0	2	2	4	20	03:27:36	207.6
	1674	2	2	2	1	16	4	5	3	7	0	17	0.411765	0	0	0	#DIV/0!	2	15	0	0	1	1	2	20	03:22:55	202.917
	1675	2	2	2	1	16	3	1	1	14	0	30	0.466667	0	0	0	#DIV/0!	3	21	0	0	1	6	7	20	03:42:57	222.95
	1676	2	2	2	1	16	3	6	3	37	0	71	0.521127	0	0	0	#DIV/0!	4	14	0	0	5	2	7	20	06:32:34	392.567
	1677	2	2	2	1	16	1	5	3	0	0	0	#DIV/0!	40	0	134	0.298507	0	0	0	0	0	0	0	20	03:23:24	203.4
	1678	2	2	2	1	16	5	6	3	5	0	9	0.555556	0	0	0	#DIV/0!	0	2	0	0	2	3	5	20	02:44:49	164.817
	1679	2	2	2	1	16	1	5	3	0	0	0	#DIV/0!	19	0	82	0.231707	0	1	0	0	0	0	0	20	02:01:40	121.667
	1680	2	2	2	1	16	3	3	2	30	0	59	0.508475	0	0	0	#DIV/0!	4	29	0	0	1	1	2	20	05:18:06	318.1
	1681	2	2	2	1	16	5	7	4	1	0	1	1	0	0	0	#DIV/0!	0	0	0	0	0	0	0	20	00:03:00	3
	1682	2	2	2	1	16	3	7	4	6	0	13	0.461538	0	0	0	#DIV/0!	0	13	0	0	1	1	2	20	01:30:07	90.1167
	1683	2	2	2	1	16	2	5	3	4	0	9	0.444444	0	0	0	#DIV/0!	0	9	0	0	1	4	5	20	01:57:14	117.233
	1684	2	2	2	1	16	2	1	1	10	0	18	0.555556	0	0	0	#DIV/0!	1	5	0	0	1	0	1	20	04:00:40	240.667
	1685	2	2	2	4	18	1	0	0	0	0	0	#DIV/0!	38	0	118	0.322034	5	4	0	0	0	0	0	13	02:46:49	166.817
	1686	2	2	2	4	18	5	8	4	7	0	12	0.583333	0	0	0	#DIV/0!	0	6	0	0	1	1	2	13	02:14:32	134.533
	1687	2	2	2	4	18	3	8	4	22	0	46	0.478261	0	0	0	#DIV/0!	10	7	0	0	4	6	10	13	04:08:30	248.5
	1688	2	2	2	4	18	2	2	1	5	0	7	0.714286	0	0	0	#DIV/0!	1	2	0	0	0	0	0	13	01:29:12	89.2
	1689	2	2	2	4	18	3	2	1	16	0	24	0.666667	0	0	0	#DIV/0!	5	2	0	0	0	0	0	13	03:31:25	211.417
	1690	2	2	2	4	18	3	1	1	17	0	25	0.68	0	0	0	#DIV/0!	5	6	0	0	3	4	7	13	03:16:04	196.067
	1691	2	2	2	4	18	3	5	3	0	0	3	0	0	0	0	#DIV/0!	0	3	0	0	0	0	0	13	00:12:49	12.8167
	1692	2	2	2	4	18	1	4	2	1	0	1	1	25	0	68	0.367647	3	0	0	0	0	0	0	13	01:43:42	103.7
	1693	2	2	2	4	18	2	6	3	16	0	33	0.484848	0	0	0	#DIV/0!	1	9	0	0	3	1	4	13	05:27:59	327.983
	1694	2	2	2	4	18	2	1	1	6	0	11	0.545455	0	0	0	#DIV/0!	0	2	0	0	1	1	2	13	02:47:06	167.1
	1695	2	2	2	4	18	2	2	1	6	0	12	0.5	0	0	0	#DIV/0!	0	5	0	0	0	0	0	13	01:29:47	89.7833
	1696	2	2	2	4	18	1	0	0	0	0	0	#DIV/0!	26	0	84	0.309524	2	2	0	0	0	0	0	13	02:29:29	149.483
	1697	2	2	2	4	18	3	6	3	19	0	39	0.487179	0	0	0	#DIV/0!	2	14	0	0	3	5	8	13	04:50:40	290.667
	1698	2	2	2	4	18	3	7	4	28	0	49	0.571429	0	0	0	#DIV/0!	9	7	0	0	0	2	2	13	01:56:12	116.2
	1699	2	2	2	4	18	4	1	1	5	0	7	0.714286	0	0	0	#DIV/0!	4	1	0	0	0	0	0	13	01:19:34	79.5667
	1700	2	2	2	4	18	4	1	1	21	0	41	0.512195	0	0	0	#DIV/0!	12	5	0	0	2	3	5	13	03:45:43	225.717
	1701	2	2	2	4	18	5	4	2	21	0	26	0.807692	0	0	0	#DIV/0!	5	6	0	0	2	0	2	13	04:49:15	289.25
	1702	2	2	2	4	21	1	4	2	0	0	0	#DIV/0!	103	0	256	0.402344	7	2	0	0	0	0	0	4	06:40:58	400.967
	1703	2	2	2	4	21	3	3	2	43	0	57	0.754386	0	0	0	#DIV/0!	1	7	0	0	3	2	5	4	06:14:58	374.967
	1704	2	2	2	4	21	2	0	0	22	0	35	0.628571	0	0	0	#DIV/0!	6	5	0	0	3	6	9	4	05:56:17	356.283
	1705	2	2	2	4	21	4	2	1	38	0	68	0.558824	0	0	0	#DIV/0!	11	22	0	0	5	6	11	4	06:39:33	399.55
	1706	2	2	2	4	21	3	2	1	11	0	20	0.55	0	0	0	#DIV/0!	2	3	0	0	2	8	10	4	03:14:11	194.183
	1707	2	2	2	4	21	2	1	1	6	0	10	0.6	0	0	0	#DIV/0!	1	1	0	0	0	0	0	4	01:56:37	116.617
	1708	2	2	2	4	21	2	1	1	40	0	53	0.754717	0	0	0	#DIV/0!	2	7	0	0	0	0	0	4	07:02:55	422.917
	1709	2	2	2	4	21	4	3	2	22	0	42	0.52381	0	0	0	#DIV/0!	6	9	0	0	0	2	2	4	02:29:55	149.917
	1710	2	2	2	4	21	2	8	4	4	0	8	0.5	0	0	0	#DIV/0!	2	4	0	0	0	1	1	4	01:38:17	98.2833
	1711	2	2	2	4	21	4	1	1	8	0	15	0.533333	0	0	0	#DIV/0!	5	2	0	0	2	2	4	4	02:26:55	146.917
	1712	2	2	2	4	21	3	1	1	20	0	41	0.487805	0	0	0	#DIV/0!	13	17	0	0	6	9	15	4	05:01:52	301.867
	1713	2	2	2	4	21	1	7	4	0	0	0	#DIV/0!	37	0	103	0.359223	6	0	0	0	0	0	0	4	02:38:52	158.867
	1714	2	2	2	4	21	3	2	1	39	0	74	0.527027	0	0	0	#DIV/0!	14	20	0	0	1	10	11	4	06:31:41	391.683
	1715	2	2	2	4	21	2	1	1	11	0	18	0.611111	0	0	0	#DIV/0!	0	3	0	0	0	1	1	4	03:02:54	182.9
	1716	2	2	2	4	21	2	1	1	3	0	3	1	0	0	0	#DIV/0!	0	2	0	0	0	0	0	4	00:32:28	32.4667
	1717	2	2	2	4	21	4	5	3	8	0	15	0.533333	0	0	0	#DIV/0!	2	7	0	0	0	2	2	4	02:36:38	156.633
	1718	2	2	2	4	22	1	6	3	0	0	0	#DIV/0!	14	0	53	0.264151	0	0	0	0	0	0	0	10	01:21:25	81.4167
	1719	2	2	2	4	22	3	3	2	16	0	26	0.615385	0	0	0	#DIV/0!	3	18	0	0	1	1	2	10	03:18:21	198.35
	1720	2	2	2	4	22	5	2	1	12	0	20	0.6	0	0	0	#DIV/0!	1	3	0	0	0	2	2	10	03:05:50	185.833
	1721	2	2	2	4	22	4	3	2	19	0	31	0.612903	0	0	0	#DIV/0!	4	9	0	0	0	4	4	10	02:47:23	167.383
	1722	2	2	2	4	22	1	1	1	1	0	1	1	50	0	136	0.367647	1	0	0	0	0	0	0	10	03:32:10	212.167
	1723	2	2	2	4	22	3	2	1	4	0	28	0.142857	0	0	0	#DIV/0!	4	5	0	0	3	2	5	10	03:21:02	201.033
	1724	2	2	2	4	22	4	3	2	12	0	32	0.375	0	0	0	#DIV/0!	1	12	0	0	3	2	5	10	04:29:08	269.133
	1725	2	2	2	4	22	3	5	3	15	0	29	0.517241	0	0	0	#DIV/0!	1	2	0	0	0	0	0	10	01:03:46	63.7667
	1726	2	2	2	4	22	3	7	4	20	0	49	0.408163	0	0	0	#DIV/0!	2	11	0	0	0	1	1	10	02:10:29	130.483
	1727	2	2	2	4	22	2	0	0	14	0	27	0.518519	0	0	0	#DIV/0!	3	5	0	0	2	0	2	10	03:58:47	238.783
	1728	2	2	2	4	22	1	2	1	0	0	0	#DIV/0!	20	0	84	0.238095	0	2	0	0	0	0	0	10	02:06:25	126.417
	1729	2	2	2	4	22	2	3	2	13	0	23	0.565217	0	0	0	#DIV/0!	1	0	0	0	1	0	1	10	04:39:51	279.85
	1730	2	2	2	4	22	5	8	4	22	0	28	0.785714	0	0	0	#DIV/0!	0	3	0	0	4	3	7	10	03:46:01	226.017
	1731	2	2	2	4	22	5	3	2	4	0	5	0.8	0	0	0	#DIV/0!	0	2	0	0	1	6	7	10	01:59:51	119.85
	1732	2	2	2	4	22	4	3	2	37	0	61	0.606557	0	0	0	#DIV/0!	7	14	0	0	3	1	4	10	04:16:36	256.6
	1733	2	2	2	4	22	2	8	4	14	0	24	0.583333	0	0	0	#DIV/0!	0	2	0	0	0	3	3	10	02:48:57	168.95
	1734	2	2	2	3	25	1	3	2	0	0	0	#DIV/0!	5	0	27	0.185185	1	0	0	0	0	0	0	15	00:33:01	33.0167
	1735	2	2	2	3	25	2	1	1	32	0	51	0.627451	0	0	0	#DIV/0!	1	7	0	0	0	1	1	15	06:05:09	365.15
	1736	2	2	2	3	25	2	1	1	12	0	19	0.631579	0	0	0	#DIV/0!	3	6	0	0	0	1	1	15	03:27:40	207.667
	1737	2	2	2	3	25	3	1	1	3	0	6	0.5	0	0	0	#DIV/0!	6	4	0	0	4	3	7	15	02:01:13	121.217
	1738	2	2	2	3	25	3	2	1	20	0	45	0.444444	0	0	0	#DIV/0!	10	15	0	0	2	2	4	15	04:22:08	262.133
	1739	2	2	2	3	25	2	2	1	3	0	7	0.428571	0	0	0	#DIV/0!	1	2	0	0	0	1	1	15	00:43:23	43.3833
	1740	2	2	2	3	25	5	3	2	1	0	2	0.5	0	0	0	#DIV/0!	1	4	0	0	1	0	1	15	01:01:55	61.9167
	1741	2	2	2	3	25	3	3	2	15	0	27	0.555556	0	0	0	#DIV/0!	13	14	0	0	0	0	0	15	05:01:23	301.383
	1742	2	2	2	3	25	3	3	2	1	0	1	1	0	0	0	#DIV/0!	0	0	0	0	0	2	2	15	00:00:58	0.966667
	1743	2	2	2	3	25	4	3	2	7	0	9	0.777778	0	0	0	#DIV/0!	4	4	0	0	4	2	6	15	02:03:49	123.817
	1744	2	2	2	3	25	2	4	2	2	0	5	0.4	0	0	0	#DIV/0!	0	1	0	0	0	0	0	15	00:24:55	24.9167
	1745	2	2	2	3	25	1	5	3	0	0	0	#DIV/0!	3	0	9	0.333333	2	0	0	0	0	0	0	15	00:11:31	11.5167
	1746	2	2	2	3	25	2	4	2	12	0	24	0.5	0	0	0	#DIV/0!	11	25	0	0	0	0	0	15	03:12:34	192.567
	1747	2	2	2	3	25	2	4	2	19	0	36	0.527778	0	0	0	#DIV/0!	1	2	0	0	1	0	1	15	03:08:53	188.883
	1748	2	2	2	3	25	3	5	3	1	0	7	0.142857	0	0	0	#DIV/0!	0	3	0	0	0	0	0	15	00:26:20	26.3333
	1749	2	2	2	3	25	1	7	4	0	0	0	#DIV/0!	66	0	238	0.277311	5	6	0	0	0	0	0	15	06:15:29	375.483
	1750	2	2	2	3	25	4	7	4	42	0	66	0.636364	0	0	0	#DIV/0!	13	16	0	0	6	1	7	15	06:37:51	397.85
	1751	2	2	2	3	25	4	7	4	22	0	43	0.511628	0	0	0	#DIV/0!	5	8	0	0	0	0	0	15	02:58:31	178.517
	1752	2	2	2	3	51	1	7	4	0	0	0	#DIV/0!	46	0	228	0.201754	2	1	0	0	0	0	0	23	05:08:08	308.133
	1753	2	2	2	3	51	4	0	0	9	0	14	0.642857	0	0	0	#DIV/0!	5	9	0	0	2	2	4	23	04:23:37	263.617
	1754	2	2	2	3	51	4	6	3	4	0	8	0.5	0	0	0	#DIV/0!	0	7	0	0	0	0	0	23	01:14:08	74.1333
	1755	2	2	2	3	51	3	7	4	11	0	26	0.423077	0	0	0	#DIV/0!	0	15	0	0	3	2	5	23	03:12:29	192.483
	1756	2	2	2	3	51	5	8	4	5	0	10	0.5	0	0	0	#DIV/0!	1	4	0	0	2	7	9	23	02:53:54	173.9
	1757	2	2	2	3	51	2	5	3	14	0	23	0.608696	0	0	0	#DIV/0!	0	7	0	0	1	1	2	23	04:11:01	251.017
	1758	2	2	2	3	51	3	3	2	9	0	22	0.409091	0	0	0	#DIV/0!	5	12	0	0	2	0	2	23	02:03:09	123.15
	1759	2	2	2	3	51	2	0	0	1	0	7	0.142857	0	0	0	#DIV/0!	0	5	0	0	1	0	1	23	01:13:06	73.1
	1760	2	2	2	3	51	1	5	3	0	0	0	#DIV/0!	10	0	79	0.126582	0	0	0	0	0	0	0	23	01:51:52	111.867
	1761	2	2	2	3	51	5	0	0	14	0	26	0.538462	0	0	0	#DIV/0!	2	10	0	0	2	4	6	23	04:12:56	252.933
	1762	2	2	2	3	51	2	0	0	6	0	13	0.461538	0	0	0	#DIV/0!	1	5	0	0	1	1	2	23	02:53:28	173.467
	1763	2	2	2	3	51	4	4	2	42	0	66	0.636364	0	0	0	#DIV/0!	11	36	0	0	1	2	3	23	05:55:59	355.983
	1764	2	2	2	3	51	4	0	0	15	0	27	0.555556	0	0	0	#DIV/0!	4	6	0	0	0	3	3	23	02:58:42	178.7
	1765	2	2	2	3	51	4	0	0	43	0	107	0.401869	0	0	0	#DIV/0!	14	42	0	0	2	4	6	23	06:14:02	374.033
	1766	2	2	2	3	26	1	8	4	0	0	0	#DIV/0!	13	0	42	0.309524	2	1	0	0	0	0	0	7	01:12:29	72.4833
	1767	2	2	2	3	26	3	2	1	2	0	5	0.4	0	0	0	#DIV/0!	0	2	0	0	0	1	1	7	00:39:06	39.1
	1768	2	2	2	3	26	3	2	1	1	0	3	0.333333	0	0	0	#DIV/0!	0	1	0	0	0	0	0	7	00:06:18	6.3
	1769	2	2	2	3	26	5	8	4	2	0	3	0.666667	0	0	0	#DIV/0!	1	2	0	0	0	0	0	7	01:12:50	72.8333
	1770	2	2	2	3	26	2	6	3	7	0	10	0.7	0	0	0	#DIV/0!	1	4	0	0	0	2	2	7	01:16:40	76.6667
	1771	2	2	2	3	26	1	6	3	0	0	1	0	77	0	298	0.258389	0	2	0	0	0	0	0	7	07:50:54	470.9
	1772	2	2	2	3	26	2	1	1	10	0	11	0.909091	0	0	0	#DIV/0!	0	0	0	0	0	3	3	7	03:03:35	183.583
	1773	2	2	2	3	26	4	3	2	37	0	64	0.578125	0	0	0	#DIV/0!	8	21	0	0	3	3	6	7	07:48:02	468.033
	1774	2	2	2	3	26	3	1	1	42	0	76	0.552632	0	0	0	#DIV/0!	21	20	0	0	7	5	12	7	08:07:59	487.983
	1775	2	2	2	3	26	2	5	3	39	0	55	0.709091	0	0	0	#DIV/0!	1	4	0	0	1	4	5	7	07:28:43	448.717
	1776	2	2	2	3	26	2	2	1	15	0	34	0.441176	0	0	0	#DIV/0!	4	3	0	0	1	0	1	7	07:26:39	446.65
	1777	2	2	2	3	26	4	3	2	85	0	126	0.674603	0	0	0	#DIV/0!	16	31	0	0	4	0	4	7	07:36:13	456.217
	1778	2	2	2	3	26	4	4	2	20	0	32	0.625	0	0	0	#DIV/0!	1	3	0	0	0	0	0	7	01:03:16	63.2667
	1779	2	2	2	3	26	2	7	4	3	0	4	0.75	0	0	0	#DIV/0!	0	1	0	0	0	0	0	7	00:30:58	30.9667
	1780	2	2	2	3	26	3	1	1	6	0	11	0.545455	0	0	0	#DIV/0!	1	1	0	0	2	0	2	7	00:58:35	58.5833
	1781	2	2	2	3	26	5	8	4	15	0	21	0.714286	0	0	0	#DIV/0!	4	7	0	0	4	7	11	7	08:09:24	489.4
	1782	2	2	2	3	26	1	8	4	0	0	0	#DIV/0!	6	0	12	0.5	0	0	0	0	0	0	0	7	00:16:35	16.5833
	1783	2	2	2	4	29	1	0	0	0	0	0	#DIV/0!	20	0	62	0.322581	0	0	0	0	0	0	0	17	01:31:29	91.4833
	1784	2	2	2	4	29	2	8	4	1	0	2	0.5	0	0	0	#DIV/0!	0	0	0	0	0	0	0	17	00:48:27	48.45
	1785	2	2	2	4	29	2	3	2	5	0	10	0.5	0	0	0	#DIV/0!	0	2	0	0	0	0	0	17	01:58:54	118.9
	1786	2	2	2	4	29	2	8	4	11	0	19	0.578947	0	0	0	#DIV/0!	2	13	0	0	2	7	9	17	03:34:24	214.4
	1787	2	2	2	4	29	2	0	0	10	0	17	0.588235	0	0	0	#DIV/0!	2	8	0	0	2	2	4	17	02:45:24	165.4
	1788	2	2	2	4	29	3	0	0	30	0	66	0.454545	0	0	0	#DIV/0!	2	18	0	0	4	10	14	17	05:22:24	322.4
	1789	2	2	2	4	29	2	7	4	10	0	23	0.434783	0	0	0	#DIV/0!	0	2	0	0	0	1	1	17	03:19:43	199.717
	1790	2	2	2	4	29	5	7	4	12	0	16	0.75	0	0	0	#DIV/0!	1	4	0	0	3	2	5	17	04:43:22	283.367
	1791	2	2	2	4	29	3	0	0	20	0	40	0.5	0	0	0	#DIV/0!	3	9	0	0	0	1	1	17	01:37:26	97.4333
	1792	2	2	2	4	29	1	5	3	0	0	0	#DIV/0!	44	0	150	0.293333	3	3	0	0	0	0	0	17	04:34:27	274.45
	1793	2	2	2	4	29	4	8	4	17	0	41	0.414634	0	0	0	#DIV/0!	14	22	0	0	4	3	7	17	05:34:43	334.717
	1794	2	2	2	4	29	2	2	1	15	0	23	0.652174	0	0	0	#DIV/0!	0	2	0	0	1	2	3	17	04:51:57	291.95
	1795	2	2	2	4	29	1	0	0	0	0	0	#DIV/0!	18	0	44	0.409091	0	0	0	0	0	0	0	17	00:54:13	54.2167
	1796	2	2	2	4	29	4	1	1	15	0	32	0.46875	0	0	0	#DIV/0!	7	13	0	0	2	2	4	17	03:26:46	206.767
	1797	2	2	2	4	29	3	0	0	1	0	7	0.142857	0	0	0	#DIV/0!	0	4	0	0	0	0	0	17	00:29:56	29.9333
	1798	2	2	2	4	29	3	8	4	21	0	46	0.456522	0	0	0	#DIV/0!	1	8	0	0	1	5	6	17	02:49:00	169
	1799	2	2	2	4	29	5	0	0	0	0	0	#DIV/0!	0	0	0	#DIV/0!	0	0	0	0	0	2	2	17	00:11:23	11.3833
	1800	2	2	2	4	31	1	7	4	0	0	0	#DIV/0!	58	0	187	0.31016	9	4	0	0	0	1	1	9	04:51:16	291.267
	1801	2	2	2	4	31	1	1	1	0	0	0	#DIV/0!	25	0	98	0.255102	3	2	0	0	0	0	0	9	02:08:44	128.733
	1802	2	2	2	4	31	3	2	1	26	0	45	0.577778	0	0	0	#DIV/0!	11	16	0	0	2	5	7	9	04:08:29	248.483
	1803	2	2	2	4	31	5	2	1	19	0	26	0.730769	0	0	0	#DIV/0!	1	9	0	0	3	8	11	9	04:34:48	274.8
	1804	2	2	2	4	31	4	1	1	0	0	0	#DIV/0!	0	0	0	#DIV/0!	0	0	0	0	0	0	0	9	00:00:00	0
	1805	2	2	2	4	31	3	0	0	31	0	41	0.756098	0	0	0	#DIV/0!	12	16	0	0	0	2	2	9	04:00:21	240.35
	1806	2	2	2	4	31	3	1	1	25	0	47	0.531915	0	0	0	#DIV/0!	11	13	0	0	3	0	3	9	04:58:43	298.717
	1807	2	2	2	4	31	3	3	2	2	0	7	0.285714	0	0	0	#DIV/0!	8	3	0	0	4	3	7	9	03:14:14	194.233
	1808	2	2	2	4	31	2	7	4	12	0	20	0.6	0	0	0	#DIV/0!	5	3	0	0	0	1	1	9	04:09:54	249.9
	1809	2	2	2	4	31	2	2	1	13	0	22	0.590909	0	0	0	#DIV/0!	4	2	0	0	0	0	0	9	02:53:09	173.15
	1810	2	2	2	4	31	4	1	1	1	0	1	1	0	0	0	#DIV/0!	2	1	0	0	0	0	0	9	00:39:51	39.85
	1811	2	2	2	4	31	3	3	2	40	0	69	0.57971	0	0	0	#DIV/0!	14	12	0	0	2	1	3	9	03:11:03	191.05
	1812	2	2	2	4	31	2	7	4	30	0	38	0.789474	0	0	0	#DIV/0!	1	8	0	0	0	0	0	9	02:24:38	144.633
	1813	2	2	2	4	31	2	2	1	13	0	26	0.5	0	0	0	#DIV/0!	1	7	0	0	1	2	3	9	04:26:35	266.583
	1814	2	2	2	4	31	5	4	2	12	0	18	0.666667	0	0	0	#DIV/0!	1	3	0	0	1	1	2	9	02:15:48	135.8
	1815	2	2	2	4	31	4	7	4	3	0	3	1	0	0	0	#DIV/0!	2	2	0	0	2	4	6	9	00:49:54	49.9
	1816	2	2	2	4	32	1	4	2	0	0	0	#DIV/0!	73	0	183	0.398907	8	6	0	0	0	0	0	5	04:39:31	279.517
	1817	2	2	2	4	32	5	3	2	7	0	9	0.777778	0	0	0	#DIV/0!	1	2	0	0	0	1	1	5	01:05:44	65.7333
	1818	2	2	2	4	32	3	1	1	24	0	56	0.428571	0	0	0	#DIV/0!	20	19	0	0	3	3	6	5	05:57:39	357.65
	1819	2	2	2	4	32	3	5	3	46	0	74	0.621622	0	0	0	#DIV/0!	15	22	0	0	3	3	6	5	06:18:30	378.5
	1820	2	2	2	4	32	3	5	3	11	0	14	0.785714	0	0	0	#DIV/0!	1	5	0	0	1	2	3	5	02:01:18	121.3
	1821	2	2	2	4	32	3	4	2	5	0	9	0.555556	0	0	0	#DIV/0!	0	3	0	0	0	3	3	5	00:49:24	49.4
	1822	2	2	2	4	32	3	6	3	23	0	37	0.621622	0	0	0	#DIV/0!	1	4	0	0	3	1	4	5	05:31:24	331.4
	1823	2	2	2	4	32	4	1	1	50	0	67	0.746269	0	0	0	#DIV/0!	8	21	0	0	2	2	4	5	05:51:38	351.633
	1824	2	2	2	4	32	3	2	1	7	0	17	0.411765	0	0	0	#DIV/0!	4	5	0	0	2	0	2	5	01:25:45	85.75
	1825	2	2	2	4	32	2	3	2	15	0	31	0.483871	0	0	0	#DIV/0!	0	2	0	0	1	2	3	5	03:28:30	208.5
	1826	2	2	2	4	32	2	7	4	7	0	13	0.538462	0	0	0	#DIV/0!	2	3	0	0	1	2	3	5	03:06:34	186.567
	1827	2	2	2	4	32	1	4	2	0	0	0	#DIV/0!	66	0	176	0.375	10	4	0	0	0	0	0	5	04:20:29	260.483
	1828	2	2	2	4	32	2	4	2	39	0	51	0.764706	0	0	0	#DIV/0!	1	3	0	0	0	3	3	5	05:24:09	324.15
	1829	2	2	2	4	32	5	2	1	24	0	36	0.666667	0	0	0	#DIV/0!	1	5	0	0	3	4	7	5	04:23:16	263.267
	1830	2	2	2	4	32	3	8	4	28	0	52	0.538462	0	0	0	#DIV/0!	4	11	0	0	5	9	14	5	05:05:39	305.65
	1831	2	2	2	4	32	5	7	4	10	0	17	0.588235	0	0	0	#DIV/0!	0	4	0	0	2	4	6	5	03:01:01	181.017
	1832	2	2	2	3	50	2	7	4	0	0	1	0	0	0	0	#DIV/0!	0	0	0	0	0	0	0	18	00:15:27	15.45
	1833	2	2	2	3	50	4	3	2	3	0	10	0.3	0	0	0	#DIV/0!	5	7	0	0	1	0	1	18	01:29:11	89.1833
	1834	2	2	2	3	50	4	2	1	21	0	43	0.488372	0	0	0	#DIV/0!	20	32	0	0	1	0	1	18	05:38:14	338.233
	1835	2	2	2	3	50	3	3	2	13	0	22	0.590909	0	0	0	#DIV/0!	2	12	0	0	1	0	1	18	02:43:21	163.35
	1836	2	2	2	3	50	3	5	3	8	0	25	0.32	0	0	0	#DIV/0!	2	8	0	0	1	1	2	18	03:06:59	186.983
	1837	2	2	2	3	50	2	2	1	46	0	80	0.575	0	0	0	#DIV/0!	11	26	0	0	4	6	10	18	06:02:26	362.433
	1838	2	2	2	3	50	5	6	3	12	0	16	0.75	0	0	0	#DIV/0!	2	14	0	0	2	5	7	18	04:38:58	278.967
	1839	2	2	2	3	50	4	1	1	35	0	56	0.625	0	0	0	#DIV/0!	4	13	0	0	2	2	4	18	06:33:51	393.85
	1840	2	2	2	3	50	2	0	0	19	0	27	0.703704	0	0	0	#DIV/0!	2	4	0	0	3	4	7	18	05:48:32	348.533
	1841	2	2	2	3	50	1	3	2	0	0	0	#DIV/0!	72	0	243	0.296296	3	3	0	0	0	0	0	18	06:02:23	362.383
	1842	2	2	2	3	50	3	5	3	1	0	1	1	0	0	0	#DIV/0!	0	2	0	0	0	0	0	18	00:20:01	20.0167
	1843	2	2	2	3	50	1	0	0	0	0	0	#DIV/0!	10	0	41	0.243902	0	0	0	0	0	0	0	18	00:54:08	54.1333
	1844	2	2	2	3	50	5	0	0	6	0	9	0.666667	0	0	0	#DIV/0!	1	2	0	0	0	1	1	18	01:33:49	93.8167
	1845	2	2	2	3	50	2	5	3	8	0	22	0.363636	0	0	0	#DIV/0!	2	5	0	0	1	0	1	18	01:57:03	117.05
	1846	2	2	2	3	50	1	0	0	0	0	0	#DIV/0!	0	0	5	0	0	0	0	0	0	0	0	18	00:03:30	3.5
	1847	2	2	2	3	50	2	1	1	0	0	2	0	0	0	0	#DIV/0!	1	1	0	0	0	0	0	18	01:24:52	84.8667
	1848	2	2	2	4	37	1	1	1	0	0	0	#DIV/0!	19	0	54	0.351852	4	1	0	0	0	0	0	3	01:36:33	96.55
	1849	2	2	2	4	37	2	6	3	11	0	24	0.458333	0	0	0	#DIV/0!	1	3	0	0	0	3	3	3	04:39:49	279.817
	1850	2	2	2	4	37	3	0	0	5	0	9	0.555556	0	0	0	#DIV/0!	0	1	0	0	0	3	3	3	00:33:28	33.4667
	1851	2	2	2	4	37	2	5	3	30	0	47	0.638298	0	0	0	#DIV/0!	3	7	0	0	4	4	8	3	06:52:29	412.483
	1852	2	2	2	4	37	5	2	1	12	0	15	0.8	0	0	0	#DIV/0!	0	2	0	0	1	4	5	3	02:20:31	140.517
	1853	2	2	2	4	37	3	2	1	42	0	72	0.583333	0	0	0	#DIV/0!	6	25	0	0	0	2	2	3	04:37:26	277.433
	1854	2	2	2	4	37	3	1	1	4	0	7	0.571429	0	0	0	#DIV/0!	0	3	0	0	2	3	5	3	03:00:27	180.45
	1855	2	2	2	4	37	1	6	3	0	0	0	#DIV/0!	10	0	25	0.4	4	1	0	0	0	0	0	3	00:48:16	48.2667
	1856	2	2	2	4	37	4	2	1	61	0	90	0.677778	0	0	0	#DIV/0!	31	26	0	0	3	3	6	3	07:02:39	422.65
	1857	2	2	2	4	37	3	5	3	21	0	28	0.75	0	0	0	#DIV/0!	3	13	0	0	3	4	7	3	03:50:37	230.617
	1858	2	2	2	4	37	1	3	2	0	0	0	#DIV/0!	107	0	255	0.419608	2	6	0	0	0	0	0	3	06:35:11	395.183
	1859	2	2	2	4	37	2	4	2	12	0	21	0.571429	0	0	0	#DIV/0!	0	6	0	0	0	0	0	3	03:15:31	195.517
	1860	2	2	2	4	37	2	3	2	8	0	15	0.533333	0	0	0	#DIV/0!	1	1	0	0	1	1	2	3	03:08:39	188.65
	1861	2	2	2	4	37	4	1	1	5	0	7	0.714286	0	0	0	#DIV/0!	1	10	0	0	0	0	0	3	01:22:21	82.35
	1862	2	2	2	4	37	3	6	3	23	0	50	0.46	0	0	0	#DIV/0!	6	14	0	0	4	7	11	3	06:37:31	397.517
	1863	2	2	2	4	37	5	7	4	33	0	42	0.785714	0	0	0	#DIV/0!	2	8	0	0	5	6	11	3	05:54:35	354.583
	1864	2	2	2	4	38	1	1	1	0	0	0	#DIV/0!	59	0	158	0.373418	2	4	0	0	0	0	0	2	04:49:04	289.067
	1865	2	2	2	4	38	2	2	1	15	0	20	0.75	0	0	0	#DIV/0!	3	4	0	0	6	7	13	2	05:48:53	348.883
	1866	2	2	2	4	38	4	0	0	29	0	47	0.617021	0	0	0	#DIV/0!	16	10	0	0	1	1	2	2	04:01:44	241.733
	1867	2	2	2	4	38	3	4	2	11	0	20	0.55	0	0	0	#DIV/0!	5	3	0	0	0	2	2	2	01:55:50	115.833
	1868	2	2	2	4	38	5	2	1	8	0	8	1	0	0	0	#DIV/0!	3	1	0	0	4	11	15	2	03:51:17	231.283
	1869	2	2	2	4	38	3	3	2	3	0	6	0.5	0	0	0	#DIV/0!	3	1	0	0	0	0	0	2	00:35:46	35.7667
	1870	2	2	2	4	38	5	5	3	22	0	28	0.785714	0	0	0	#DIV/0!	1	4	0	0	0	2	2	2	02:12:34	132.567
	1871	2	2	2	4	38	3	5	3	35	0	59	0.59322	0	0	0	#DIV/0!	14	16	0	0	5	4	9	2	05:15:35	315.583
	1872	2	2	2	4	38	2	4	2	13	0	18	0.722222	0	0	0	#DIV/0!	3	4	0	0	2	4	6	2	03:24:10	204.167
	1873	2	2	2	4	38	1	0	0	0	0	0	#DIV/0!	16	0	61	0.262295	3	0	0	0	0	0	0	2	01:59:30	119.5
	1874	2	2	2	4	38	4	1	1	19	0	26	0.730769	0	0	0	#DIV/0!	7	4	0	0	1	5	6	2	02:17:57	137.95
	1875	2	2	2	4	38	1	1	1	0	0	0	#DIV/0!	32	0	86	0.372093	1	0	0	0	0	0	0	2	02:21:26	141.433
	1876	2	2	2	4	38	3	0	0	50	0	85	0.588235	0	0	0	#DIV/0!	8	12	0	0	0	2	2	2	04:57:00	297
	1877	2	2	2	4	38	4	6	3	29	0	37	0.783784	0	0	0	#DIV/0!	6	9	0	0	2	9	11	2	04:29:43	269.717
	1878	2	2	2	4	38	4	1	1	0	0	0	#DIV/0!	0	0	0	#DIV/0!	0	0	0	0	0	0	0	2	00:02:56	2.93333
	1879	2	2	2	4	38	4	6	3	46	0	71	0.647887	0	0	0	#DIV/0!	9	10	0	0	4	4	8	2	04:57:59	297.983
	1880	2	2	2	4	38	2	3	2	21	0	27	0.777778	0	0	0	#DIV/0!	3	2	0	0	0	0	0	2	03:44:29	224.483
	1881	2	2	2	4	38	2	7	4	17	0	26	0.653846	0	0	0	#DIV/0!	2	9	0	0	2	1	3	2	05:25:00	325
	1882	2	2	2	4	42	1	5	3	0	0	0	#DIV/0!	20	0	51	0.392157	1	0	0	0	0	0	0	12	01:32:16	92.2667
	1883	2	2	2	4	42	5	7	4	13	0	21	0.619048	0	0	0	#DIV/0!	4	5	0	0	3	0	3	12	04:23:59	263.983
	1884	2	2	2	4	42	3	5	3	10	0	21	0.47619	0	0	0	#DIV/0!	3	4	0	0	0	3	3	12	01:27:11	87.1833
	1885	2	2	2	4	42	3	3	2	18	0	50	0.36	0	0	0	#DIV/0!	5	16	0	0	3	3	6	12	03:09:45	189.75
	1886	2	2	2	4	42	1	4	2	0	0	0	#DIV/0!	33	0	153	0.215686	2	1	0	0	0	0	0	12	04:21:37	261.617
	1887	2	2	2	4	42	2	6	3	17	0	27	0.62963	0	0	0	#DIV/0!	2	7	0	0	0	2	2	12	03:43:14	223.233
	1888	2	2	2	4	42	3	8	4	22	0	39	0.564103	0	0	0	#DIV/0!	2	9	0	0	2	1	3	12	03:47:59	227.983
	1889	2	2	2	4	42	2	2	1	4	0	6	0.666667	0	0	0	#DIV/0!	3	3	0	0	1	0	1	12	01:12:13	72.2167
	1890	2	2	2	4	42	3	1	1	3	0	9	0.333333	0	0	0	#DIV/0!	2	8	0	0	0	2	2	12	02:11:40	131.667
	1891	2	2	2	4	42	4	6	3	16	0	26	0.615385	0	0	0	#DIV/0!	5	25	0	0	1	1	2	12	04:18:54	258.9
	1892	2	2	2	4	42	2	2	1	15	0	25	0.6	0	0	0	#DIV/0!	7	14	0	0	1	2	3	12	03:30:45	210.75
	1893	2	2	2	4	42	2	5	3	15	0	25	0.6	0	0	0	#DIV/0!	7	7	0	0	5	4	9	12	05:39:29	339.483
	1894	2	2	2	4	42	3	2	1	8	0	20	0.4	0	0	0	#DIV/0!	1	6	0	0	1	1	2	12	03:05:10	185.167
	1895	2	2	2	4	42	4	8	4	5	0	11	0.454545	0	0	0	#DIV/0!	1	7	0	0	0	1	1	12	01:27:49	87.8167
	1896	2	2	2	4	42	1	5	3	0	0	0	#DIV/0!	11	0	35	0.314286	0	0	0	0	0	0	0	12	01:06:08	66.1333
	1897	2	2	2	4	42	5	7	4	9	0	15	0.6	0	0	0	#DIV/0!	0	7	0	0	1	3	4	12	03:52:16	232.267
	1898	2	2	2	4	43	1	7	4	0	0	0	#DIV/0!	56	0	176	0.318182	6	1	0	0	0	0	0	6	05:07:43	307.717
	1899	2	2	2	4	43	2	1	1	18	0	28	0.642857	0	0	0	#DIV/0!	0	0	0	0	0	1	1	6	03:42:42	222.7
	1900	2	2	2	4	43	2	1	1	7	0	11	0.636364	0	0	0	#DIV/0!	0	2	0	0	0	1	1	6	01:11:04	71.0667
	1901	2	2	2	4	43	2	3	2	10	0	20	0.5	0	0	0	#DIV/0!	0	1	0	0	0	0	0	6	02:44:31	164.517
	1902	2	2	2	4	43	3	1	1	8	0	17	0.470588	0	0	0	#DIV/0!	6	10	0	0	1	2	3	6	02:55:39	175.65
	1903	2	2	2	4	43	4	4	2	52	0	73	0.712329	0	0	0	#DIV/0!	12	16	0	0	0	0	0	6	05:13:37	313.617
	1904	2	2	2	4	43	5	7	4	8	0	13	0.615385	0	0	0	#DIV/0!	4	1	0	0	2	4	6	6	02:26:01	146.017
	1905	2	2	2	4	43	2	2	1	34	0	59	0.576271	0	0	0	#DIV/0!	8	11	0	0	1	4	5	6	05:09:50	309.833
	1906	2	2	2	4	43	3	1	1	13	0	31	0.419355	0	0	0	#DIV/0!	13	16	0	0	6	4	10	6	04:33:14	273.233
	1907	2	2	2	4	43	3	6	3	26	0	44	0.590909	0	0	0	#DIV/0!	3	5	0	0	0	3	3	6	06:00:19	360.317
	1908	2	2	2	4	43	1	6	3	0	0	0	#DIV/0!	46	0	133	0.345865	4	1	0	0	0	0	0	6	03:52:17	232.283
	1909	2	2	2	4	43	3	7	4	10	0	16	0.625	0	0	0	#DIV/0!	12	3	0	0	1	4	5	6	03:29:13	209.217
	1910	2	2	2	4	43	5	2	1	16	0	19	0.842105	0	0	0	#DIV/0!	4	4	0	0	6	6	12	6	04:24:04	264.067
	1911	2	2	2	4	43	4	2	1	14	0	26	0.538462	0	0	0	#DIV/0!	8	16	0	0	2	3	5	6	03:36:25	216.417
	1912	2	2	2	4	43	5	2	1	9	0	10	0.9	0	0	0	#DIV/0!	2	3	0	0	0	3	3	6	02:54:19	174.317
	1913	2	2	2	4	43	3	7	4	19	0	33	0.575758	0	0	0	#DIV/0!	11	17	0	0	5	2	7	6	05:05:13	305.217
	1914	2	2	2	1	46	1	2	1	0	0	0	#DIV/0!	24	0	106	0.226415	1	4	0	0	0	0	0	21	02:29:35	149.583
	1915	2	2	2	1	46	2	5	3	9	0	21	0.428571	0	0	0	#DIV/0!	1	3	0	0	0	1	1	21	03:58:38	238.633
	1916	2	2	2	1	46	2	1	1	23	0	32	0.71875	0	0	0	#DIV/0!	2	6	0	0	3	2	5	21	05:37:51	337.85
	1917	2	2	2	1	46	3	1	1	2	0	12	0.166667	0	0	0	#DIV/0!	3	6	0	0	1	5	6	21	02:28:20	148.333
	1918	2	2	2	1	46	5	5	3	6	0	7	0.857143	0	0	0	#DIV/0!	0	3	0	0	0	0	0	21	01:16:31	76.5167
	1919	2	2	2	1	46	1	2	1	0	0	0	#DIV/0!	30	0	114	0.263158	6	2	0	0	0	0	0	21	03:11:11	191.183
	1920	2	2	2	1	46	5	1	1	2	0	4	0.5	0	0	0	#DIV/0!	0	4	0	0	2	2	4	21	01:25:52	85.8667
	1921	2	2	2	1	46	4	0	0	4	0	10	0.4	0	0	0	#DIV/0!	3	10	0	0	1	1	2	21	01:39:10	99.1667
	1922	2	2	2	1	46	5	3	2	14	0	22	0.636364	0	0	0	#DIV/0!	0	8	0	0	5	2	7	21	04:53:43	293.717
	1923	2	2	2	1	46	1	8	4	0	0	0	#DIV/0!	15	0	58	0.258621	0	1	0	0	0	0	0	21	01:14:14	74.2333
	1924	2	2	2	1	46	3	3	2	68	0	136	0.5	0	0	0	#DIV/0!	11	24	0	0	3	3	6	21	04:59:04	299.067
	1925	2	2	2	1	46	3	3	2	7	0	8	0.875	0	0	0	#DIV/0!	0	7	0	0	3	2	5	21	03:04:34	184.567
	1926	2	2	2	1	46	3	5	3	4	0	9	0.444444	0	0	0	#DIV/0!	1	3	0	0	1	4	5	21	01:55:10	115.167
	1927	2	2	2	1	46	4	3	2	13	0	27	0.481481	0	0	0	#DIV/0!	5	21	0	0	0	2	2	21	04:30:07	270.117
	1928	2	2	2	1	46	3	1	1	22	0	58	0.37931	0	0	0	#DIV/0!	5	21	0	0	0	0	0	21	04:34:28	274.467
	1929	2	2	2	1	46	5	1	1	2	0	5	0.4	0	0	0	#DIV/0!	0	2	0	0	0	1	1	21	01:02:44	62.7333
	1930	2	2	2	3	52	4	5	3	1	0	1	1	0	0	0	#DIV/0!	0	2	0	0	1	3	4	24	01:33:17	93.2833
	1931	2	2	2	3	52	3	5	3	5	0	13	0.384615	0	0	0	#DIV/0!	0	10	0	0	4	3	7	24	05:56:51	356.85
	1932	2	2	2	3	52	3	8	4	2	0	3	0.666667	0	0	0	#DIV/0!	0	2	0	0	0	1	1	24	00:45:25	45.4167
	1933	2	2	2	3	52	5	1	1	34	0	92	0.369565	0	0	0	#DIV/0!	1	29	0	0	3	6	9	24	05:25:33	325.55
	1934	2	2	2	3	52	2	8	4	3	0	8	0.375	0	0	0	#DIV/0!	0	13	0	0	1	1	2	24	02:16:27	136.45
	1935	2	2	2	3	52	5	6	3	28	0	69	0.405797	0	0	0	#DIV/0!	2	30	0	0	2	1	3	24	05:22:55	322.917
	1936	2	2	2	3	52	2	4	2	31	0	69	0.449275	0	0	0	#DIV/0!	2	20	0	0	4	2	6	24	04:50:32	290.533
	1937	2	2	2	3	52	2	7	4	9	0	32	0.28125	0	0	0	#DIV/0!	2	7	0	0	1	2	3	24	05:08:58	308.967
	1938	2	2	2	3	52	2	2	1	11	0	24	0.458333	0	0	0	#DIV/0!	7	25	0	0	3	7	10	24	04:41:36	281.6
	1939	2	2	2	3	52	4	5	3	10	0	24	0.416667	0	0	0	#DIV/0!	0	17	0	0	0	1	1	24	03:03:21	183.35
	1940	2	2	2	3	52	1	5	3	0	0	0	#DIV/0!	2	0	14	0.142857	0	0	0	0	0	0	0	24	00:14:04	14.0667
	1941	2	2	2	3	52	3	6	3	5	0	10	0.5	0	0	0	#DIV/0!	1	4	0	0	1	2	3	24	01:26:03	86.05
	1942	2	2	2	3	52	3	0	0	4	0	9	0.444444	0	0	0	#DIV/0!	1	2	0	0	0	2	2	24	00:34:05	34.0833
	1943	2	2	2	3	52	3	0	0	0	0	1	0	0	0	0	#DIV/0!	1	1	0	0	0	1	1	24	00:18:10	18.1667
	1944	2	2	2	3	52	1	0	0	0	0	0	#DIV/0!	82	0	340	0.241176	2	5	0	0	0	0	0	24	06:45:56	405.933
	1945	2	3	2	1	2	1	2	1	0	0	0	0	21	0	74	0.283784	0	1	1	0	0	0	0	16	01:39:15	99.25
	1946	2	3	2	1	2	5	3	2	3	0	7	0.428571	0	0	0	#DIV/0!	7	2	0	2	2	0	2	16	02:29:33	149.55
	1947	2	3	2	1	2	2	4	2	1	0	3	0.333333	0	0	0	#DIV/0!	0	3	1	0	1	0	1	16	02:56:25	176.417
	1948	2	3	2	1	2	2	4	2	5	0	14	0.357143	0	0	0	#DIV/0!	2	2	2	0	0	2	2	16	01:54:59	114.983
	1949	2	3	2	1	2	2	3	2	7	0	18	0.388889	0	0	0	#DIV/0!	1	3	4	0	0	0	0	16	03:28:37	208.617
	1950	2	3	2	1	2	4	3	2	14	0	23	0.608696	0	0	0	#DIV/0!	4	10	3	1	0	0	0	16	02:25:51	145.85
	1951	2	3	2	1	2	4	4	2	43	0	60	0.716667	0	0	0	#DIV/0!	14	24	11	0	1	0	1	16	04:38:03	278.05
	1952	2	3	2	1	2	3	1	1	14	0	24	0.583333	0	0	0	#DIV/0!	8	10	2	0	1	0	1	16	02:26:41	146.683
	1953	2	3	2	1	2	1	1	1	0	0	1	0	48	0	177	0.271186	1	2	0	0	0	1	1	16	04:04:11	244.183
	1954	2	3	2	1	2	2	1	1	16	0	27	0.592593	0	0	0	#DIV/0!	1	2	0	0	0	0	0	16	01:45:41	105.683
	1955	2	3	2	1	2	3	2	1	20	0	41	0.487805	0	0	0	#DIV/0!	6	8	0	0	1	0	1	16	03:27:44	207.733
	1956	2	3	2	1	2	3	2	1	14	0	32	0.4375	0	0	0	#DIV/0!	13	11	6	0	4	6	10	16	03:21:22	201.367
	1957	2	3	2	1	2	3	2	1	6	0	15	0.4	0	0	0	#DIV/0!	1	3	1	0	0	5	5	16	01:11:26	71.4333
	1958	2	3	2	1	2	2	2	1	0	0	3	0	0	0	0	#DIV/0!	1	1	0	1	2	2	4	16	00:59:40	59.6667
	1959	2	3	2	1	2	5	1	1	11	0	17	0.647059	0	0	0	#DIV/0!	4	7	4	0	2	3	5	16	03:19:35	199.583
	1960	2	3	2	1	2	3	2	1	18	0	31	0.580645	0	0	0	#DIV/0!	8	8	0	0	1	0	1	16	01:50:57	110.95
	1961	2	3	2	2	3	1	3	2	0	0	0	0.5	0	0	0	0.25	0	1	0	0	0	0	0	18	02:50:00	170
	1962	2	3	2	2	3	2	3	2	0	0	0	0.63	0	0	0	0	2	12	0	1	4	1	5	18	03:53:50	233.833
	1963	2	3	2	2	3	2	4	2	0	0	0	0.63	0	0	0	0	7	17	0	1	3	3	6	18	04:23:31	263.517
	1964	2	3	2	2	3	3	2	1	0	0	0	0.46	0	0	0	0	1	7	3	0	2	0	2	18	03:59:45	239.75
	1965	2	3	2	2	3	5	3	2	0	0	0	0.5	0	0	0	0	1	5	4	0	0	3	3	18	02:50:28	170.467
	1966	2	3	2	2	3	2	4	2	0	0	0	0.48	0	0	0	0	5	6	0	1	1	1	2	18	02:44:28	164.467
	1967	2	3	2	2	3	2	1	1	0	0	0	0.29	0	0	0	0	18	18	3	0	2	0	2	18	04:13:59	253.983
	1968	2	3	2	2	3	4	3	2	0	0	0	0.33	0	0	0	0	8	12	1	0	0	2	2	18	02:49:21	169.35
	1969	2	3	2	2	3	3	1	1	0	0	0	0	0	0	0	0	1	1	0	0	1	1	2	18	02:03:35	123.583
	1970	2	3	2	2	3	1	1	1	0	0	0	0.17	0	0	0	0.33	1	1	1	0	0	0	0	18	01:45:27	105.45
[truncated: 370 more rows]

## Sheet: Codif. Variables-Categorías
	Datos deportivos previos	Variables	Información/Categorías	Codificación		Rend Ind	Varibles	Descripción	Valor PIR
		Jugador	Nombre y apellidos	N
							Goles	Nº goles en la competición	x2
		Categoría	U-17	1			Lanzamientos Fallados	Lanzamientos fallados en la competición	x1
			U-19	2			Paradas	Paradas de los porteros en la competición	x3
			Absoluta	3			Goles Recibidos	Goles recibidos por los porteros en la competición	x1
							Asistencias	Pases de gol en la competición	x1
		Competición	Mundial ´13	1			Faltas Técnicas	Pasos, dobles y pérdidas en la competición	x1
			Mundial ´15	2			Robos	Interceptaciones en la competición	x1
			Mundial ´17	3			Blocajes	Blocajes en la competición	x1
			Mundial ´19	4			Sanciones	Tarjetas amarillas en la competición	x1
								Exclusiones en la competición	x2
		Continente	África	1				Tarjetas rojas o azules en la competición	x3
			América	2
			Asia	3		Rend Colec	Variables	Descripción	Codificación
			Europa	4			Puesto clasificatorio	1º clasificado	1
			Oceanía	5				2º clasificado	2
								3º clasificado	3
		País	Algeria	1				4º clasificado	4
			Angola	2				5º clasificado	5
			Argentina	3				6º clasificado	6
			Australia	4				7º clasificado	7
			Austria	5				8º clasificado	8
			Bahrain	6				9º clasificado	9
			Belarus	7				10º clasificado	10
			Bosnia and Herzegovina	8				11º clasificado	11
			Brazil	9				12º clasificado	12
			Burkina Faso	10				13º clasificado	13
			Chile	11				14º clasificado	14
			Congo	12				15º clasificado	15
			Croatia	13				16º clasificado	16
			Czech Republic	14
			Denmark	15				17º clasificado	17
			Egypt	16				18º clasificado	18
			Faroe Island	17				19º clasificado	19
			France	18				20º clasificado	20
			Gabon	19				21º clasificado	21
			Georgia	20				22º clasificado	22
			Germany	21				23º clasificado	23
			Hungary	22				24º clasificado	24
			Iceland	23
			Iran	24
			Japan	25
			Korea	26
			Kuwait	27
			Mexico	28
			Montenegro	29
			Morocco	30
			Netherlands	31
			Norway	32
			Paraguay	33
			Poland	34
			Portugal	35
			Qatar	36
			Romania	37
			Russia	38
			Saudi Arabia	39
			Serbia	40
			Slovenia	41
			Spain	42
			Sweden	43
			Switzerland	44
			F.Y.R. of Macedonia	45
			Tunisia	46
			Uruguay	47
			Venezuela	48
			Dominican Republic	49
			P.R. of China	50
			Kazajistán	51
			Uzbekistán	52
			Eslovaquía	53
			Cuba	54
			Puerto Rico	55
		Puesto específico	Portero	1
			Extremo	2
			Lateral	3
			Central	4
			Pivote	5
		Fecha de nacimiento	Día/Mes/Año	Q1/Q2/Q3/Q4 y S1/S2
