# Supplementary material for: The relationship between the relative age effect and performance among athletes in World Handball Championships
Source: PLoS One. 2020 Mar 26;15(3):e0230133. doi: 10.1371/journal.pone.0230133 (PMC7098603; doi:10.1371/journal.pone.0230133)
Supplement: S3 Data — (XLSX) [file pone.0230133.s003.xlsx]

## Sheet: Análisis 2017
	Player	Gender	Context					Birth-date		Individual and team performance																Time played (h)	Time played (min)
			Category	Competition	Reg. Conf.	Country	Position	Q	S	Goals	Failed Shots	Total Shots	% Shot Effe.	Saves	Goals Received	Shots Received	% Save Effe.	Assits	Tech Foults	Steals	Blocked Shots	Yellow Cards	2' suspension	Total Penalties	Clasification
	2395	1	1	3	1	1	1	1	1	0	1	1	0	46	139	185	0.248649	1	5	0	0	0	0	0	23		267
	2396	1	1	3	1	1	3	5	3	6	15	21	0.285714	0	0	0	#DIV/0!	1	6	0	0	0	1	1	23		73.4
	2397	1	1	3	1	1	4	2	1	13	21	34	0.382353	0	0	0	#DIV/0!	0	6	0	0	2	4	6	23		310.3
	2398	1	1	3	1	1	3	3	2	22	21	43	0.511628	0	0	0	#DIV/0!	8	19	0	0	1	2	3	23		293
	2399	1	1	3	1	1	3	1	1	26	22	48	0.541667	0	0	0	#DIV/0!	2	8	0	0	0	0	0	23		106.05
	2400	1	1	3	1	1	1	1	1	0	0	0	#DIV/0!	0	12	12	0	1	0	0	0	0	0	0	23		15.65
	2401	1	1	3	1	1	2	3	2	4	4	8	0.5	0	0	0	#DIV/0!	0	0	0	0	1	3	4	23		144.167
	2402	1	1	3	1	1	2	2	1	0	1	1	0	0	0	0	#DIV/0!	0	0	0	0	0	0	0	23		3.46667
	2403	1	1	3	1	1	2	1	1	6	8	14	0.428571	0	0	0	#DIV/0!	0	4	0	0	0	2	2	23		75.7167
	2404	1	1	3	1	1	1	1	1	0	0	0	#DIV/0!	32	79	111	0.288288	4	3	0	0	0	1	1	23		155.717
	2405	1	1	3	1	1	2	1	1	2	5	7	0.285714	0	0	0	#DIV/0!	1	1	0	0	1	4	5	23		80.2333
	2406	1	1	3	1	1	3	2	1	1	4	5	0.2	0	0	0	#DIV/0!	0	3	0	0	2	2	4	23		42.2167
	2407	1	1	3	1	1	5	3	2	16	29	45	0.355556	0	0	0	#DIV/0!	2	15	0	0	0	4	4	23		324.733
	2408	1	1	3	1	1	3	2	1	0	1	1	0	0	0	0	#DIV/0!	0	1	0	0	0	3	3	23		39.9667
	2409	1	1	3	1	1	5	4	2	45	24	69	0.652174	0	0	0	#DIV/0!	1	25	0	0	3	3	6	23		386.233
	2410	1	1	3	1	1	2	2	1	31	12	43	0.72093	0	0	0	#DIV/0!	0	9	0	0	3	7	10	23		376.033
	2411	1	1	3	1	1	3	5	3	19	12	31	0.612903	0	0	0	#DIV/0!	2	7	0	0	0	2	2	23		242.967
	2412	1	1	3	2	3	1	8	4	0	0	0	#DIV/0!	66	144	210	0.314286	11	2	0	0	0	0	0	21		318.7
	2413	1	1	3	2	3	4	6	3	5	5	10	0.5	0	0	0	#DIV/0!	3	5	0	0	0	0	0	21		96.5333
	2414	1	1	3	2	3	2	6	3	13	4	17	0.764706	0	0	0	#DIV/0!	1	2	0	0	1	2	3	21		210.567
	2415	1	1	3	2	3	2	4	2	9	5	14	0.642857	0	0	0	#DIV/0!	0	2	0	0	1	0	1	21		140.533
	2416	1	1	3	2	3	3	2	1	12	14	26	0.461538	0	0	0	#DIV/0!	1	11	0	0	3	2	5	21		217.983
	2417	1	1	3	2	3	4	4	2	18	8	26	0.692308	0	0	0	#DIV/0!	3	13	0	0	0	4	4	21		103.967
	2418	1	1	3	2	3	3	3	2	2	4	6	0.333333	0	0	0	#DIV/0!	0	3	0	0	1	4	5	21		161.25
	2419	1	1	3	2	3	3	8	4	10	9	19	0.526316	0	0	0	#DIV/0!	5	10	0	0	4	3	7	21		252.817
	2420	1	1	3	2	3	2	8	4	18	10	28	0.642857	0	0	0	#DIV/0!	1	3	0	0	0	0	0	21		263.417
	2421	1	1	3	2	3	3	2	1	18	10	28	0.642857	0	0	0	#DIV/0!	6	13	0	0	3	1	4	21		220.517
	2422	1	1	3	2	3	1	3	2	0	0	0	#DIV/0!	16	53	69	0.231884	0	0	0	0	0	0	0	21		101.3
	2423	1	1	3	2	3	3	5	3	20	25	45	0.444444	0	0	0	#DIV/0!	4	14	0	0	3	3	6	21		218.767
	2424	1	1	3	2	3	3	1	1	14	21	35	0.4	0	0	0	#DIV/0!	3	10	0	0	0	3	3	21		188.283
	2425	1	1	3	2	3	5	3	2	10	1	11	0.909091	0	0	0	#DIV/0!	2	3	0	0	1	2	3	21		199.817
	2426	1	1	3	2	3	2	1	1	18	11	29	0.62069	0	0	0	#DIV/0!	0	8	0	0	0	1	1	21		190.583
	2427	1	1	3	2	3	5	8	4	3	3	6	0.5	0	0	0	#DIV/0!	0	0	0	0	0	0	0	21		42.7
	2428	1	1	3	3	6	1	7	4	0	0	0	#DIV/0!	6	37	43	0.139535	9	0	0	0	0	0	0	22		60.05
	2429	1	1	3	3	6	4	5	3	32	23	55	0.581818	0	0	0	#DIV/0!	2	21	0	0	2	5	7	22		252.517
	2430	1	1	3	3	6	4	7	4	14	12	26	0.538462	0	0	0	#DIV/0!	1	8	0	0	0	1	1	22		131.417
	2431	1	1	3	3	6	3	1	1	5	8	13	0.384615	0	0	0	#DIV/0!	5	3	0	0	0	1	1	22		122.817
	2432	1	1	3	3	6	3	7	4	22	22	44	0.5	0	0	0	#DIV/0!	1	17	0	0	1	2	3	22		243
	2433	1	1	3	3	6	5	1	1	18	7	25	0.72	0	0	0	#DIV/0!	0	8	0	0	1	6	7	22		360.067
	2434	1	1	3	3	6	2	1	1	55	26	81	0.679012	0	0	0	#DIV/0!	0	6	0	0	2	1	3	22		411.033
	2435	1	1	3	3	6	5	4	2	0	0	0	#DIV/0!	0	0	0	#DIV/0!	1	0	0	0	0	0	0	22		0
	2436	1	1	3	3	6	1	3	2	0	0	0	#DIV/0!	51	205	256	0.199219	1	1	0	0	0	0	0	22		330.45
	2437	1	1	3	3	6	4	0	0	6	7	13	0.461538	0	0	0	#DIV/0!	0	11	0	0	0	0	0	22		84.3
	2438	1	1	3	3	6	3	0	0	2	2	4	0.5	0	0	0	#DIV/0!	1	0	0	0	0	0	0	22		7.96667
	2439	1	1	3	3	6	5	4	2	3	1	4	0.75	0	0	0	#DIV/0!	0	1	0	0	1	4	5	22		124.15
	2440	1	1	3	3	6	4	3	2	0	0	0	#DIV/0!	0	0	0	#DIV/0!	0	0	0	0	0	1	1	22		35.1667
	2441	1	1	3	3	6	2	5	3	0	0	0	#DIV/0!	0	0	0	#DIV/0!	5	0	0	0	0	0	0	22		2.56667
	2442	1	1	3	3	6	3	4	2	21	21	42	0.5	0	0	0	#DIV/0!	0	12	0	0	4	3	7	22		299.1
	2443	1	1	3	3	6	2	2	1	11	5	16	0.6875	0	0	0	#DIV/0!	0	4	0	0	2	1	3	22		406.15
	2444	1	1	3	2	9	5	2	1	10	4	14	0.714286	0	0	0	#DIV/0!	2	3	0	0	0	4	4	19		245.133
	2445	1	1	3	2	9	3	0	0	3	4	7	0.428571	0	0	0	#DIV/0!	1	3	0	0	0	0	0	19		42.7833
	2446	1	1	3	2	9	4	5	3	24	21	45	0.533333	0	0	0	#DIV/0!	4	11	0	0	4	3	7	19		224.017
	2447	1	1	3	2	9	4	0	0	17	14	31	0.548387	0	0	0	#DIV/0!	5	8	0	0	0	0	0	19		179.65
	2448	1	1	3	2	9	4	2	1	29	31	60	0.483333	0	0	0	#DIV/0!	5	20	0	0	0	0	0	19		283.383
	2449	1	1	3	2	9	1	2	1	0	0	0	#DIV/0!	53	149	202	0.262376	4	2	0	0	0	0	0	19		339.867
	2450	1	1	3	2	9	5	3	2	2	1	3	0.666667	0	0	0	#DIV/0!	0	1	0	0	1	2	3	19		84.6167
	2451	1	1	3	2	9	2	3	2	10	4	14	0.714286	0	0	0	#DIV/0!	0	3	0	0	1	1	2	19		244.85
	2452	1	1	3	2	9	2	1	1	13	10	23	0.565217	0	0	0	#DIV/0!	0	7	0	0	2	2	4	19		164.283
	2453	1	1	3	2	9	1	6	3	0	0	0	#DIV/0!	13	48	61	0.213115	1	0	0	0	0	0	0	19		82.4333
	2454	1	1	3	2	9	3	2	1	10	22	32	0.3125	0	0	0	#DIV/0!	2	11	0	0	1	2	3	19		151.817
	2455	1	1	3	2	9	2	5	3	22	13	35	0.628571	0	0	0	#DIV/0!	1	4	0	0	1	3	4	19		252.133
	2456	1	1	3	2	9	2	2	1	10	9	19	0.526316	0	0	0	#DIV/0!	1	2	0	0	0	0	0	19		152.783
	2457	1	1	3	2	9	3	8	4	12	17	29	0.413793	0	0	0	#DIV/0!	0	6	0	0	0	0	0	19		58.4167
	2458	1	1	3	2	9	3	1	1	4	12	16	0.25	0	0	0	#DIV/0!	3	6	0	0	3	6	9	19		186.033
	2459	1	1	3	2	9	5	5	3	23	8	31	0.741935	0	0	0	#DIV/0!	0	3	0	0	1	3	4	19		223.4
	2460	1	1	3	2	11	1	7	4	2	2	4	0.5	68	192	260	0.261538	0	1	0	0	0	0	0	16		317.967
	2461	1	1	3	2	11	2	1	1	16	11	27	0.592593	0	0	0	#DIV/0!	0	7	0	0	1	3	4	16		308.283
	2462	1	1	3	2	11	3	0	0	7	10	17	0.411765	0	0	0	#DIV/0!	1	5	0	0	0	1	1	16		42.15
	2463	1	1	3	2	11	3	1	1	33	25	58	0.568966	0	0	0	#DIV/0!	7	13	0	0	4	2	6	16		310.833
	2464	1	1	3	2	11	4	3	2	8	11	19	0.421053	0	0	0	#DIV/0!	2	10	0	0	0	0	0	16		100.733
	2465	1	1	3	2	11	3	7	4	7	7	14	0.5	0	0	0	#DIV/0!	0	1	0	0	0	0	0	16		140.833
	2466	1	1	3	2	11	3	3	2	32	32	64	0.5	0	0	0	#DIV/0!	11	20	0	0	0	1	1	16		194.767
	2467	1	1	3	2	11	4	5	3	26	28	54	0.481481	0	0	0	#DIV/0!	4	23	0	0	2	3	5	16		272.433
	2468	1	1	3	2	11	1	0	0	0	0	0	#DIV/0!	8	46	54	0.148148	0	1	0	0	0	0	0	16		72.5333
	2469	1	1	3	2	11	5	2	1	19	13	32	0.59375	0	0	0	#DIV/0!	1	3	0	0	2	7	9	16		346.517
	2470	1	1	3	2	11	5	2	1	0	0	0	#DIV/0!	0	0	0	#DIV/0!	0	0	0	0	0	2	2	16		72.3333
	2471	1	1	3	2	11	5	5	3	2	0	2	1	0	0	0	#DIV/0!	0	3	0	0	0	1	1	16		127.35
	2472	1	1	3	2	11	3	2	1	11	12	23	0.478261	0	0	0	#DIV/0!	4	19	0	0	1	4	5	16		159.3
	2473	1	1	3	2	11	2	8	4	11	6	17	0.647059	0	0	0	#DIV/0!	0	3	0	0	0	2	2	16		249.317
	2474	1	1	3	2	11	2	2	1	8	9	17	0.470588	0	0	0	#DIV/0!	2	1	0	0	0	0	0	16		150.483
	2475	1	1	3	2	11	2	0	0	1	0	1	1	0	0	0	#DIV/0!	0	1	0	0	0	0	0	16		17.3167
	2476	1	1	3	4	13	1	2	1	0	0	0	#DIV/0!	4	10	14	0.285714	0	0	0	0	0	0	0	4		29.7
	2477	1	1	3	4	13	2	4	2	19	10	29	0.655172	0	0	0	#DIV/0!	0	2	0	0	1	4	5	4		227.817
	2478	1	1	3	4	13	3	2	1	8	5	13	0.615385	0	0	0	#DIV/0!	2	3	0	0	1	4	5	4		105.233
	2479	1	1	3	4	13	3	1	1	52	28	80	0.65	0	0	0	#DIV/0!	6	15	0	0	4	8	12	4		361.483
	2480	1	1	3	4	13	2	3	2	28	11	39	0.717949	0	0	0	#DIV/0!	2	5	0	0	0	3	3	4		333.417
	2481	1	1	3	4	13	2	3	2	17	9	26	0.653846	0	0	0	#DIV/0!	0	7	0	0	1	2	3	4		397.933
	2482	1	1	3	4	13	4	7	4	22	18	40	0.55	0	0	0	#DIV/0!	13	15	0	0	0	2	2	4		242.517
	2483	1	1	3	4	13	5	1	1	4	4	8	0.5	0	0	0	#DIV/0!	1	2	0	0	1	2	3	4		162.7
	2484	1	1	3	4	13	4	2	1	28	16	44	0.636364	0	0	0	#DIV/0!	5	24	0	0	4	6	10	4		321.017
	2485	1	1	3	4	13	5	8	4	5	5	10	0.5	0	0	0	#DIV/0!	0	2	0	0	3	2	5	4		134.15
	2486	1	1	3	4	13	5	4	2	4	5	9	0.444444	0	0	0	#DIV/0!	0	1	0	0	0	1	1	4		180.933
	2487	1	1	3	4	13	3	2	1	30	34	64	0.46875	0	0	0	#DIV/0!	5	11	0	0	4	2	6	4		247.2
	2488	1	1	3	4	13	1	4	2	0	0	0	#DIV/0!	87	183	270	0.322222	9	2	0	0	0	0	0	4		417.817
	2489	1	1	3	4	13	3	2	1	32	16	48	0.666667	0	0	0	#DIV/0!	2	10	0	0	2	2	4	4		211.75
	2490	1	1	3	4	13	2	3	2	16	9	25	0.64	0	0	0	#DIV/0!	0	2	0	0	0	1	1	4		157.883
	2491	1	1	3	4	13	3	2	1	9	10	19	0.473684	0	0	0	#DIV/0!	3	1	0	0	0	6	6	4		204.633
	2492	1	1	3	4	13	1	1	1	0	1	1	0	24	47	71	0.338028	2	1	0	0	0	0	0	4		102.483
	2493	1	1	3	4	15	1	7	4	0	0	0	#DIV/0!	40	124	164	0.243902	0	0	0	0	0	0	0	3		252.75
	2494	1	1	3	4	15	3	5	3	10	18	28	0.357143	0	0	0	#DIV/0!	4	8	0	0	3	0	3	3		107.567
	2495	1	1	3	4	15	3	6	3	58	51	109	0.53211	0	0	0	#DIV/0!	22	17	0	0	3	5	8	3		396.317
	2496	1	1	3	4	15	5	3	2	2	3	5	0.4	0	0	0	#DIV/0!	2	0	0	0	2	2	4	3		201.35
	2497	1	1	3	4	15	2	1	1	4	7	11	0.363636	0	0	0	#DIV/0!	0	3	0	0	0	0	0	3		114.05
	2498	1	1	3	4	15	2	1	1	46	15	61	0.754098	0	0	0	#DIV/0!	0	6	0	0	1	3	4	3		431.133
	2499	1	1	3	4	15	3	2	1	10	12	22	0.454545	0	0	0	#DIV/0!	6	6	0	0	3	1	4	3		330.867
	2500	1	1	3	4	15	2	5	3	39	19	58	0.672414	0	0	0	#DIV/0!	23	17	0	0	2	1	3	3		264.35
	2501	1	1	3	4	15	5	3	2	8	5	13	0.615385	0	0	0	#DIV/0!	0	2	0	0	2	8	10	3		130.167
	2502	1	1	3	4	15	4	4	2	4	2	6	0.666667	0	0	0	#DIV/0!	4	4	0	0	0	1	1	3		64.05
	2503	1	1	3	4	15	2	2	1	29	12	41	0.707317	0	0	0	#DIV/0!	1	1	0	0	1	0	1	3		391.183
	2504	1	1	3	4	15	2	4	2	6	2	8	0.75	0	0	0	#DIV/0!	0	4	0	0	0	2	2	3		142.35
	2505	1	1	3	4	15	4	5	3	14	14	28	0.5	0	0	0	#DIV/0!	2	5	0	0	1	1	2	3		169.133
	2506	1	1	3	4	15	1	1	1	0	1	1	0	54	124	178	0.303371	2	1	0	0	0	0	0	3		287.25
	2507	1	1	3	4	15	5	5	3	24	12	36	0.666667	0	0	0	#DIV/0!	1	5	0	0	2	5	7	3		270.117
	2508	1	1	3	4	15	4	3	2	15	12	27	0.555556	0	0	0	#DIV/0!	4	11	0	0	1	2	3	3		216.217
	2509	1	1	3	1	16	4	3	2	39	35	74	0.527027	0	0	0	#DIV/0!	7	13	0	0	0	2	2	14		256.9
	2510	1	1	3	1	16	3	1	1	8	10	18	0.444444	0	0	0	#DIV/0!	2	4	0	0	0	3	3	14		171.35
	2511	1	1	3	1	16	3	2	1	20	19	39	0.512821	0	0	0	#DIV/0!	1	6	0	0	2	0	2	14		228.183
	2512	1	1	3	1	16	2	2	1	31	6	37	0.837838	0	0	0	#DIV/0!	1	3	0	0	0	1	1	14		126.733
	2513	1	1	3	1	16	3	3	2	31	33	64	0.484375	0	0	0	#DIV/0!	3	7	0	0	1	6	7	14		316.883
	2514	1	1	3	1	16	1	3	2	0	0	0	#DIV/0!	27	71	98	0.27551	4	1	0	0	0	1	1	14		128.117
	2515	1	1	3	1	16	2	2	1	5	3	8	0.625	0	0	0	#DIV/0!	2	2	0	0	2	4	6	14		153.217
	2516	1	1	3	1	16	1	4	2	1	1	2	0.5	69	130	199	0.346734	6	3	0	0	0	0	0	14		291.883
	2517	1	1	3	1	16	2	5	3	12	3	15	0.8	0	0	0	#DIV/0!	0	1	0	0	1	0	1	14		157.217
	2518	1	1	3	1	16	5	1	1	5	1	6	0.833333	0	0	0	#DIV/0!	0	3	0	0	1	5	6	14		166.517
	2519	1	1	3	1	16	5	1	1	13	5	18	0.722222	0	0	0	#DIV/0!	0	5	0	0	3	5	8	14		226.85
	2520	1	1	3	1	16	3	1	1	2	3	5	0.4	0	0	0	#DIV/0!	0	1	0	0	0	0	0	14		27.7667
	2521	1	1	3	1	16	3	2	1	17	18	35	0.485714	0	0	0	#DIV/0!	2	11	0	0	4	1	5	14		214.733
	2522	1	1	3	1	16	2	1	1	8	5	13	0.615385	0	0	0	#DIV/0!	0	0	0	0	0	2	2	14		215.15
	2523	1	1	3	1	16	2	2	1	10	6	16	0.625	0	0	0	#DIV/0!	1	0	0	0	0	1	1	14		159.5
	2524	1	1	3	1	16	2	4	2	8	7	15	0.533333	0	0	0	#DIV/0!	0	1	0	0	0	2	2	14		92.3
	2525	1	1	3	4	18	1	1	1	0	0	0	#DIV/0!	41	79	120	0.341667	4	2	0	0	0	0	0	1		195.733
	2526	1	1	3	4	18	2	2	1	27	14	41	0.658537	0	0	0	#DIV/0!	1	6	0	0	1	2	3	1		247.15
	2527	1	1	3	4	18	3	3	2	4	1	5	0.8	0	0	0	#DIV/0!	8	6	0	0	3	1	4	1		88.8
	2528	1	1	3	4	18	2	1	1	27	10	37	0.72973	0	0	0	#DIV/0!	2	5	0	0	1	1	2	1		256.317
	2529	1	1	3	4	18	4	6	3	27	14	41	0.658537	0	0	0	#DIV/0!	23	16	0	0	0	3	3	1		234.183
	2530	1	1	3	4	18	3	3	2	17	12	29	0.586207	0	0	0	#DIV/0!	8	5	0	0	6	6	12	1		279.85
	2531	1	1	3	4	18	4	2	1	60	27	87	0.689655	0	0	0	#DIV/0!	16	13	0	0	2	1	3	1		335.383
	2532	1	1	3	4	18	2	8	4	25	8	33	0.757576	0	0	0	#DIV/0!	2	8	0	0	0	3	3	1		275.05
	2533	1	1	3	4	18	2	1	1	41	8	49	0.836735	0	0	0	#DIV/0!	3	8	0	0	0	1	1	1		286.767
	2534	1	1	3	4	18	3	2	1	20	5	25	0.8	0	0	0	#DIV/0!	10	7	0	0	1	3	4	1		173.517
	2535	1	1	3	4	18	3	3	2	17	6	23	0.73913	0	0	0	#DIV/0!	4	13	0	0	1	1	2	1		159.717
	2536	1	1	3	4	18	1	7	4	1	0	1	1	74	142	216	0.342593	2	1	0	0	0	0	0	1		343.3
	2537	1	1	3	4	18	3	8	4	21	10	31	0.677419	0	0	0	#DIV/0!	7	10	0	0	2	2	4	1		279.583
	2538	1	1	3	4	18	5	1	1	13	6	19	0.684211	0	0	0	#DIV/0!	3	6	0	0	4	4	8	1		211.05
	2539	1	1	3	4	18	5	2	1	12	5	17	0.705882	0	0	0	#DIV/0!	0	5	0	0	1	4	5	1		178.817
	2540	1	1	3	4	18	5	6	3	4	2	6	0.666667	0	0	0	#DIV/0!	0	3	0	0	0	3	3	1		180.433
	2541	1	1	3	4	20	1	1	1	0	1	1	0	63	154	217	0.290323	3	5	0	0	0	0	0	20		298.967
	2542	1	1	3	4	20	2	4	2	14	8	22	0.636364	0	0	0	#DIV/0!	2	5	0	0	3	1	4	20		257.85
	2543	1	1	3	4	20	5	1	1	2	4	6	0.333333	0	0	0	#DIV/0!	0	1	0	0	1	0	1	20		80.7
	2544	1	1	3	4	20	4	1	1	5	7	12	0.416667	0	0	0	#DIV/0!	2	13	0	0	2	2	4	20		177.15
	2545	1	1	3	4	20	4	4	2	20	12	32	0.625	0	0	0	#DIV/0!	8	16	0	0	1	1	2	20		118.267
	2546	1	1	3	4	20	5	4	2	14	5	19	0.736842	0	0	0	#DIV/0!	0	6	0	0	0	4	4	20		155.583
	2547	1	1	3	4	20	1	4	2	0	0	0	#DIV/0!	2	6	8	0.25	1	0	0	0	0	0	0	20		6.78333
	2548	1	1	3	4	20	2	2	1	28	22	50	0.56	0	0	0	#DIV/0!	3	4	0	0	2	4	6	20		406.25
	2549	1	1	3	4	20	1	3	2	2	1	3	0.666667	16	77	93	0.172043	0	0	0	0	0	0	0	20		114.217
	2550	1	1	3	4	20	4	2	1	4	4	8	0.5	0	0	0	#DIV/0!	0	3	0	0	2	10	12	20		199.95
	2551	1	1	3	4	20	3	0	0	23	41	64	0.359375	0	0	0	#DIV/0!	9	10	0	0	0	1	1	20		217.783
	2552	1	1	3	4	20	2	4	2	0	1	1	0	0	0	0	#DIV/0!	0	0	0	0	0	3	3	20		28.5167
	2553	1	1	3	4	20	5	0	0	17	4	21	0.809524	0	0	0	#DIV/0!	0	7	0	0	1	2	3	20		206.6
	2554	1	1	3	4	20	3	2	1	13	14	27	0.481481	0	0	0	#DIV/0!	1	11	0	0	0	2	2	20		94.1
	2555	1	1	3	4	20	3	3	2	17	25	42	0.404762	0	0	0	#DIV/0!	5	21	0	0	2	0	2	20		258.967
	2556	1	1	3	4	20	4	2	1	1	4	5	0.2	0	0	0	#DIV/0!	0	6	0	0	0	2	2	20		67.55
	2557	1	1	3	4	20	2	1	1	0	1	1	0	0	0	0	#DIV/0!	0	0	0	0	0	0	0	20		19.0833
	2558	1	1	3	4	20	3	3	2	8	23	31	0.258065	0	0	0	#DIV/0!	3	10	0	0	0	3	3	20		157.617
	2559	1	1	3	4	21	4	6	3	7	8	15	0.466667	0	0	0	#DIV/0!	0	2	0	0	0	0	0	9		94.65
	2560	1	1	3	4	21	2	4	2	42	15	57	0.736842	0	0	0	#DIV/0!	0	1	0	0	0	0	0	9		228.033
	2561	1	1	3	4	21	2	2	1	13	2	15	0.866667	0	0	0	#DIV/0!	0	0	0	0	1	1	2	9		123.2
	2562	1	1	3	4	21	2	6	3	22	7	29	0.758621	0	0	0	#DIV/0!	1	0	0	0	1	0	1	9		247.467
	2563	1	1	3	4	21	2	3	2	19	7	26	0.730769	0	0	0	#DIV/0!	2	2	0	0	0	1	1	9		180.667
	2564	1	1	3	4	21	3	1	1	22	18	40	0.55	0	0	0	#DIV/0!	5	7	0	0	2	7	9	9		212.783
	2565	1	1	3	4	21	3	1	1	9	7	16	0.5625	0	0	0	#DIV/0!	7	4	0	0	2	1	3	9		119.3
	2566	1	1	3	4	21	5	6	3	12	5	17	0.705882	0	0	0	#DIV/0!	2	4	0	0	0	4	4	9		121.533
	2567	1	1	3	4	21	1	5	3	0	0	0	#DIV/0!	41	75	116	0.353448	2	1	0	0	0	0	0	9		169.733
	2568	1	1	3	4	21	4	1	1	32	16	48	0.666667	0	0	0	#DIV/0!	3	9	0	0	2	2	4	9		277.867
	2569	1	1	3	4	21	3	5	3	27	17	44	0.613636	0	0	0	#DIV/0!	8	11	0	0	0	3	3	9		203.567
	2570	1	1	3	4	21	1	2	1	0	2	2	0	58	91	149	0.389262	9	2	0	0	0	0	0	9		250.267
	2571	1	1	3	4	21	3	3	2	8	7	15	0.533333	0	0	0	#DIV/0!	2	7	0	0	0	1	1	9		128.5
	2572	1	1	3	4	21	5	2	1	9	1	10	0.9	0	0	0	#DIV/0!	3	2	0	0	2	7	9	9		177.833
	2573	1	1	3	4	21	5	4	2	9	2	11	0.818182	0	0	0	#DIV/0!	0	2	0	0	1	3	4	9		169.55
	2574	1	1	3	4	21	3	1	1	8	15	23	0.347826	0	0	0	#DIV/0!	6	7	0	0	4	1	5	9		181.767
	2575	1	1	3	4	23	1	5	3	0	0	0	#DIV/0!	54	85	139	0.388489	3	1	0	0	0	0	0	10		193.417
	2576	1	1	3	4	23	5	1	1	9	1	10	0.9	0	0	0	#DIV/0!	0	2	0	0	1	0	1	10		79.2333
	2577	1	1	3	4	23	5	7	3	10	3	13	0.769231	0	0	0	#DIV/0!	0	2	0	0	1	7	8	10		148.717
	2578	1	1	3	4	23	2	4	2	21	9	30	0.7	0	0	0	#DIV/0!	0	3	0	0	1	2	3	10		305.133
	2579	1	1	3	4	23	3	8	4	2	0	2	1	0	0	0	#DIV/0!	0	0	0	0	0	2	2	10		38.35
	2580	1	1	3	4	23	2	7	4	3	8	11	0.272727	0	0	0	#DIV/0!	0	1	0	0	1	0	1	10		76.85
	2581	1	1	3	4	23	2	3	2	13	5	18	0.722222	0	0	0	#DIV/0!	1	2	0	0	0	1	1	10		177.717
	2582	1	1	3	4	23	3	4	2	29	28	57	0.508772	0	0	0	#DIV/0!	3	15	0	0	1	5	6	10		284.933
	2583	1	1	3	4	23	3	3	2	66	42	108	0.611111	0	0	0	#DIV/0!	18	16	0	0	2	1	3	10		291.8
	2584	1	1	3	4	23	1	0	0	0	0	0	#DIV/0!	58	108	166	0.349398	6	4	0	0	0	0	0	10		226.583
	2585	1	1	3	4	23	3	4	2	10	19	29	0.344828	0	0	0	#DIV/0!	4	9	0	0	1	2	3	10		171.283
	2586	1	1	3	4	23	4	5	3	2	5	7	0.285714	0	0	0	#DIV/0!	2	1	0	0	0	3	3	10		63.6333
	2587	1	1	3	4	23	4	5	3	13	12	25	0.52	0	0	0	#DIV/0!	2	9	0	0	1	4	5	10		269.917
	2588	1	1	3	4	23	2	6	3	24	7	31	0.774194	0	0	0	#DIV/0!	1	6	0	0	0	0	0	10		234.65
	2589	1	1	3	4	23	5	1	1	4	0	4	1	0	0	0	#DIV/0!	0	3	0	0	5	11	16	10		215.55
	2590	1	1	3	4	23	3	6	3	6	13	19	0.315789	0	0	0	#DIV/0!	0	4	0	0	0	1	1	10		136.967
	2591	1	1	3	3	25	1	1	1	0	0	0	#DIV/0!	0	1	1	0	0	0	0	0	0	0	0	8		0.0666667
	2592	1	1	3	3	25	5	3	2	23	10	33	0.69697	0	0	0	#DIV/0!	3	11	0	0	3	6	9	8		458.517
	2593	1	1	3	3	25	5	5	3	43	19	62	0.693548	0	0	0	#DIV/0!	1	4	0	0	6	3	9	8		381.417
	2594	1	1	3	3	25	3	1	1	25	21	46	0.543478	0	0	0	#DIV/0!	1	8	0	0	0	1	1	8		232.4
	2595	1	1	3	3	25	3	6	3	30	44	74	0.405405	0	0	0	#DIV/0!	1	10	0	0	3	3	6	8		277.867
	2596	1	1	3	3	25	3	3	2	7	10	17	0.411765	0	0	0	#DIV/0!	2	1	0	0	1	3	4	8		165.517
	2597	1	1	3	3	25	3	2	1	53	42	95	0.557895	0	0	0	#DIV/0!	12	27	0	0	2	2	4	8		450.5
	2598	1	1	3	3	25	4	3	2	19	29	48	0.395833	0	0	0	#DIV/0!	4	12	0	0	1	0	1	8		414.633
	2599	1	1	3	3	25	4	3	2	6	6	12	0.5	0	0	0	#DIV/0!	0	6	0	0	0	0	0	8		69.1667
	2600	1	1	3	3	25	1	3	2	0	0	0	#DIV/0!	65	128	193	0.336788	1	0	0	0	0	0	0	8		247.383
	2601	1	1	3	3	25	2	6	3	12	5	17	0.705882	0	0	0	#DIV/0!	1	7	0	0	0	3	3	8		149.55
	2602	1	1	3	3	25	2	5	3	3	6	9	0.333333	0	0	0	#DIV/0!	0	0	0	0	2	2	4	8		127.217
	2603	1	1	3	3	25	1	5	3	0	1	1	0	71	131	202	0.351485	5	2	0	0	0	0	0	8		292.55
	2604	1	1	3	3	25	2	5	3	0	3	3	0	0	0	0	#DIV/0!	0	3	0	0	0	0	0	8		43.1667
	2605	1	1	3	3	25	2	5	3	3	1	4	0.75	0	0	0	#DIV/0!	0	2	0	0	0	0	0	8		23.5667
	2606	1	1	3	3	25	2	0	0	18	12	30	0.6	0	0	0	#DIV/0!	1	5	0	0	0	0	0	8		243.817
	2607	1	1	3	3	25	3	1	1	3	7	10	0.3	0	0	0	#DIV/0!	0	5	0	0	1	3	4	8		78.5167
	2608	1	1	3	3	25	5	4	2	3	0	3	1	0	0	0	#DIV/0!	1	2	0	0	0	5	5	8		88.9
	2609	1	1	3	3	26	3	3	2	9	7	16	0.5625	0	0	0	#DIV/0!	3	6	0	0	2	1	3	12		199.45
	2610	1	1	3	3	26	1	1	1	0	1	1	0	23	59	82	0.280488	2	1	0	0	0	0	0	12		113.467
	2611	1	1	3	3	26	3	8	4	24	15	39	0.615385	0	0	0	#DIV/0!	7	7	0	0	1	0	1	12		255.317
	2612	1	1	3	3	26	3	3	2	5	2	7	0.714286	0	0	0	#DIV/0!	0	0	0	0	0	0	0	12		46
	2613	1	1	3	3	26	3	2	1	9	10	19	0.473684	0	0	0	#DIV/0!	1	5	0	0	2	4	6	12		211.6
	2614	1	1	3	3	26	2	7	4	9	3	12	0.75	0	0	0	#DIV/0!	3	1	0	0	1	2	3	12		145.35
	2615	1	1	3	3	26	2	5	3	7	2	9	0.777778	0	0	0	#DIV/0!	1	2	0	0	2	0	2	12		131.467
	2616	1	1	3	3	26	3	0	0	20	6	26	0.769231	0	0	0	#DIV/0!	6	4	0	0	1	1	2	12		217.1
	2617	1	1	3	3	26	3	6	3	27	9	36	0.75	0	0	0	#DIV/0!	3	9	0	0	0	0	0	12		136.817
	2618	1	1	3	3	26	3	1	1	24	15	39	0.615385	0	0	0	#DIV/0!	7	10	0	0	0	1	1	12		178.05
	2619	1	1	3	3	26	4	2	1	42	20	62	0.677419	0	0	0	#DIV/0!	26	19	0	0	1	0	1	12		297.833
	2620	1	1	3	3	26	3	4	2	2	1	3	0.666667	0	0	0	#DIV/0!	0	2	0	0	0	2	2	12		82.6833
	2621	1	1	3	3	26	5	1	1	30	9	39	0.769231	0	0	0	#DIV/0!	1	7	0	0	0	5	5	12		307.017
	2622	1	1	3	3	26	3	4	2	31	21	52	0.596154	0	0	0	#DIV/0!	4	9	0	0	3	2	5	12		284.233
	2623	1	1	3	3	26	1	3	2	0	0	0	#DIV/0!	64	161	225	0.284444	7	0	0	0	0	0	0	12		306.533
	2624	1	1	3	2	28	1	0	0	0	0	0	#DIV/0!	26	117	143	0.181818	1	0	0	0	0	1	1	24		234.883
	2625	1	1	3	2	28	3	0	0	21	39	60	0.35	0	0	0	#DIV/0!	4	23	0	0	0	3	3	24		343.917
	2626	1	1	3	2	28	2	2	1	5	6	11	0.454545	0	0	0	#DIV/0!	0	1	0	0	0	0	0	24		80.0667
	2627	1	1	3	2	28	2	1	1	41	31	72	0.569444	0	0	0	#DIV/0!	1	19	0	0	0	2	2	24		371.133
	2628	1	1	3	2	28	2	5	3	1	2	3	0.333333	0	0	0	#DIV/0!	0	4	0	0	0	1	1	24		55.2833
	2629	1	1	3	2	28	2	0	0	1	1	2	0.5	0	0	0	#DIV/0!	0	0	0	0	0	1	1	24		48.7
	2630	1	1	3	2	28	4	0	0	3	3	6	0.5	0	0	0	#DIV/0!	2	12	0	0	0	0	0	24		99.7833
	2631	1	1	3	2	28	3	3	2	4	9	13	0.307692	0	0	0	#DIV/0!	0	2	0	0	1	4	5	24		97.4833
	2632	1	1	3	2	28	5	0	0	8	8	16	0.5	0	0	0	#DIV/0!	1	10	0	0	4	2	6	24		358.3
	2633	1	1	3	2	28	5	0	0	3	0	3	1	0	0	0	#DIV/0!	0	1	0	0	3	3	6	24		155.583
	2634	1	1	3	2	28	3	1	1	17	21	38	0.447368	0	0	0	#DIV/0!	1	18	0	0	1	2	3	24		277.75
	2635	1	1	3	2	28	3	0	0	1	5	6	0.166667	0	0	0	#DIV/0!	0	2	0	0	0	0	0	24		53.9
	2636	1	1	3	2	28	1	0	0	0	0	0	#DIV/0!	16	51	67	0.238806	0	0	0	0	0	0	0	24		93.65
	2637	1	1	3	2	28	3	1	1	23	25	48	0.479167	0	0	0	#DIV/0!	2	23	0	0	2	3	5	24		355.2
	2638	1	1	3	2	28	2	0	0	5	7	12	0.416667	0	0	0	#DIV/0!	0	5	0	0	1	2	3	24		199.25
	2639	1	1	3	2	28	1	6	3	0	0	0	#DIV/0!	15	49	64	0.234375	1	0	0	0	0	0	0	24		107.917
	2640	1	1	3	4	32	1	1	1	0	0	0	#DIV/0!	24	52	76	0.315789	4	2	0	0	0	0	0	17		121.867
	2641	1	1	3	4	32	2	2	1	8	9	17	0.470588	0	0	0	#DIV/0!	0	1	0	0	0	0	0	17		109.65
	2642	1	1	3	4	32	5	2	1	5	4	9	0.555556	0	0	0	#DIV/0!	0	4	0	0	2	2	4	17		87.0667
	2643	1	1	3	4	32	2	3	2	24	12	36	0.666667	0	0	0	#DIV/0!	1	4	0	0	1	1	2	17		307.4
	2644	1	1	3	4	32	3	7	4	2	11	13	0.153846	0	0	0	#DIV/0!	1	7	0	0	0	1	1	17		122.417
	2645	1	1	3	4	32	3	2	1	19	31	50	0.38	0	0	0	#DIV/0!	5	13	0	0	1	2	3	17		209.567
	2646	1	1	3	4	32	2	5	3	35	14	49	0.714286	0	0	0	#DIV/0!	0	3	0	0	0	0	0	17		198.917
	2647	1	1	3	4	32	3	1	1	12	7	19	0.631579	0	0	0	#DIV/0!	8	7	0	0	3	8	11	17		255.9
	2648	1	1	3	4	32	2	5	3	31	11	42	0.738095	0	0	0	#DIV/0!	2	4	0	0	0	2	2	17		250.95
	2649	1	1	3	4	32	4	3	2	14	14	28	0.5	0	0	0	#DIV/0!	9	14	0	0	3	1	4	17		291.45
	2650	1	1	3	4	32	1	1	1	0	0	0	#DIV/0!	38	70	108	0.351852	4	0	0	0	0	0	0	17		169.683
	2651	1	1	3	4	32	3	5	3	11	11	22	0.5	0	0	0	#DIV/0!	6	9	0	0	1	2	3	17		151.933
	2652	1	1	3	4	32	5	2	1	13	14	27	0.481481	0	0	0	#DIV/0!	2	3	0	0	2	4	6	17		211.25
	2653	1	1	3	4	32	4	4	2	22	26	48	0.458333	0	0	0	#DIV/0!	11	7	0	0	4	4	8	17		209.883
	2654	1	1	3	4	32	1	4	2	0	0	0	#DIV/0!	21	67	88	0.238636	1	1	0	0	0	0	0	17		128.45
	2655	1	1	3	4	32	5	5	3	2	1	3	0.666667	0	0	0	#DIV/0!	0	4	0	0	1	3	4	17		99.7333
	2656	1	1	3	4	34	1	1	1	0	0	0	#DIV/0!	13	43	56	0.232143	1	0	0	0	0	0	0	15		79.2
	2657	1	1	3	4	34	3	8	4	10	11	21	0.47619	0	0	0	#DIV/0!	5	7	0	0	1	2	3	15		130.7
	2658	1	1	3	4	34	3	1	1	0	0	0	#DIV/0!	0	0	0	#DIV/0!	0	0	0	0	0	1	1	15		2.1
	2659	1	1	3	4	34	5	2	1	12	6	18	0.666667	0	0	0	#DIV/0!	0	2	0	0	2	0	2	15		171.467
	2660	1	1	3	4	34	3	8	4	10	18	28	0.357143	0	0	0	#DIV/0!	8	11	0	0	0	0	0	15		162.833
	2661	1	1	3	4	34	5	2	1	6	0	6	1	0	0	0	#DIV/0!	0	2	0	0	2	2	4	15		129.233
	2662	1	1	3	4	34	5	4	2	12	5	17	0.705882	0	0	0	#DIV/0!	0	3	0	0	3	6	9	15		185.65
	2663	1	1	3	4	34	3	2	1	13	20	33	0.393939	0	0	0	#DIV/0!	2	10	0	0	3	3	6	15		147.6
	2664	1	1	3	4	34	3	3	2	10	11	21	0.47619	0	0	0	#DIV/0!	5	10	0	0	2	0	2	15		137.817
	2665	1	1	3	4	34	3	2	1	17	13	30	0.566667	0	0	0	#DIV/0!	5	13	0	0	0	1	1	15		167.6
	2666	1	1	3	4	34	2	5	3	9	13	22	0.409091	0	0	0	#DIV/0!	3	6	0	0	0	2	2	15		200.683
	2667	1	1	3	4	34	1	5	3	0	0	0	#DIV/0!	70	156	226	0.309735	9	0	0	0	0	0	0	15		340.8
	2668	1	1	3	4	34	2	2	1	28	15	43	0.651163	0	0	0	#DIV/0!	1	2	0	0	0	1	1	15		281.467
	2669	1	1	3	4	34	2	3	2	29	16	45	0.644444	0	0	0	#DIV/0!	11	11	0	0	0	2	2	15		286
	2670	1	1	3	4	34	2	3	2	16	5	21	0.761905	0	0	0	#DIV/0!	1	3	0	0	0	0	0	15		147.9
	2671	1	1	3	4	34	4	2	1	8	6	14	0.571429	0	0	0	#DIV/0!	4	15	0	0	0	1	1	15		206.1
	2672	1	1	3	4	34	4	6	3	9	5	14	0.642857	0	0	0	#DIV/0!	2	10	0	0	1	0	1	15		149.333
	2673	1	1	3	4	35	1	5	3	1	1	2	0.5	93	208	301	0.30897	7	1	0	0	0	1	1	7		474.15
	2674	1	1	3	4	35	2	3	2	6	2	8	0.75	0	0	0	#DIV/0!	0	1	0	0	0	1	1	7		87.7833
	2675	1	1	3	4	35	3	5	3	25	9	34	0.735294	0	0	0	#DIV/0!	6	14	0	0	2	3	5	7		258.683
	2676	1	1	3	4	35	2	6	3	1	3	4	0.25	0	0	0	#DIV/0!	0	0	0	0	0	0	0	7		38.5667
	2677	1	1	3	4	35	3	6	3	18	10	28	0.642857	0	0	0	#DIV/0!	4	5	0	0	1	2	3	7		179.867
	2678	1	1	3	4	35	2	1	1	22	11	33	0.666667	0	0	0	#DIV/0!	2	7	0	0	2	5	7	7		415.8
	2679	1	1	3	4	35	5	1	1	3	4	7	0.428571	0	0	0	#DIV/0!	0	3	0	0	0	2	2	7		129.2
	2680	1	1	3	4	35	3	1	1	22	24	46	0.478261	0	0	0	#DIV/0!	4	12	0	0	2	4	6	7		255.05
	2681	1	1	3	4	35	5	3	2	43	14	57	0.754386	0	0	0	#DIV/0!	3	12	0	0	4	4	8	7		484.85
	2682	1	1	3	4	35	3	3	2	6	3	9	0.666667	0	0	0	#DIV/0!	3	2	0	0	1	1	2	7		62.2167
	2683	1	1	3	4	35	1	4	2	0	0	0	#DIV/0!	11	41	52	0.211538	1	1	0	0	0	0	0	7		65.85
	2684	1	1	3	4	35	3	5	3	5	8	13	0.384615	0	0	0	#DIV/0!	2	5	0	0	0	1	1	7		97.3833
	2685	1	1	3	4	35	3	1	1	23	26	49	0.469388	0	0	0	#DIV/0!	10	15	0	0	4	8	12	7		389.083
	2686	1	1	3	4	35	3	3	2	52	36	88	0.590909	0	0	0	#DIV/0!	19	23	0	0	1	5	6	7		344.833
	2687	1	1	3	4	35	2	1	1	34	16	50	0.68	0	0	0	#DIV/0!	2	11	0	0	2	2	4	7		458.733
	2688	1	1	3	4	35	5	3	2	0	0	0	#DIV/0!	0	0	0	#DIV/0!	0	0	0	0	0	1	1	7		3.21667
	2689	1	1	3	4	38	1	2	1	0	0	0	#DIV/0!	36	78	114	0.315789	0	2	0	0	0	0	0	6		158.067
	2690	1	1	3	4	38	2	7	4	1	1	2	0.5	0	0	0	#DIV/0!	0	0	0	0	0	0	0	6		21.35
	2691	1	1	3	4	38	4	1	1	15	15	30	0.5	0	0	0	#DIV/0!	5	15	0	0	0	3	3	6		183.083
	2692	1	1	3	4	38	4	5	3	5	1	6	0.833333	0	0	0	#DIV/0!	1	2	0	0	0	1	1	6		64
	2693	1	1	3	4	38	3	2	1	29	40	69	0.42029	0	0	0	#DIV/0!	7	9	0	0	6	5	11	6		313.583
	2694	1	1	3	4	38	5	6	3	2	2	4	0.5	0	0	0	#DIV/0!	0	0	0	0	3	12	15	6		277.25
	2695	1	1	3	4	38	2	2	1	38	14	52	0.730769	0	0	0	#DIV/0!	0	5	0	0	0	3	3	6		318.117
	2696	1	1	3	4	38	5	1	1	13	3	16	0.8125	0	0	0	#DIV/0!	2	6	0	0	1	6	7	6		492.583
	2697	1	1	3	4	38	3	5	3	5	2	7	0.714286	0	0	0	#DIV/0!	0	1	0	0	1	0	1	6		54.3833
	2698	1	1	3	4	38	4	6	3	49	23	72	0.680556	0	0	0	#DIV/0!	5	17	0	0	2	3	5	6		247.033
	2699	1	1	3	4	38	2	4	2	26	14	40	0.65	0	0	0	#DIV/0!	0	11	0	0	1	5	6	6		441.383
	2700	1	1	3	4	38	2	1	1	29	8	37	0.783784	0	0	0	#DIV/0!	0	9	0	0	1	0	1	6		211.4
	2701	1	1	3	4	38	4	2	1	2	1	3	0.666667	0	0	0	#DIV/0!	0	3	0	0	0	3	3	6		70.4167
	2702	1	1	3	4	38	3	1	1	12	13	25	0.48	0	0	0	#DIV/0!	3	7	0	0	3	13	16	6		250.017
	2703	1	1	3	4	38	5	6	3	1	0	1	1	0	0	0	#DIV/0!	2	2	0	0	0	5	5	6		65.15
	2704	1	1	3	4	38	3	2	1	23	35	58	0.396552	0	0	0	#DIV/0!	6	9	0	0	0	2	2	6		188.4
	2705	1	1	3	4	38	1	1	1	0	0	0	#DIV/0!	91	169	260	0.35	1	0	0	0	0	0	0	6		381.933
	2706	1	1	3	4	40	1	4	2	0	0	0	#DIV/0!	20	55	75	0.266667	4	1	0	0	0	0	0	18		104.433
	2707	1	1	3	4	40	5	2	1	17	7	24	0.708333	0	0	0	#DIV/0!	0	8	0	0	2	7	9	18		316.917
	2708	1	1	3	4	40	2	4	2	11	17	28	0.392857	0	0	0	#DIV/0!	1	8	0	0	0	0	0	18		147.517
	2709	1	1	3	4	40	2	3	2	11	7	18	0.611111	0	0	0	#DIV/0!	0	6	0	0	1	3	4	18		306.1
	2710	1	1	3	4	40	3	2	1	14	10	24	0.583333	0	0	0	#DIV/0!	0	9	0	0	0	0	0	18		128.35
	2711	1	1	3	4	40	2	2	1	3	2	5	0.6	0	0	0	#DIV/0!	1	3	0	0	0	0	0	18		119.933
	2712	1	1	3	4	40	3	2	2	11	6	17	0.647059	0	0	0	#DIV/0!	1	4	0	0	2	1	3	18		80.9667
	2713	1	1	3	4	40	1	2	1	0	0	0	#DIV/0!	76	131	207	0.36715	3	3	0	0	0	0	0	18		283.783
	2714	1	1	3	4	40	2	2	1	39	16	55	0.709091	0	0	0	#DIV/0!	1	8	0	0	1	2	3	18		368.367
	2715	1	1	3	4	40	3	1	1	2	0	2	1	0	0	0	#DIV/0!	0	2	0	0	0	0	0	18		23
	2716	1	1	3	4	40	1	1	1	0	0	0	#DIV/0!	1	19	20	0.05	0	0	0	0	0	0	0	18		31.7833
	2717	1	1	3	4	40	3	4	2	17	16	33	0.515152	0	0	0	#DIV/0!	1	13	0	0	1	1	2	18		166.05
	2718	1	1	3	4	40	5	4	2	6	6	12	0.5	0	0	0	#DIV/0!	2	2	0	0	4	5	9	18		213.933
	2719	1	1	3	4	40	3	1	1	36	30	66	0.545455	0	0	0	#DIV/0!	12	23	0	0	1	1	2	18		302.05
	2720	1	1	3	4	40	5	0	0	3	2	5	0.6	0	0	0	#DIV/0!	0	3	0	0	0	0	0	18		44.8667
	2721	1	1	3	4	40	3	6	3	4	5	9	0.444444	0	0	0	#DIV/0!	5	2	0	0	0	0	0	18		32.1167
	2722	1	1	3	4	40	3	2	1	9	16	25	0.36	0	0	0	#DIV/0!	2	9	0	0	3	0	3	18		258.65
	2723	1	1	3	4	41	1	2	1	0	0	0	#DIV/0!	19	31	50	0.38	0	0	0	0	0	0	0	13		82.5
	2724	1	1	3	4	41	5	5	3	5	1	6	0.833333	0	0	0	#DIV/0!	0	1	0	0	0	1	1	13		118.9
	2725	1	1	3	4	41	3	7	4	1	2	3	0.333333	0	0	0	#DIV/0!	0	1	0	0	0	0	0	13		12.75
	2726	1	1	3	4	41	5	8	4	29	11	40	0.725	0	0	0	#DIV/0!	0	2	0	0	3	3	6	13		301
	2727	1	1	3	4	41	3	2	1	24	25	49	0.489796	0	0	0	#DIV/0!	4	19	0	0	0	1	1	13		168.217
	2728	1	1	3	4	41	3	4	2	6	2	8	0.75	0	0	0	#DIV/0!	2	7	0	0	0	2	2	13		57.5333
	2729	1	1	3	4	41	3	4	2	28	15	43	0.651163	0	0	0	#DIV/0!	8	15	0	0	4	4	8	13		285.633
	2730	1	1	3	4	41	4	0	0	20	20	40	0.5	0	0	0	#DIV/0!	8	14	0	0	0	2	2	13		287.833
	2731	1	1	3	4	41	2	2	1	15	9	24	0.625	0	0	0	#DIV/0!	2	6	0	0	2	2	4	13		169.317
	2732	1	1	3	4	41	2	2	1	9	4	13	0.692308	0	0	0	#DIV/0!	1	1	0	0	5	7	12	13		218.7
	2733	1	1	3	4	41	4	5	3	12	6	18	0.666667	0	0	0	#DIV/0!	3	8	0	0	0	1	1	13		139.017
	2734	1	1	3	4	41	3	3	2	7	8	15	0.466667	0	0	0	#DIV/0!	3	3	0	0	2	7	9	13		202.567
	2735	1	1	3	4	41	4	5	3	8	8	16	0.5	0	0	0	#DIV/0!	0	5	0	0	0	1	1	13		117.383
	2736	1	1	3	4	41	2	2	1	9	2	11	0.818182	0	0	0	#DIV/0!	0	4	0	0	0	1	1	13		143.9
	2737	1	1	3	4	41	2	2	1	29	10	39	0.74359	0	0	0	#DIV/0!	3	2	0	0	1	1	2	13		279.75
	2738	1	1	3	4	41	1	4	2	0	0	0	#DIV/0!	68	150	218	0.311927	2	5	0	0	0	0	0	13		337.5
	2739	1	1	3	4	42	3	3	2	11	11	22	0.5	0	0	0	#DIV/0!	4	7	0	0	1	1	2	2		72.3
	2740	1	1	3	4	42	5	8	4	20	6	26	0.769231	0	0	0	#DIV/0!	1	6	0	0	3	4	7	2		284.483
	2741	1	1	3	4	42	1	8	4	0	0	0	#DIV/0!	55	89	144	0.381944	1	1	0	0	0	0	0	2		229.983
	2742	1	1	3	4	42	3	4	2	15	14	29	0.517241	0	0	0	#DIV/0!	1	2	0	0	1	1	2	2		135.083
	2743	1	1	3	4	42	4	5	3	5	6	11	0.454545	0	0	0	#DIV/0!	7	5	0	0	3	4	7	2		260.267
	2744	1	1	3	4	42	1	2	1	0	0	0	#DIV/0!	53	125	178	0.297753	1	5	0	0	0	0	0	2		310.017
	2745	1	1	3	4	42	3	0	0	30	14	44	0.681818	0	0	0	#DIV/0!	11	26	0	0	1	2	3	2		219.35
	2746	1	1	3	4	42	3	1	1	17	11	28	0.607143	0	0	0	#DIV/0!	10	12	0	0	0	2	2	2		287.183
	2747	1	1	3	4	42	3	5	3	1	1	2	0.5	0	0	0	#DIV/0!	0	2	0	0	0	1	1	2		53.5333
	2748	1	1	3	4	42	5	2	1	14	7	21	0.666667	0	0	0	#DIV/0!	0	1	0	0	2	1	3	2		236.667
	2749	1	1	3	4	42	3	6	3	20	6	26	0.769231	0	0	0	#DIV/0!	1	2	0	0	0	4	4	2		199.5
	2750	1	1	3	4	42	4	5	3	31	15	46	0.673913	0	0	0	#DIV/0!	4	16	0	0	0	0	0	2		272.467
	2751	1	1	3	4	42	3	3	2	34	16	50	0.68	0	0	0	#DIV/0!	1	9	0	0	4	1	5	2		339.833
	2752	1	1	3	4	42	2	2	1	13	7	20	0.65	0	0	0	#DIV/0!	0	0	0	0	2	2	4	2		282.35
	2753	1	1	3	4	42	2	3	2	15	5	20	0.75	0	0	0	#DIV/0!	2	4	0	0	1	1	2	2		288.4
	2754	1	1	3	4	42	3	3	2	35	18	53	0.660377	0	0	0	#DIV/0!	6	14	0	0	1	1	2	2		285.417
	2755	1	1	3	4	43	1	2	1	0	0	0	#DIV/0!	64	106	170	0.376471	8	3	0	0	0	1	1	5		276.017
	2756	1	1	3	4	43	3	1	1	5	6	11	0.454545	0	0	0	#DIV/0!	0	4	0	0	0	0	0	5		135.817
	2757	1	1	3	4	43	2	3	2	20	9	29	0.689655	0	0	0	#DIV/0!	0	5	0	0	1	2	3	5		384.75
	2758	1	1	3	4	43	4	3	2	15	14	29	0.517241	0	0	0	#DIV/0!	6	14	0	0	0	3	3	5		141.033
	2759	1	1	3	4	43	3	1	1	18	31	49	0.367347	0	0	0	#DIV/0!	3	14	0	0	2	7	9	5		305.333
	2760	1	1	3	4	43	3	4	2	8	6	14	0.571429	0	0	0	#DIV/0!	3	3	0	0	4	7	11	5		293.817
	2761	1	1	3	4	43	4	4	2	12	7	19	0.631579	0	0	0	#DIV/0!	0	5	0	0	0	2	2	5		95.9333
	2762	1	1	3	4	43	2	1	1	46	26	72	0.638889	0	0	0	#DIV/0!	0	9	0	0	0	4	4	5		433.667
	2763	1	1	3	4	43	2	2	1	11	4	15	0.733333	0	0	0	#DIV/0!	1	2	0	0	0	0	0	5		174.967
	2764	1	1	3	4	43	1	7	4	0	0	0	#DIV/0!	27	55	82	0.329268	2	2	0	0	0	0	0	5		118.517
	2765	1	1	3	4	43	3	6	3	24	35	59	0.40678	0	0	0	#DIV/0!	5	13	0	0	3	0	3	5		413.033
	2766	1	1	3	4	43	1	5	3	0	1	1	0	28	68	96	0.291667	3	3	0	0	0	0	0	5		155.467
	2767	1	1	3	4	43	3	2	1	48	32	80	0.6	0	0	0	#DIV/0!	6	16	0	0	4	3	7	5		425.383
	2768	1	1	3	4	43	5	8	4	6	6	12	0.5	0	0	0	#DIV/0!	0	4	0	0	2	1	3	5		110.733
	2769	1	1	3	4	43	5	7	4	2	0	2	1	0	0	0	#DIV/0!	0	3	0	0	3	2	5	5		111.467
	2770	1	1	3	4	43	3	5	3	23	22	45	0.511111	0	0	0	#DIV/0!	1	8	0	0	1	4	5	5		225.317
	2771	1	1	3	1	46	2	1	1	16	6	22	0.727273	0	0	0	#DIV/0!	3	5	0	0	1	7	8	11		267.617
	2772	1	1	3	1	46	4	1	1	46	32	78	0.589744	0	0	0	#DIV/0!	5	8	0	0	0	3	3	11		242.967
	2773	1	1	3	1	46	3	3	2	18	20	38	0.473684	0	0	0	#DIV/0!	3	5	0	0	0	0	0	11		136.133
	2774	1	1	3	1	46	3	7	4	6	14	20	0.3	0	0	0	#DIV/0!	1	1	0	0	0	2	2	11		57.1333
	2775	1	1	3	1	46	1	2	1	0	0	0	#DIV/0!	45	117	162	0.277778	1	0	0	0	0	0	0	11		251.65
	2776	1	1	3	1	46	4	6	3	36	15	51	0.705882	0	0	0	#DIV/0!	7	16	0	0	0	0	0	11		249.417
	2777	1	1	3	1	46	1	3	2	0	1	1	0	31	80	111	0.279279	1	0	0	0	0	0	0	11		168.233
	2778	1	1	3	1	46	3	2	1	15	6	21	0.714286	0	0	0	#DIV/0!	2	4	0	0	0	3	3	11		113.55
	2779	1	1	3	1	46	2	1	1	12	11	23	0.521739	0	0	0	#DIV/0!	0	1	0	0	3	0	3	11		172.8
	2780	1	1	3	1	46	4	1	1	3	4	7	0.428571	0	0	0	#DIV/0!	2	5	0	0	1	0	1	11		81.6
	2781	1	1	3	1	46	3	2	1	16	19	35	0.457143	0	0	0	#DIV/0!	2	6	0	0	3	8	11	11		242.7
	2782	1	1	3	1	46	5	5	3	19	4	23	0.826087	0	0	0	#DIV/0!	0	6	0	0	1	7	8	11		188.183
	2783	1	1	3	1	46	2	3	2	4	4	8	0.5	0	0	0	#DIV/0!	0	1	0	0	3	2	5	11		153.8
	2784	1	1	3	1	46	2	6	3	10	4	14	0.714286	0	0	0	#DIV/0!	5	5	0	0	0	1	1	11		159.683
	2785	1	1	3	1	46	5	2	1	5	6	11	0.454545	0	0	0	#DIV/0!	1	4	0	0	1	2	3	11		143.917
	2786	1	1	3	1	46	3	3	2	13	8	21	0.619048	0	0	0	#DIV/0!	3	13	0	0	3	10	13	11		297.85
	2787	1	2	3	1	1	1	3	2	0	0	0	#DIV/0!	0	3	3	0	0	0	0	0	0	0	0	14		5.26667
	2788	1	2	3	1	1	2	2	1	31	18	49	0.632653	0	0	0	#DIV/0!	3	15	0	0	0	4	4	14		337.717
	2789	1	2	3	1	1	3	2	1	11	13	24	0.458333	0	0	0	#DIV/0!	2	6	0	0	5	3	8	14		343.883
	2790	1	2	3	1	1	4	1	1	12	9	21	0.571429	0	0	0	#DIV/0!	2	7	0	0	2	2	4	14		190.317
	2791	1	2	3	1	1	2	1	1	11	8	19	0.578947	0	0	0	#DIV/0!	0	1	0	0	0	0	0	14		197.967
	2792	1	2	3	1	1	4	4	2	2	1	3	0.666667	0	0	0	#DIV/0!	2	3	0	0	0	2	2	14		119.417
	2793	1	2	3	1	1	2	2	1	3	2	5	0.6	0	0	0	#DIV/0!	0	1	0	0	0	0	0	14		119
	2794	1	2	3	1	1	3	2	1	5	4	9	0.555556	0	0	0	#DIV/0!	0	2	0	0	0	0	0	14		25.1333
	2795	1	2	3	1	1	2	8	4	17	8	25	0.68	0	0	0	#DIV/0!	1	4	0	0	0	2	2	14		291.5
	2796	1	2	3	1	1	5	3	1	0	0	0	#DIV/0!	0	0	0	#DIV/0!	0	0	0	0	0	0	0	14		11.0667
	2797	1	2	3	1	1	2	4	2	2	0	2	1	0	0	0	#DIV/0!	0	1	0	0	1	3	4	14		116.017
	2798	1	2	3	1	1	1	4	2	0	0	0	#DIV/0!	80	156	236	0.338983	6	2	0	0	0	1	1	14		414.733
	2799	1	2	3	1	1	3	7	4	23	23	46	0.5	0	0	0	#DIV/0!	3	18	0	0	2	0	2	14		224.067
	2800	1	2	3	1	1	3	1	1	0	0	0	#DIV/0!	0	0	0	#DIV/0!	1	0	0	0	1	1	2	14		92.1167
	2801	1	2	3	1	1	3	2	1	0	0	0	#DIV/0!	0	0	0	#DIV/0!	0	0	0	0	0	0	0	14		1.5
	2802	1	2	3	1	1	2	4	2	15	6	21	0.714286	0	0	0	#DIV/0!	2	3	0	0	0	2	2	14		243.7
	2803	1	2	3	1	1	2	5	3	26	24	50	0.52	0	0	0	#DIV/0!	9	18	0	0	0	0	0	14		179.067
	2804	1	2	3	2	3	1	6	3	0	1	1	0	46	117	163	0.282209	5	2	0	0	0	0	0	13		273.933
	2805	1	2	3	2	3	3	3	2	19	26	45	0.422222	0	0	0	#DIV/0!	5	7	0	0	2	0	2	13		260.8
	2806	1	2	3	2	3	4	2	1	14	7	21	0.666667	0	0	0	#DIV/0!	4	8	0	0	0	0	0	13		95.1
	2807	1	2	3	2	3	4	7	4	16	13	29	0.551724	0	0	0	#DIV/0!	3	14	0	0	0	1	1	13		270.383
	2808	1	2	3	2	3	2	5	3	15	13	28	0.535714	0	0	0	#DIV/0!	2	6	0	0	1	1	2	13		201.917
	2809	1	2	3	2	3	3	3	2	13	7	20	0.65	0	0	0	#DIV/0!	6	8	0	0	0	4	4	13		172.633
	2810	1	2	3	2	3	3	0	0	0	2	2	0	0	0	0	#DIV/0!	0	0	0	0	2	4	6	13		84.6
	2811	1	2	3	2	3	2	3	2	16	11	27	0.592593	0	0	0	#DIV/0!	3	3	0	0	1	1	2	13		217.767
	2812	1	2	3	2	3	2	4	2	7	2	9	0.777778	0	0	0	#DIV/0!	0	1	0	0	0	1	1	13		80.2
	2813	1	2	3	2	3	5	4	2	4	3	7	0.571429	0	0	0	#DIV/0!	1	1	0	0	4	6	10	13		243.483
	2814	1	2	3	2	3	3	1	1	20	15	35	0.571429	0	0	0	#DIV/0!	1	14	0	0	0	2	2	13		190.217
	2815	1	2	3	2	3	1	3	2	1	0	1	1	24	54	78	0.307692	3	0	0	0	0	0	0	13		146.067
	2816	1	2	3	2	3	3	6	3	6	3	9	0.666667	0	0	0	#DIV/0!	0	1	0	0	0	0	0	13		90.0667
	2817	1	2	3	2	3	3	8	4	15	2	17	0.882353	0	0	0	#DIV/0!	0	2	0	0	2	2	4	13		210.35
	2818	1	2	3	2	3	2	3	2	5	1	6	0.833333	0	0	0	#DIV/0!	1	1	0	0	0	0	0	13		62.3833
	2819	1	2	3	2	3	3	3	2	21	25	46	0.456522	0	0	0	#DIV/0!	5	6	0	0	4	3	7	13		300.4
	2820	1	2	3	2	9	5	0	0	13	2	15	0.866667	0	0	0	#DIV/0!	2	2	0	0	0	2	2	18		112.483
	2821	1	2	3	2	9	3	5	3	11	14	25	0.44	0	0	0	#DIV/0!	6	8	0	0	1	3	4	18		187.55
	2822	1	2	3	2	9	5	2	1	16	1	17	0.941176	0	0	0	#DIV/0!	0	6	0	0	3	4	7	18		294.4
	2823	1	2	3	2	9	3	1	1	22	12	34	0.647059	0	0	0	#DIV/0!	1	9	0	0	2	2	4	18		167.333
	2824	1	2	3	2	9	4	3	2	23	21	44	0.522727	0	0	0	#DIV/0!	9	17	0	0	0	1	1	18		312.317
	2825	1	2	3	2	9	2	5	3	12	14	26	0.461538	0	0	0	#DIV/0!	0	5	0	0	0	2	2	18		164.85
	2826	1	2	3	2	9	3	2	1	15	20	35	0.428571	0	0	0	#DIV/0!	6	6	0	0	0	2	2	18		155.733
	2827	1	2	3	2	9	5	6	3	6	11	17	0.352941	0	0	0	#DIV/0!	5	3	0	0	3	3	6	18		107.217
	2828	1	2	3	2	9	2	5	3	6	6	12	0.5	0	0	0	#DIV/0!	0	0	0	0	0	0	0	18		124.233
	2829	1	2	3	2	9	1	2	1	1	1	2	0.5	49	127	176	0.278409	3	2	0	0	0	0	0	18		295.117
	2830	1	2	3	2	9	2	0	0	25	6	31	0.806452	0	0	0	#DIV/0!	1	5	0	0	1	0	1	18		225.6
	2831	1	2	3	2	9	2	6	3	17	8	25	0.68	0	0	0	#DIV/0!	3	3	0	0	1	3	4	18		274.667
	2832	1	2	3	2	9	3	6	3	6	8	14	0.428571	0	0	0	#DIV/0!	2	1	0	0	1	4	5	18		111.5
	2833	1	2	3	2	9	3	6	3	20	26	46	0.434783	0	0	0	#DIV/0!	5	11	0	0	2	1	3	18		184.983
	2834	1	2	3	2	9	3	1	1	12	6	18	0.666667	0	0	0	#DIV/0!	2	1	0	0	1	0	1	18		79.4167
	2835	1	2	3	2	9	1	1	1	0	0	0	#DIV/0!	18	47	65	0.276923	2	0	0	0	0	0	0	18		124.883
	2836	1	2	3	1	10	1	8	4	0	0	0	#DIV/0!	8	46	54	0.148148	0	0	0	0	0	0	0	24		57.6833
	2837	1	2	3	1	10	3	7	4	34	32	66	0.515152	0	0	0	#DIV/0!	8	37	0	0	1	7	8	24		300.667
	2838	1	2	3	1	10	5	5	3	14	17	31	0.451613	0	0	0	#DIV/0!	0	16	0	0	1	5	6	24		269.117
	2839	1	2	3	1	10	2	5	3	3	1	4	0.75	0	0	0	#DIV/0!	0	3	0	0	0	1	1	24		65.7667
	2840	1	2	3	1	10	3	5	3	15	40	55	0.272727	0	0	0	#DIV/0!	0	13	0	0	1	2	3	24		210.967
	2841	1	2	3	1	10	2	5	3	3	11	14	0.214286	0	0	0	#DIV/0!	0	3	0	0	2	0	2	24		276.55
	2842	1	2	3	1	10	4	2	1	8	24	32	0.25	0	0	0	#DIV/0!	6	18	0	0	1	8	9	24		202.2
	2843	1	2	3	1	10	3	5	3	9	4	13	0.692308	0	0	0	#DIV/0!	3	17	0	0	2	2	4	24		245.817
	2844	1	2	3	1	10	2	5	3	11	7	18	0.611111	0	0	0	#DIV/0!	0	11	0	0	2	2	4	24		256.967
	2845	1	2	3	1	10	5	6	3	0	0	0	#DIV/0!	0	0	0	#DIV/0!	0	1	0	0	0	0	0	24		5.15
	2846	1	2	3	1	10	3	4	2	19	31	50	0.38	0	0	0	#DIV/0!	3	22	0	0	1	0	1	24		322.817
	2847	1	2	3	1	10	2	3	2	0	6	6	0	0	0	0	#DIV/0!	0	2	0	0	1	0	1	24		108.3
	2848	1	2	3	1	10	2	2	1	1	2	3	0.333333	0	0	0	#DIV/0!	0	5	0	0	0	1	1	24		203.483
	2849	1	2	3	1	10	5	4	2	0	0	0	#DIV/0!	0	0	0	#DIV/0!	0	0	0	0	0	0	0	24		33.4
	2850	1	2	3	1	10	1	0	0	0	1	1	0	49	203	252	0.194444	1	2	0	0	0	0	0	24		293.233
	2851	1	2	3	1	10	1	0	0	0	0	0	#DIV/0!	12	47	59	0.20339	0	0	0	0	0	0	0	24		69.05
	2852	1	2	3	2	11	5	0	0	3	4	7	0.428571	0	0	0	#DIV/0!	0	1	0	0	0	1	1	23		141.533
	2853	1	2	3	2	11	2	0	0	27	11	38	0.710526	0	0	0	#DIV/0!	0	6	0	0	2	3	5	23		268.417
	2854	1	2	3	2	11	4	8	4	13	14	27	0.481481	0	0	0	#DIV/0!	9	19	0	0	0	2	2	23		207.7
	2855	1	2	3	2	11	3	0	0	4	4	8	0.5	0	0	0	#DIV/0!	0	1	0	0	0	2	2	23		40.4333
	2856	1	2	3	2	11	2	8	4	3	4	7	0.428571	0	0	0	#DIV/0!	0	2	0	0	1	1	2	23		71.2333
	2857	1	2	3	2	11	2	5	3	31	23	54	0.574074	0	0	0	#DIV/0!	7	11	0	0	0	1	1	23		179.867
	2858	1	2	3	2	11	3	0	0	25	21	46	0.543478	0	0	0	#DIV/0!	23	23	0	0	0	0	0	23		187.1
	2859	1	2	3	2	11	4	0	0	17	12	29	0.586207	0	0	0	#DIV/0!	14	19	0	0	1	2	3	23		253.433
	2860	1	2	3	2	11	3	5	3	10	12	22	0.454545	0	0	0	#DIV/0!	1	4	0	0	1	0	1	23		222.25
	2861	1	2	3	2	11	1	1	1	1	3	4	0.25	74	169	243	0.304527	1	3	0	0	0	0	0	23		305.217
	2862	1	2	3	2	11	5	0	0	20	5	25	0.8	0	0	0	#DIV/0!	0	8	0	0	4	4	8	23		249.767
	2863	1	2	3	2	11	5	0	0	0	0	0	#DIV/0!	0	0	0	#DIV/0!	0	0	0	0	2	5	7	23		81.3
	2864	1	2	3	2	11	5	0	0	9	5	14	0.642857	0	0	0	#DIV/0!	1	4	0	0	1	1	2	23		172.683
	2865	1	2	3	2	11	3	0	0	11	17	28	0.392857	0	0	0	#DIV/0!	2	3	0	0	0	4	4	23		193.85
	2866	1	2	3	2	11	2	0	0	5	14	19	0.263158	0	0	0	#DIV/0!	0	2	0	0	2	0	2	23		206.317
	2867	1	2	3	2	11	1	5	3	0	0	0	#DIV/0!	10	75	85	0.117647	0	1	0	0	0	1	1	23		112.583
	2868	1	2	3	4	13	1	1	1	0	0	0	#DIV/0!	58	108	166	0.349398	0	0	0	0	0	0	0	10		277.117
	2869	1	2	3	4	13	2	4	2	24	7	31	0.774194	0	0	0	#DIV/0!	0	6	0	0	0	0	0	10		313.817
	2870	1	2	3	4	13	2	7	4	26	10	36	0.722222	0	0	0	#DIV/0!	0	5	0	0	1	3	4	10		293.217
	2871	1	2	3	4	13	4	8	4	4	7	11	0.363636	0	0	0	#DIV/0!	1	2	0	0	0	0	0	10		84.85
	2872	1	2	3	4	13	4	5	3	16	9	25	0.64	0	0	0	#DIV/0!	5	16	0	0	0	1	1	10		309.4
	2873	1	2	3	4	13	2	4	2	11	5	16	0.6875	0	0	0	#DIV/0!	0	2	0	0	2	3	5	10		113.817
	2874	1	2	3	4	13	4	2	1	1	1	2	0.5	0	0	0	#DIV/0!	1	5	0	0	0	0	0	10		19.2167
	2875	1	2	3	4	13	3	8	4	7	12	19	0.368421	0	0	0	#DIV/0!	16	6	0	0	1	4	5	10		264.967
	2876	1	2	3	4	13	5	2	1	21	7	28	0.75	0	0	0	#DIV/0!	0	5	0	0	2	3	5	10		226.2
	2877	1	2	3	4	13	3	4	2	5	9	14	0.357143	0	0	0	#DIV/0!	5	3	0	0	1	0	1	10		59.6167
	2878	1	2	3	4	13	5	5	3	24	9	33	0.727273	0	0	0	#DIV/0!	2	4	0	0	5	7	12	10		254.583
	2879	1	2	3	4	13	5	4	2	0	1	1	0	0	0	0	#DIV/0!	0	0	0	0	0	0	0	10		36.7833
	2880	1	2	3	4	13	1	2	1	0	0	0	#DIV/0!	28	69	97	0.28866	0	1	0	0	0	0	0	10		142.883
	2881	1	2	3	4	13	2	6	3	6	7	13	0.461538	0	0	0	#DIV/0!	3	0	0	0	1	1	2	10		120.633
	2882	1	2	3	4	13	4	2	1	5	5	10	0.5	0	0	0	#DIV/0!	1	7	0	0	0	0	0	10		73.6167
	2883	1	2	3	4	13	3	3	2	41	29	70	0.585714	0	0	0	#DIV/0!	12	13	0	0	1	1	2	10		327.933
	2884	1	2	3	4	15	2	1	1	15	12	27	0.555556	0	0	0	#DIV/0!	2	5	0	0	0	3	3	2		317.2
	2885	1	2	3	4	15	3	6	3	35	18	53	0.660377	0	0	0	#DIV/0!	6	9	0	0	2	5	7	2		311.617
	2886	1	2	3	4	15	4	6	3	7	8	15	0.466667	0	0	0	#DIV/0!	5	11	0	0	1	2	3	2		201.583
	2887	1	2	3	4	15	5	2	1	10	5	15	0.666667	0	0	0	#DIV/0!	1	2	0	0	0	6	6	2		251.9
	2888	1	2	3	4	15	3	8	4	15	12	27	0.555556	0	0	0	#DIV/0!	4	6	0	0	1	2	3	2		172.1
	2889	1	2	3	4	15	5	8	4	1	1	2	0.5	0	0	0	#DIV/0!	0	2	0	0	0	1	1	2		31.35
	2890	1	2	3	4	15	4	0	0	17	10	27	0.62963	0	0	0	#DIV/0!	4	4	0	0	0	3	3	2		171.85
	2891	1	2	3	4	15	3	5	3	0	2	2	0	0	0	0	#DIV/0!	0	0	0	0	0	0	0	2		32.1667
	2892	1	2	3	4	15	1	2	1	0	0	0	#DIV/0!	19	48	67	0.283582	0	0	0	0	0	0	0	2		71.6167
	2893	1	2	3	4	15	5	3	2	34	9	43	0.790698	0	0	0	#DIV/0!	0	7	0	0	3	2	5	2		412.117
	2894	1	2	3	4	15	2	5	3	11	5	16	0.6875	0	0	0	#DIV/0!	0	1	0	0	1	1	2	2		190.533
	2895	1	2	3	4	15	3	4	2	4	2	6	0.666667	0	0	0	#DIV/0!	0	2	0	0	2	5	7	2		208.567
	2896	1	2	3	4	15	3	1	1	23	10	33	0.69697	0	0	0	#DIV/0!	4	6	0	0	0	1	1	2		115.45
	2897	1	2	3	4	15	1	5	3	6	0	6	1	99	217	316	0.313291	3	2	0	0	0	0	0	2		473.75
	2898	1	2	3	4	15	2	2	1	38	16	54	0.703704	0	0	0	#DIV/0!	1	6	0	0	5	1	6	2		468.417
	2899	1	2	3	4	15	3	2	1	76	43	119	0.638655	0	0	0	#DIV/0!	39	13	0	0	5	1	6	2		373.6
	2900	1	2	3	1	16	1	3	2	1	0	1	1	27	76	103	0.262136	4	0	0	0	0	0	0	17		138.017
	2901	1	2	3	1	16	3	6	3	0	0	0	#DIV/0!	0	0	0	#DIV/0!	0	0	0	0	0	0	0	17		0
	2902	1	2	3	1	16	3	2	1	6	4	10	0.6	0	0	0	#DIV/0!	2	5	0	0	0	1	1	17		61.5167
	2903	1	2	3	1	16	2	7	4	3	11	14	0.214286	0	0	0	#DIV/0!	0	0	0	0	1	2	3	17		138.6
	2904	1	2	3	1	16	2	3	2	19	11	30	0.633333	0	0	0	#DIV/0!	1	1	0	0	0	4	4	17		260.5
	2905	1	2	3	1	16	1	2	1	0	0	0	#DIV/0!	47	126	173	0.271676	4	1	0	0	0	0	0	17		256.783
	2906	1	2	3	1	16	4	4	2	11	12	23	0.478261	0	0	0	#DIV/0!	3	1	0	0	0	1	1	17		117.7
	2907	1	2	3	1	16	1	7	4	0	0	0	#DIV/0!	3	13	16	0.1875	0	0	0	0	0	0	0	17		25.2
	2908	1	2	3	1	16	5	3	2	4	2	6	0.666667	0	0	0	#DIV/0!	1	2	0	0	0	2	2	17		119.433
	2909	1	2	3	1	16	3	1	1	20	18	38	0.526316	0	0	0	#DIV/0!	9	17	0	0	3	3	6	17		221.617
	2910	1	2	3	1	16	3	6	3	11	14	25	0.44	0	0	0	#DIV/0!	2	6	0	0	1	1	2	17		126.967
	2911	1	2	3	1	16	2	4	2	7	9	16	0.4375	0	0	0	#DIV/0!	1	1	0	0	0	0	0	17		168.167
	2912	1	2	3	1	16	5	4	2	28	18	46	0.608696	0	0	0	#DIV/0!	0	9	0	0	2	9	11	17		324.883
	2913	1	2	3	1	16	3	7	4	41	30	71	0.577465	0	0	0	#DIV/0!	12	14	0	0	2	1	3	17		364.85
	2914	1	2	3	1	16	4	5	3	24	18	42	0.571429	0	0	0	#DIV/0!	14	9	0	0	3	1	4	17		339.967
	2915	1	2	3	1	16	2	4	2	18	15	33	0.545455	0	0	0	#DIV/0!	0	3	0	0	0	1	1	17		236.133
	2916	1	2	3	4	17	1	3	2	0	0	0	#DIV/0!	55	145	200	0.275	0	0	0	0	0	0	0	16		311.483
	2917	1	2	3	4	17	5	2	1	26	7	33	0.787879	0	0	0	#DIV/0!	1	9	0	0	3	4	7	16		268.9
	2918	1	2	3	4	17	2	6	3	11	7	18	0.611111	0	0	0	#DIV/0!	0	5	0	0	0	0	0	16		195.7
	2919	1	2	3	4	17	3	3	2	25	30	55	0.454545	0	0	0	#DIV/0!	19	13	0	0	0	5	5	16		258.067
	2920	1	2	3	4	17	5	6	3	9	3	12	0.75	0	0	0	#DIV/0!	1	3	0	0	1	0	1	16		71.0333
	2921	1	2	3	4	17	3	7	4	24	22	46	0.521739	0	0	0	#DIV/0!	5	6	0	0	2	3	5	16		239.65
	2922	1	2	3	4	17	4	5	3	2	3	5	0.4	0	0	0	#DIV/0!	1	0	0	0	0	0	0	16		42.0833
	2923	1	2	3	4	17	2	3	2	10	10	20	0.5	0	0	0	#DIV/0!	0	3	0	0	2	0	2	16		247.067
	2924	1	2	3	4	17	2	2	1	16	9	25	0.64	0	0	0	#DIV/0!	0	2	0	0	0	0	0	16		214.567
	2925	1	2	3	4	17	4	2	1	14	11	25	0.56	0	0	0	#DIV/0!	18	15	0	0	3	5	8	16		291
	2926	1	2	3	4	17	3	1	1	9	9	18	0.5	0	0	0	#DIV/0!	3	3	0	0	2	1	3	16		188.267
	2927	1	2	3	4	17	1	0	0	0	0	0	#DIV/0!	17	61	78	0.217949	1	0	0	0	0	0	0	16		107.967
	2928	1	2	3	4	17	3	0	0	0	1	1	0	0	0	0	#DIV/0!	0	3	0	0	1	1	2	16		28.1833
	2929	1	2	3	4	17	4	3	2	16	12	28	0.571429	0	0	0	#DIV/0!	10	6	0	0	0	2	2	16		215.1
	2930	1	2	3	4	17	5	5	3	1	0	1	1	0	0	0	#DIV/0!	0	2	0	0	0	0	0	16		34.6667
	2931	1	2	3	4	17	4	1	1	7	9	16	0.4375	0	0	0	#DIV/0!	2	3	0	0	2	7	9	16		118
	2932	1	2	3	4	17	2	0	0	2	2	4	0.5	0	0	0	#DIV/0!	0	3	0	0	0	2	2	16		77.9167
	2933	1	2	3	4	18	1	3	2	0	0	0	#DIV/0!	20	19	39	0.512821	1	0	0	0	0	1	1	3		57.35
	2934	1	2	3	4	18	3	5	3	26	20	46	0.565217	0	0	0	#DIV/0!	15	8	0	0	1	2	3	3		432.9
	2935	1	2	3	4	18	2	6	3	20	1	21	0.952381	0	0	0	#DIV/0!	1	9	0	0	0	0	0	3		162.95
	2936	1	2	3	4	18	2	1	1	35	17	52	0.673077	0	0	0	#DIV/0!	1	4	0	0	0	1	1	3		375
	2937	1	2	3	4	18	2	3	2	15	7	22	0.681818	0	0	0	#DIV/0!	2	2	0	0	1	0	1	3		179.667
	2938	1	2	3	4	18	4	2	1	1	1	2	0.5	0	0	0	#DIV/0!	0	0	0	0	0	0	0	3		4.23333
	2939	1	2	3	4	18	5	6	3	3	1	4	0.75	0	0	0	#DIV/0!	0	0	0	0	0	0	0	3		57.1333
	2940	1	2	3	4	18	3	5	3	4	0	4	1	0	0	0	#DIV/0!	2	1	0	0	0	3	3	3		27.1333
	2941	1	2	3	4	18	3	2	1	0	1	1	0	0	0	0	#DIV/0!	0	0	0	0	0	0	0	3		30
	2942	1	2	3	4	18	4	5	3	9	4	13	0.692308	0	0	0	#DIV/0!	0	1	0	0	0	0	0	3		42.0667
	2943	1	2	3	4	18	5	4	2	21	8	29	0.724138	0	0	0	#DIV/0!	0	8	0	0	6	7	13	3		319.6
	2944	1	2	3	4	18	1	4	2	1	0	1	1	120	202	322	0.372671	1	2	0	0	0	0	0	3		482.65
	2945	1	2	3	4	18	5	1	1	14	7	21	0.666667	0	0	0	#DIV/0!	0	4	0	0	1	2	3	3		210.817
	2946	1	2	3	4	18	2	2	1	30	14	44	0.681818	0	0	0	#DIV/0!	4	6	0	0	1	0	1	3		339.75
	2947	1	2	3	4	18	3	5	3	29	14	43	0.674419	0	0	0	#DIV/0!	15	23	0	0	2	1	3	3		304.367
	2948	1	2	3	4	18	3	7	4	38	13	51	0.745098	0	0	0	#DIV/0!	24	11	0	0	5	4	9	3		447.783
	2949	1	2	3	4	18	4	6	3	26	27	53	0.490566	0	0	0	#DIV/0!	18	13	0	0	0	1	1	3		270.867
	2950	1	2	3	4	21	1	6	3	2	0	2	1	67	130	197	0.340102	2	3	0	0	0	0	0	4		329.15
	2951	1	2	3	4	21	4	1	1	20	20	40	0.5	0	0	0	#DIV/0!	9	4	0	0	1	3	4	4		196.75
	2952	1	2	3	4	21	2	3	2	4	3	7	0.571429	0	0	0	#DIV/0!	4	1	0	0	1	0	1	4		24.1
	2953	1	2	3	4	21	3	7	4	36	18	54	0.666667	0	0	0	#DIV/0!	13	9	0	0	1	3	4	4		398.883
	2954	1	2	3	4	21	2	7	4	8	3	11	0.727273	0	0	0	#DIV/0!	1	0	0	0	0	0	0	4		44.1167
	2955	1	2	3	4	21	3	0	0	24	25	49	0.489796	0	0	0	#DIV/0!	5	5	0	0	2	0	2	4		256.033
	2956	1	2	3	4	21	2	4	2	0	0	0	#DIV/0!	0	0	0	#DIV/0!	0	0	0	0	1	3	4	4		52.8667
	2957	1	2	3	4	21	3	6	3	10	11	21	0.47619	0	0	0	#DIV/0!	3	3	0	0	3	1	4	4		135.417
	2958	1	2	3	4	21	5	8	4	33	13	46	0.717391	0	0	0	#DIV/0!	3	9	0	0	5	4	9	4		415.217
	2959	1	2	3	4	21	2	5	3	39	14	53	0.735849	0	0	0	#DIV/0!	4	4	0	0	1	0	1	4		486.1
	2960	1	2	3	4	21	2	5	3	40	21	61	0.655738	0	0	0	#DIV/0!	19	14	0	0	3	11	14	4		402.833
	2961	1	2	3	4	21	5	2	1	11	2	13	0.846154	0	0	0	#DIV/0!	0	1	0	0	0	3	3	4		108.983
	2962	1	2	3	4	21	2	1	1	41	16	57	0.719298	0	0	0	#DIV/0!	7	5	0	0	0	3	3	4		484.467
	2963	1	2	3	4	21	5	1	1	4	2	6	0.666667	0	0	0	#DIV/0!	2	1	0	0	0	2	2	4		108.933
	2964	1	2	3	4	21	3	4	2	14	12	26	0.538462	0	0	0	#DIV/0!	2	4	0	0	1	6	7	4		145.95
	2965	1	2	3	4	21	1	1	1	0	0	0	#DIV/0!	38	96	134	0.283582	2	2	0	0	0	0	0	4		220.783
	2966	1	2	3	4	22	2	6	3	10	4	14	0.714286	0	0	0	#DIV/0!	0	1	0	0	0	1	1	5		152.383
	2967	1	2	3	4	22	2	4	2	22	11	33	0.666667	0	0	0	#DIV/0!	2	3	0	0	0	0	0	5		380.8
	2968	1	2	3	4	22	2	1	1	21	7	28	0.75	0	0	0	#DIV/0!	1	9	0	0	2	3	5	5		353.433
	2969	1	2	3	4	22	4	0	0	9	5	14	0.642857	0	0	0	#DIV/0!	4	6	0	0	1	7	8	5		133.733
	2970	1	2	3	4	22	2	7	4	13	9	22	0.590909	0	0	0	#DIV/0!	0	3	0	0	0	1	1	5		238.917
	2971	1	2	3	4	22	5	3	2	22	10	32	0.6875	0	0	0	#DIV/0!	1	10	0	0	4	7	11	5		320.35
	2972	1	2	3	4	22	4	3	2	14	4	18	0.777778	0	0	0	#DIV/0!	12	11	0	0	1	4	5	5		160.867
	2973	1	2	3	4	22	3	1	1	35	32	67	0.522388	0	0	0	#DIV/0!	15	18	0	0	2	9	11	5		379.5
	2974	1	2	3	4	22	1	3	2	1	1	2	0.5	45	104	149	0.302013	1	0	0	0	0	1	1	5		251.383
	2975	1	2	3	4	22	5	7	4	19	8	27	0.703704	0	0	0	#DIV/0!	0	6	0	0	2	6	8	5		196.25
	2976	1	2	3	4	22	3	0	0	10	12	22	0.454545	0	0	0	#DIV/0!	5	5	0	0	1	7	8	5		129.183
	2977	1	2	3	4	22	1	3	2	0	2	2	0	76	135	211	0.36019	3	2	0	0	0	0	0	5		309.35
	2978	1	2	3	4	22	3	0	0	2	11	13	0.153846	0	0	0	#DIV/0!	2	3	0	0	2	2	4	5		96.6833
	2979	1	2	3	4	22	3	5	3	11	19	30	0.366667	0	0	0	#DIV/0!	3	9	0	0	1	1	2	5		151.9
	2980	1	2	3	4	22	3	5	3	49	26	75	0.653333	0	0	0	#DIV/0!	15	11	0	0	2	4	6	5		246.8
	2981	1	2	3	4	22	3	6	3	31	19	50	0.62	0	0	0	#DIV/0!	6	6	0	0	2	4	6	5		360.817
	2982	1	2	3	4	23	1	6	3	3	0	3	1	25	48	73	0.342466	6	4	0	0	0	1	1	12		126.45
	2983	1	2	3	4	23	2	8	4	38	8	46	0.826087	0	0	0	#DIV/0!	1	1	0	0	1	2	3	12		322.2
	2984	1	2	3	4	23	3	8	4	15	7	22	0.681818	0	0	0	#DIV/0!	3	4	0	0	1	0	1	12		70.4667
	2985	1	2	3	4	23	4	4	2	6	8	14	0.428571	0	0	0	#DIV/0!	0	4	0	0	0	0	0	12		121.1
	2986	1	2	3	4	23	5	0	0	13	20	33	0.393939	0	0	0	#DIV/0!	3	0	0	0	1	4	5	12		138.067
	2987	1	2	3	4	23	2	6	3	17	9	26	0.653846	0	0	0	#DIV/0!	4	6	0	0	0	0	0	12		304.1
	2988	1	2	3	4	23	3	4	2	10	8	18	0.555556	0	0	0	#DIV/0!	13	6	0	0	0	5	5	12		132.233
	2989	1	2	3	4	23	2	4	2	7	4	11	0.636364	0	0	0	#DIV/0!	1	1	0	0	0	1	1	12		97.4167
	2990	1	2	3	4	23	4	7	4	6	1	7	0.857143	0	0	0	#DIV/0!	2	3	0	0	4	5	9	12		177.567
	2991	1	2	3	4	23	1	2	1	1	0	1	1	29	73	102	0.284314	3	1	0	0	0	0	0	12		178.533
	2992	1	2	3	4	23	5	1	1	12	5	17	0.705882	0	0	0	#DIV/0!	4	4	0	0	5	9	14	12		261.633
	2993	1	2	3	4	23	3	5	3	25	31	56	0.446429	0	0	0	#DIV/0!	14	4	0	0	1	2	3	12		187.7
	2994	1	2	3	4	23	2	7	4	32	18	50	0.64	0	0	0	#DIV/0!	7	8	0	0	2	1	3	12		283.833
	2995	1	2	3	4	23	1	0	0	0	0	0	#DIV/0!	13	60	73	0.178082	2	0	0	0	0	0	0	12		115.167
	2996	1	2	3	4	23	3	2	1	11	6	17	0.647059	0	0	0	#DIV/0!	0	1	0	0	1	7	8	12		221.117
	2997	1	2	3	4	23	4	2	1	28	11	39	0.717949	0	0	0	#DIV/0!	5	4	0	0	0	2	2	12		156.35
	2998	1	2	3	3	26	2	3	2	0	0	0	#DIV/0!	0	0	0	#DIV/0!	0	0	0	0	0	0	0	19		0
	2999	1	2	3	3	26	3	1	1	20	15	35	0.571429	0	0	0	#DIV/0!	5	7	0	0	1	2	3	19		188.867
	3000	1	2	3	3	26	1	5	3	1	1	2	0.5	29	79	108	0.268519	0	0	0	0	0	0	0	19		121.267
	3001	1	2	3	3	26	2	2	1	21	15	36	0.583333	0	0	0	#DIV/0!	7	5	0	0	0	2	2	19		326.683
	3002	1	2	3	3	26	3	1	1	14	16	30	0.466667	0	0	0	#DIV/0!	3	7	0	0	1	2	3	19		232.983
	3003	1	2	3	3	26	5	0	0	3	1	4	0.75	0	0	0	#DIV/0!	1	1	0	0	0	0	0	19		41.3833
	3004	1	2	3	3	26	4	6	3	9	14	23	0.391304	0	0	0	#DIV/0!	1	9	0	0	0	0	0	19		120.083
	3005	1	2	3	3	26	5	6	3	45	14	59	0.762712	0	0	0	#DIV/0!	4	9	0	0	0	1	1	19		308.6
	3006	1	2	3	3	26	2	2	1	6	4	10	0.6	0	0	0	#DIV/0!	1	2	0	0	0	0	0	19		102.45
	3007	1	2	3	3	26	3	1	1	9	0	9	1	0	0	0	#DIV/0!	1	1	0	0	1	3	4	19		90.6333
	3008	1	2	3	3	26	3	2	1	11	10	21	0.52381	0	0	0	#DIV/0!	1	2	0	0	2	0	2	19		118.717
	3009	1	2	3	3	26	5	7	4	3	1	4	0.75	0	0	0	#DIV/0!	0	1	0	0	2	3	5	19		135.317
	3010	1	2	3	3	26	1	7	4	0	0	0	#DIV/0!	61	162	223	0.273543	5	0	0	0	0	1	1	19		297.817
	3011	1	2	3	3	26	4	2	1	26	26	52	0.5	0	0	0	#DIV/0!	9	8	0	0	2	1	3	19		181.017
	3012	1	2	3	3	26	2	1	1	14	12	26	0.538462	0	0	0	#DIV/0!	4	4	0	0	1	1	2	19		320.5
	3013	1	2	3	3	26	3	5	3	39	35	74	0.527027	0	0	0	#DIV/0!	20	13	0	0	0	5	5	19		324.133
	3014	1	2	3	1	30	1	0	0	0	1	1	0	24	70	94	0.255319	6	4	0	0	0	0	0	22		161.133
	3015	1	2	3	1	30	3	3	2	0	2	2	0	0	0	0	#DIV/0!	0	0	0	0	0	0	0	22		4.91667
	3016	1	2	3	1	30	5	4	2	7	8	15	0.466667	0	0	0	#DIV/0!	0	3	0	0	3	9	12	22		207.1
	3017	1	2	3	1	30	2	3	2	2	7	9	0.222222	0	0	0	#DIV/0!	0	2	0	0	1	3	4	22		166.15
	3018	1	2	3	1	30	3	4	2	12	22	34	0.352941	0	0	0	#DIV/0!	8	18	0	0	2	4	6	22		284.617
	3019	1	2	3	1	30	3	1	1	29	18	47	0.617021	0	0	0	#DIV/0!	0	5	0	0	3	4	7	22		291.583
	3020	1	2	3	1	30	5	6	3	16	6	22	0.727273	0	0	0	#DIV/0!	1	4	0	0	0	1	1	22		162.083
	3021	1	2	3	1	30	2	7	4	26	27	53	0.490566	0	0	0	#DIV/0!	6	9	0	0	1	0	1	22		354.783
	3022	1	2	3	1	30	1	0	0	0	0	0	#DIV/0!	33	101	134	0.246269	0	1	0	0	0	0	0	22		220.95
	3023	1	2	3	1	30	4	4	2	3	4	7	0.428571	0	0	0	#DIV/0!	3	8	0	0	1	4	5	22		204.633
	3024	1	2	3	1	30	4	1	1	0	0	0	#DIV/0!	0	0	0	#DIV/0!	0	0	0	0	0	0	0	22		0.816667
	3025	1	2	3	1	30	4	0	0	12	15	27	0.444444	0	0	0	#DIV/0!	2	16	0	0	1	0	1	22		204.767
	3026	1	2	3	1	30	4	3	2	20	29	49	0.408163	0	0	0	#DIV/0!	15	31	0	0	3	3	6	22		240.15
	3027	1	2	3	1	30	3	0	0	8	18	26	0.307692	0	0	0	#DIV/0!	2	6	0	0	1	1	2	22		177.817
	3028	1	2	3	1	30	2	6	3	6	10	16	0.375	0	0	0	#DIV/0!	1	5	0	0	2	2	4	22		199.033
	3029	1	2	3	1	30	1	1	1	0	0	0	#DIV/0!	6	22	28	0.214286	0	3	0	0	0	0	0	22		37.9167
	3030	1	2	3	4	32	1	2	1	3	2	5	0.6	65	105	170	0.382353	2	1	0	0	0	0	0	11		218.517
	3031	1	2	3	4	32	2	2	1	13	6	19	0.684211	0	0	0	#DIV/0!	4	8	0	0	1	3	4	11		238.167
	3032	1	2	3	4	32	3	1	1	15	14	29	0.517241	0	0	0	#DIV/0!	1	5	0	0	2	1	3	11		126.8
	3033	1	2	3	4	32	4	2	1	3	2	5	0.6	0	0	0	#DIV/0!	1	1	0	0	0	2	2	11		57.4167
	3034	1	2	3	4	32	2	5	3	32	7	39	0.820513	0	0	0	#DIV/0!	0	0	0	0	0	1	1	11		246.35
	3035	1	2	3	4	32	4	2	1	9	12	21	0.428571	0	0	0	#DIV/0!	4	10	0	0	4	5	9	11		215.367
	3036	1	2	3	4	32	2	6	3	29	8	37	0.783784	0	0	0	#DIV/0!	0	3	0	0	1	0	1	11		183.617
	3037	1	2	3	4	32	5	8	4	6	3	9	0.666667	0	0	0	#DIV/0!	0	2	0	0	1	4	5	11		120.5
	3038	1	2	3	4	32	4	7	4	6	1	7	0.857143	0	0	0	#DIV/0!	8	6	0	0	0	1	1	11		69.3167
	3039	1	2	3	4	32	1	0	0	0	0	0	#DIV/0!	47	78	125	0.376	2	0	0	0	0	0	0	11		200.2
	3040	1	2	3	4	32	3	6	3	13	15	28	0.464286	0	0	0	#DIV/0!	6	7	0	0	3	5	8	11		202.633
	3041	1	2	3	4	32	3	6	3	31	15	46	0.673913	0	0	0	#DIV/0!	13	13	0	0	1	3	4	11		301.5
	3042	1	2	3	4	32	3	3	2	2	5	7	0.285714	0	0	0	#DIV/0!	1	2	0	0	0	2	2	11		115.95
	3043	1	2	3	4	32	4	2	1	2	7	9	0.222222	0	0	0	#DIV/0!	1	1	0	0	0	0	0	11		40.7667
	3044	1	2	3	4	32	5	3	2	14	8	22	0.636364	0	0	0	#DIV/0!	0	4	0	0	6	2	8	11		278.417
	3045	1	2	3	4	32	2	4	2	42	15	57	0.736842	0	0	0	#DIV/0!	1	7	0	0	0	3	3	11		287.083
	3046	1	2	3	3	36	3	1	1	6	3	9	0.666667	0	0	0	#DIV/0!	2	2	0	0	1	1	2	21		177.783
	3047	1	2	3	3	36	2	2	1	23	10	33	0.69697	0	0	0	#DIV/0!	8	16	0	0	2	0	2	21		393.383
	3048	1	2	3	3	36	2	0	0	2	0	2	1	0	0	0	#DIV/0!	0	3	0	0	1	0	1	21		103.183
	3049	1	2	3	3	36	3	4	2	2	3	5	0.4	0	0	0	#DIV/0!	1	0	0	0	0	0	0	21		29.4333
	3050	1	2	3	3	36	3	2	1	4	5	9	0.444444	0	0	0	#DIV/0!	1	4	0	0	0	1	1	21		173.333
	3051	1	2	3	3	36	1	4	2	1	1	2	0.5	34	72	106	0.320755	0	1	0	0	0	0	0	21		180.333
	3052	1	2	3	3	36	5	4	2	31	9	40	0.775	0	0	0	#DIV/0!	2	9	0	0	0	1	1	21		224.617
	3053	1	2	3	3	36	1	3	2	0	0	0	#DIV/0!	18	62	80	0.225	0	1	0	0	0	0	0	21		113
	3054	1	2	3	3	36	3	1	1	18	31	49	0.367347	0	0	0	#DIV/0!	9	19	0	0	2	5	7	21		285.017
	3055	1	2	3	3	36	4	1	1	8	12	20	0.4	0	0	0	#DIV/0!	3	10	0	0	0	1	1	21		130.2
	3056	1	2	3	3	36	2	3	2	35	22	57	0.614035	0	0	0	#DIV/0!	0	6	0	0	2	0	2	21		297.533
	3057	1	2	3	3	36	4	6	3	0	0	0	#DIV/0!	0	0	0	#DIV/0!	0	0	0	0	0	0	0	21		30
	3058	1	2	3	3	36	1	2	1	0	0	0	#DIV/0!	27	55	82	0.329268	0	1	0	0	0	0	0	21		126.667
	3059	1	2	3	3	36	5	6	3	1	0	1	1	0	0	0	#DIV/0!	0	1	0	0	1	3	4	21		134.717
	3060	1	2	3	3	36	2	0	0	4	5	9	0.444444	0	0	0	#DIV/0!	3	13	0	0	0	0	0	21		138
	3061	1	2	3	3	36	4	4	2	36	25	61	0.590164	0	0	0	#DIV/0!	19	15	0	0	3	5	8	21		329.633
	3062	1	2	3	3	36	3	3	2	0	0	0	#DIV/0!	0	0	0	#DIV/0!	0	0	0	0	0	0	0	21		16.35
	3063	1	2	3	3	36	4	6	3	1	0	1	1	0	0	0	#DIV/0!	1	2	0	0	0	1	1	21		38.2667
	3064	1	2	3	4	38	1	5	3	0	0	0	#DIV/0!	28	55	83	0.337349	3	0	0	0	0	0	0	8		142.083
	3065	1	2	3	4	38	3	7	4	0	0	0	#DIV/0!	0	0	0	#DIV/0!	0	0	0	0	1	2	3	8		100.583
	3066	1	2	3	4	38	2	5	3	21	10	31	0.677419	0	0	0	#DIV/0!	1	3	0	0	2	2	4	8		329.783
	3067	1	2	3	4	38	4	2	1	2	5	7	0.285714	0	0	0	#DIV/0!	6	13	0	0	0	1	1	8		86.6167
	3068	1	2	3	4	38	3	2	1	7	8	15	0.466667	0	0	0	#DIV/0!	8	8	0	0	2	3	5	8		87.0667
	3069	1	2	3	4	38	1	0	0	0	1	1	0	81	198	279	0.290323	4	3	0	0	0	0	0	8		397.917
	3070	1	2	3	4	38	3	2	1	43	38	81	0.530864	0	0	0	#DIV/0!	15	11	0	0	2	2	4	8		316.383
	3071	1	2	3	4	38	5	1	1	14	4	18	0.777778	0	0	0	#DIV/0!	0	5	0	0	5	10	15	8		290.117
	3072	1	2	3	4	38	5	7	4	8	5	13	0.615385	0	0	0	#DIV/0!	2	2	0	0	1	3	4	8		270.583
	3073	1	2	3	4	38	4	6	3	36	27	63	0.571429	0	0	0	#DIV/0!	5	13	0	0	0	2	2	8		250.283
	3074	1	2	3	4	38	3	7	4	1	6	7	0.142857	0	0	0	#DIV/0!	1	4	0	0	0	0	0	8		28.15
	3075	1	2	3	4	38	3	3	2	42	43	85	0.494118	0	0	0	#DIV/0!	15	13	0	0	2	4	6	8		369.933
	3076	1	2	3	4	38	5	2	1	19	10	29	0.655172	0	0	0	#DIV/0!	4	11	0	0	4	9	13	8		330.367
	3077	1	2	3	4	38	2	7	4	11	9	20	0.55	0	0	0	#DIV/0!	0	3	0	0	0	2	2	8		163.383
	3078	1	2	3	4	38	2	5	3	40	13	53	0.754717	0	0	0	#DIV/0!	2	4	0	0	2	1	3	8		357.133
	3079	1	2	3	4	38	2	4	2	14	4	18	0.777778	0	0	0	#DIV/0!	2	3	0	0	0	2	2	8		204.317
	3080	1	2	3	3	39	5	5	3	2	3	5	0.4	0	0	0	#DIV/0!	0	1	0	0	0	0	0	20		84.5667
	3081	1	2	3	3	39	3	0	0	0	1	1	0	0	0	0	#DIV/0!	1	4	0	0	0	0	0	20		27.45
	3082	1	2	3	3	39	4	0	0	11	10	21	0.52381	0	0	0	#DIV/0!	5	16	0	0	1	1	2	20		212.133
	3083	1	2	3	3	39	3	0	0	23	8	31	0.741935	0	0	0	#DIV/0!	4	12	0	0	0	2	2	20		243.35
	3084	1	2	3	3	39	3	1	1	43	43	86	0.5	0	0	0	#DIV/0!	8	25	0	0	4	5	9	20		383.667
	3085	1	2	3	3	39	2	0	0	15	10	25	0.6	0	0	0	#DIV/0!	0	5	0	0	0	0	0	20		268.617
	3086	1	2	3	3	39	1	5	3	0	2	2	0	28	103	131	0.21374	1	2	0	0	1	0	1	20		200.4
	3087	1	2	3	3	39	5	6	3	25	4	29	0.862069	0	0	0	#DIV/0!	1	11	0	0	0	1	1	20		238.567
	3088	1	2	3	3	39	5	0	0	3	3	6	0.5	0	0	0	#DIV/0!	0	1	0	0	0	0	0	20		31.45
	3089	1	2	3	3	39	1	5	3	0	1	1	0	25	76	101	0.247525	1	3	0	0	0	0	0	20		151.567
	3090	1	2	3	3	39	1	0	0	0	0	0	#DIV/0!	17	44	61	0.278689	0	0	0	0	0	0	0	20		67.8667
	3091	1	2	3	3	39	3	0	0	0	3	3	0	0	0	0	#DIV/0!	4	4	0	0	0	1	1	20		36.4
	3092	1	2	3	3	39	2	0	0	0	0	0	#DIV/0!	0	0	0	#DIV/0!	0	0	0	0	0	0	0	20		0.4
	3093	1	2	3	3	39	4	0	0	20	14	34	0.588235	0	0	0	#DIV/0!	9	20	0	0	0	4	4	20		332.333
	3094	1	2	3	3	39	2	7	4	4	2	6	0.666667	0	0	0	#DIV/0!	0	0	0	0	0	2	2	20		64.7167
	3095	1	2	3	3	39	2	4	2	21	18	39	0.538462	0	0	0	#DIV/0!	3	5	0	0	0	3	3	20		324.367
	3096	1	2	3	3	39	2	0	0	4	7	11	0.363636	0	0	0	#DIV/0!	1	2	0	0	0	0	0	20		114.983
	3097	1	2	3	3	39	4	2	1	2	1	3	0.666667	0	0	0	#DIV/0!	0	2	0	0	3	10	13	20		128.4
	3098	1	2	3	4	41	3	8	4	1	3	4	0.25	0	0	0	#DIV/0!	1	3	0	0	0	0	0	9		21.15
	3099	1	2	3	4	41	5	1	1	4	2	6	0.666667	0	0	0	#DIV/0!	0	2	0	0	0	1	1	9		83.9167
	3100	1	2	3	4	41	3	4	2	14	22	36	0.388889	0	0	0	#DIV/0!	2	2	0	0	4	5	9	9		170.817
	3101	1	2	3	4	41	3	2	1	6	3	9	0.666667	0	0	0	#DIV/0!	0	4	0	0	4	5	9	9		187.5
	3102	1	2	3	4	41	3	2	1	13	10	23	0.565217	0	0	0	#DIV/0!	0	8	0	0	3	5	8	9		221.9
	3103	1	2	3	4	41	3	7	4	25	12	37	0.675676	0	0	0	#DIV/0!	4	8	0	0	2	7	9	9		272
	3104	1	2	3	4	41	4	3	2	30	14	44	0.681818	0	0	0	#DIV/0!	7	11	0	0	3	2	5	9		267.033
	3105	1	2	3	4	41	1	5	3	0	0	0	#DIV/0!	4	14	18	0.222222	0	0	0	0	0	0	0	9		25.1333
	3106	1	2	3	4	41	3	1	1	13	7	20	0.65	0	0	0	#DIV/0!	1	3	0	0	0	0	0	9		62.95
	3107	1	2	3	4	41	4	6	3	9	14	23	0.391304	0	0	0	#DIV/0!	3	6	0	0	1	0	1	9		206.233
	3108	1	2	3	4	41	5	5	3	13	6	19	0.684211	0	0	0	#DIV/0!	0	11	0	0	0	1	1	9		217.85
	3109	1	2	3	4	41	2	4	2	46	10	56	0.821429	0	0	0	#DIV/0!	1	2	0	0	0	0	0	9		384.567
	3110	1	2	3	4	41	2	6	3	0	0	0	#DIV/0!	0	0	0	#DIV/0!	0	2	0	0	0	0	0	9		30.4333
	3111	1	2	3	4	41	2	4	2	14	4	18	0.777778	0	0	0	#DIV/0!	0	2	0	0	0	2	2	9		112.867
	3112	1	2	3	4	41	2	3	2	15	8	23	0.652174	0	0	0	#DIV/0!	2	3	0	0	0	2	2	9		302.95
	3113	1	2	3	4	41	1	1	1	0	0	0	#DIV/0!	94	164	258	0.364341	5	0	0	0	0	0	0	9		402.633
	3114	1	2	3	4	42	1	1	1	0	0	0	#DIV/0!	17	29	46	0.369565	0	1	0	0	0	0	0	1		79.8333
	3115	1	2	3	4	42	3	4	2	26	25	51	0.509804	0	0	0	#DIV/0!	11	15	0	0	1	2	3	1		221.75
	3116	1	2	3	4	42	3	7	4	44	32	76	0.578947	0	0	0	#DIV/0!	4	6	0	0	1	0	1	1		262.517
	3117	1	2	3	4	42	5	2	1	16	5	21	0.761905	0	0	0	#DIV/0!	1	4	0	0	3	3	6	1		371.567
	3118	1	2	3	4	42	5	8	4	3	0	3	1	0	0	0	#DIV/0!	1	3	0	0	6	7	13	1		193.067
	3119	1	2	3	4	42	5	1	1	5	2	7	0.714286	0	0	0	#DIV/0!	0	2	0	0	2	7	9	1		149.867
	3120	1	2	3	4	42	3	5	3	8	12	20	0.4	0	0	0	#DIV/0!	2	5	0	0	1	1	2	1		127.05
	3121	1	2	3	4	42	2	5	3	32	14	46	0.695652	0	0	0	#DIV/0!	3	6	0	0	0	1	1	1		250.75
	3122	1	2	3	4	42	4	2	1	21	11	32	0.65625	0	0	0	#DIV/0!	3	13	0	0	2	4	6	1		382.9
	3123	1	2	3	4	42	3	4	2	4	3	7	0.571429	0	0	0	#DIV/0!	1	5	0	0	0	0	0	1		71.6167
	3124	1	2	3	4	42	4	3	2	16	12	28	0.571429	0	0	0	#DIV/0!	2	6	0	0	1	0	1	1		177.65
	3125	1	2	3	4	42	3	2	1	17	9	26	0.653846	0	0	0	#DIV/0!	12	6	0	0	1	0	1	1		226.367
	3126	1	2	3	4	42	2	2	1	17	5	22	0.772727	0	0	0	#DIV/0!	0	1	0	0	1	2	3	1		235.7
	3127	1	2	3	4	42	2	6	3	55	21	76	0.723684	0	0	0	#DIV/0!	1	6	0	0	1	1	2	1		342.633
	3128	1	2	3	4	42	2	5	3	13	5	18	0.722222	0	0	0	#DIV/0!	0	2	0	0	3	4	7	1		307.95
	3129	1	2	3	4	42	1	3	2	4	2	6	0.666667	103	185	288	0.357639	3	0	0	0	0	0	0	1		480.167
	3130	1	2	3	4	43	1	6	3	2	0	2	1	64	127	191	0.335079	1	2	0	0	0	0	0	15		300.2
	3131	1	2	3	4	43	2	1	1	19	12	31	0.612903	0	0	0	#DIV/0!	0	3	0	0	1	0	1	15		246.817
	3132	1	2	3	4	43	4	6	3	4	3	7	0.571429	0	0	0	#DIV/0!	5	6	0	0	2	3	5	15		143.267
	3133	1	2	3	4	43	5	1	1	9	2	11	0.818182	0	0	0	#DIV/0!	0	0	0	0	0	6	6	15		141.95
	3134	1	2	3	4	43	5	2	1	17	10	27	0.62963	0	0	0	#DIV/0!	0	5	0	0	4	6	10	15		285.367
	3135	1	2	3	4	43	2	1	1	10	2	12	0.833333	0	0	0	#DIV/0!	0	0	0	0	1	0	1	15		199.85
	3136	1	2	3	4	43	3	3	2	4	1	5	0.8	0	0	0	#DIV/0!	1	3	0	0	2	2	4	15		111.167
	3137	1	2	3	4	43	3	7	4	15	23	38	0.394737	0	0	0	#DIV/0!	2	9	0	0	2	3	5	15		210.25
	3138	1	2	3	4	43	4	6	3	13	8	21	0.619048	0	0	0	#DIV/0!	7	6	0	0	0	2	2	15		147.417
	3139	1	2	3	4	43	4	0	0	30	24	54	0.555556	0	0	0	#DIV/0!	18	7	0	0	0	0	0	15		189.45
	3140	1	2	3	4	43	1	6	3	0	1	1	0	18	68	86	0.209302	0	0	0	0	0	0	0	15		129.8
	3141	1	2	3	4	43	2	6	3	16	3	19	0.842105	0	0	0	#DIV/0!	0	1	0	0	0	2	2	15		176.033
	3142	1	2	3	4	43	3	3	2	5	2	7	0.714286	0	0	0	#DIV/0!	6	0	0	0	1	0	1	15		71.35
	3143	1	2	3	4	43	3	1	1	15	15	30	0.5	0	0	0	#DIV/0!	12	13	0	0	1	1	2	15		279.45
	3144	1	2	3	4	43	3	5	3	3	6	9	0.333333	0	0	0	#DIV/0!	2	4	0	0	0	0	0	15		110.933
	3145	1	2	3	4	43	2	2	1	37	17	54	0.685185	0	0	0	#DIV/0!	1	3	0	0	0	0	0	15		227.8
	3146	1	2	3	4	45	5	5	3	13	2	15	0.866667	0	0	0	#DIV/0!	1	6	0	0	0	1	1	6		140
	3147	1	2	3	4	45	4	0	0	13	5	18	0.722222	0	0	0	#DIV/0!	3	3	0	0	0	0	0	6		153.783
	3148	1	2	3	4	45	2	0	0	11	3	14	0.785714	0	0	0	#DIV/0!	1	3	0	0	1	2	3	6		241.433
	3149	1	2	3	4	45	3	2	1	15	8	23	0.652174	0	0	0	#DIV/0!	0	3	0	0	1	5	6	6		225.733
	3150	1	2	3	4	45	4	0	0	14	10	24	0.583333	0	0	0	#DIV/0!	3	8	0	0	0	2	2	6		157.667
	3151	1	2	3	4	45	1	7	4	1	0	1	1	69	168	237	0.291139	4	3	0	0	0	0	0	6		363.383
	3152	1	2	3	4	45	3	5	3	30	19	49	0.612245	0	0	0	#DIV/0!	18	14	0	0	5	0	5	6		415.3
	3153	1	2	3	4	45	2	0	0	21	13	34	0.617647	0	0	0	#DIV/0!	0	2	0	0	0	0	0	6		290.15
	3154	1	2	3	4	45	3	0	0	9	7	16	0.5625	0	0	0	#DIV/0!	4	4	0	0	1	2	3	6		63.6
	3155	1	2	3	4	45	3	1	1	41	42	83	0.493976	0	0	0	#DIV/0!	24	20	0	0	8	6	14	6		437.9
	3156	1	2	3	4	45	1	5	3	0	0	0	#DIV/0!	26	71	97	0.268041	2	1	0	0	0	0	0	6		176.617
	3157	1	2	3	4	45	3	3	2	33	24	57	0.578947	0	0	0	#DIV/0!	14	17	0	0	0	5	5	6		433.567
	3158	1	2	3	4	45	4	1	1	1	2	3	0.333333	0	0	0	#DIV/0!	1	5	0	0	1	3	4	6		66.55
	3159	1	2	3	4	45	4	7	4	7	4	11	0.636364	0	0	0	#DIV/0!	4	0	0	0	0	0	0	6		71.4667
	3160	1	2	3	4	45	2	5	3	30	13	43	0.697674	0	0	0	#DIV/0!	1	2	0	0	1	1	2	6		370.783
	3161	1	2	3	4	45	5	0	0	17	5	22	0.772727	0	0	0	#DIV/0!	0	6	0	0	0	0	0	6		133.033
	3162	1	2	3	1	46	1	5	3	1	0	1	1	43	106	149	0.288591	0	0	0	0	0	0	0	7		215.817
	3163	1	2	3	1	46	5	2	1	11	8	19	0.578947	0	0	0	#DIV/0!	0	4	0	0	0	1	1	7		252.583
	3164	1	2	3	1	46	5	4	2	10	5	15	0.666667	0	0	0	#DIV/0!	0	0	0	0	1	2	3	7		127.333
	3165	1	2	3	1	46	2	4	2	31	11	42	0.738095	0	0	0	#DIV/0!	0	2	0	0	0	0	0	7		177.967
	3166	1	2	3	1	46	3	2	1	45	24	69	0.652174	0	0	0	#DIV/0!	5	22	0	0	0	6	6	7		413.95
	3167	1	2	3	1	46	2	3	2	14	8	22	0.636364	0	0	0	#DIV/0!	1	3	0	0	2	2	4	7		237.967
	3168	1	2	3	1	46	1	1	1	0	1	1	0	51	111	162	0.314815	6	0	0	0	0	0	0	7		263.983
	3169	1	2	3	1	46	4	4	2	24	14	38	0.631579	0	0	0	#DIV/0!	15	22	0	0	3	1	4	7		442
	3170	1	2	3	1	46	1	4	2	0	0	0	#DIV/0!	10	26	36	0.277778	0	2	0	0	0	0	0	7		60.1667
	3171	1	2	3	1	46	3	3	2	29	9	38	0.763158	0	0	0	#DIV/0!	2	7	0	0	0	1	1	7		327.083
	3172	1	2	3	1	46	3	2	1	2	2	4	0.5	0	0	0	#DIV/0!	0	1	0	0	0	2	2	7		62.1167
	3173	1	2	3	1	46	2	3	2	8	4	12	0.666667	0	0	0	#DIV/0!	0	4	0	0	0	0	0	7		91.8
	3174	1	2	3	1	46	3	3	2	16	12	28	0.571429	0	0	0	#DIV/0!	3	9	0	0	7	6	13	7		454.817
	3175	1	2	3	1	46	4	1	1	4	1	5	0.8	0	0	0	#DIV/0!	2	0	0	0	1	0	1	7		74.5333
	3176	1	2	3	1	46	3	4	2	5	4	9	0.555556	0	0	0	#DIV/0!	5	12	0	0	1	2	3	7		162.05
	3177	1	2	3	1	46	3	6	3	76	42	118	0.644068	0	0	0	#DIV/0!	24	16	0	0	2	5	7	7		384.533
	3178	1	3	3	1	2	1	1	1	0	0	0	#DIV/0!	3	55	58	0.0517241	1	0	0	0	0	0	0	24		78.3333
	3179	1	3	3	1	2	5	2	1	5	4	9	0.555556	0	0	0	#DIV/0!	1	4	1	2	1	2	3	24		112.867
	3180	1	3	3	1	2	4	2	1	19	38	57	0.333333	0	0	0	#DIV/0!	14	17	2	0	0	2	2	24		336.117
	3181	1	3	3	1	2	3	1	1	3	7	10	0.3	0	0	0	#DIV/0!	3	5	1	0	1	0	1	24		229.233
	3182	1	3	3	1	2	2	2	1	17	13	30	0.566667	0	0	0	#DIV/0!	3	3	0	2	3	4	7	24		267.517
	3183	1	3	3	1	2	3	3	2	0	0	0	#DIV/0!	0	0	0	#DIV/0!	0	0	0	0	0	0	0	24		0
	3184	1	3	3	1	2	4	1	1	10	7	17	0.588235	0	0	0	#DIV/0!	10	8	4	0	0	3	3	24		230.833
	3185	1	3	3	1	2	5	1	1	24	9	33	0.727273	0	0	0	#DIV/0!	8	18	1	7	3	3	6	24		333.8
	3186	1	3	3	1	2	1	1	1	0	0	0	#DIV/0!	29	119	148	0.195946	0	0	0	0	0	1	1	24		194.933
	3187	1	3	3	1	2	4	1	1	7	5	12	0.583333	0	0	0	#DIV/0!	3	6	1	0	1	1	2	24		149.967
	3188	1	3	3	1	2	2	3	2	8	8	16	0.5	0	0	0	#DIV/0!	1	1	1	0	0	1	1	24		157.25
	3189	1	3	3	1	2	1	1	1	1	2	3	0.333333	22	82	104	0.211538	0	0	0	0	0	0	0	24		146.617
	3190	1	3	3	1	2	3	2	1	47	41	88	0.534091	0	0	0	#DIV/0!	6	14	2	0	2	1	3	24		346.2
	3191	1	3	3	1	2	2	1	1	14	17	31	0.451613	0	0	0	#DIV/0!	5	9	0	0	0	4	4	24		146.283
	3192	1	3	3	1	2	2	2	1	19	25	44	0.431818	0	0	0	#DIV/0!	6	14	0	0	1	4	5	24		210.05
	3193	1	3	3	2	3	1	2	1	0	0	0	#DIV/0!	51	127	178	0.286517	0	2	1	0	0	0	0	18		323.133
	3194	1	3	3	2	3	2	4	2	39	19	58	0.672414	0	0	0	#DIV/0!	4	5	4	0	4	2	6	18		339.833
	3195	1	3	3	2	3	2	3	2	18	21	39	0.461538	0	0	0	#DIV/0!	7	9	1	0	0	3	3	18		338.35
	3196	1	3	3	2	3	4	2	1	18	19	37	0.486486	0	0	0	#DIV/0!	17	9	0	2	0	2	2	18		235.35
	3197	1	3	3	2	3	5	2	1	1	0	1	1	0	0	0	#DIV/0!	1	0	2	0	0	3	3	18		83.8167
	3198	1	3	3	2	3	4	4	2	7	14	21	0.333333	0	0	0	#DIV/0!	6	5	1	0	0	0	0	18		155.433
	3199	1	3	3	2	3	3	2	1	14	14	28	0.5	0	0	0	#DIV/0!	9	7	0	0	1	2	3	18		143.8
	3200	1	3	3	2	3	3	2	1	1	3	4	0.25	0	0	0	#DIV/0!	0	0	0	1	1	4	5	18		102.233
	3201	1	3	3	2	3	3	3	2	27	21	48	0.5625	0	0	0	#DIV/0!	4	6	1	0	0	0	0	18		181.85
	3202	1	3	3	2	3	5	1	1	7	6	13	0.538462	0	0	0	#DIV/0!	4	8	3	6	3	2	5	18		240.633
	3203	1	3	3	2	3	1	3	2	0	0	0	#DIV/0!	13	52	65	0.2	0	0	0	0	0	0	0	18		79.4667
	3204	1	3	3	2	3	4	3	2	9	11	20	0.45	0	0	0	#DIV/0!	5	6	1	0	0	2	2	18		117.683
	3205	1	3	3	2	3	5	3	2	4	2	6	0.666667	0	0	0	#DIV/0!	7	3	2	5	1	2	3	18		250.067
	3206	1	3	3	2	3	2	1	1	0	2	2	0	0	0	0	#DIV/0!	0	4	1	3	3	3	6	18		132.917
	3207	1	3	3	2	3	4	4	2	2	5	7	0.285714	0	0	0	#DIV/0!	1	2	0	0	0	2	2	18		53.1833
	3208	1	3	3	2	3	3	1	1	1	1	2	0.5	0	0	0	#DIV/0!	0	0	0	0	0	0	0	18		3.71667
	3209	1	3	3	2	3	2	3	2	6	6	12	0.5	0	0	0	#DIV/0!	4	5	1	0	1	1	2	18		158.533
	3210	1	3	3	3	6	5	1	1	10	8	18	0.555556	0	0	0	#DIV/0!	5	4	0	0	4	3	7	23		209.983
	3211	1	3	3	3	6	3	3	2	20	16	36	0.555556	0	0	0	#DIV/0!	11	8	0	1	2	3	5	23		296.433
	3212	1	3	3	3	6	5	4	2	0	1	1	0	0	0	0	#DIV/0!	0	1	0	0	0	0	0	23		6.4
	3213	1	3	3	3	6	2	2	1	1	2	3	0.333333	0	0	0	#DIV/0!	1	0	0	0	0	1	1	23		111.3
	3214	1	3	3	3	6	1	4	2	0	0	0	#DIV/0!	0	0	0	#DIV/0!	0	0	0	0	0	0	0	23		0
	3215	1	3	3	3	6	2	4	2	24	11	35	0.685714	0	0	0	#DIV/0!	0	1	2	0	0	1	1	23		167.05
	3216	1	3	3	3	6	5	2	1	11	8	19	0.578947	0	0	0	#DIV/0!	7	6	1	0	3	11	14	23		326.35
	3217	1	3	3	3	6	1	3	2	0	0	0	#DIV/0!	72	190	262	0.274809	2	4	0	0	0	1	1	23		358.183
	3218	1	3	3	3	6	2	2	1	9	5	14	0.642857	0	0	0	#DIV/0!	3	4	0	0	1	1	2	23		226.917
	3219	1	3	3	3	6	3	4	2	2	7	9	0.222222	0	0	0	#DIV/0!	2	6	0	0	0	0	0	23		40.5167
	3220	1	3	3	3	6	3	3	2	12	16	28	0.428571	0	0	0	#DIV/0!	1	7	0	0	0	1	1	23		107.467
	3221	1	3	3	3	6	3	2	1	19	37	56	0.339286	0	0	0	#DIV/0!	10	12	0	0	0	0	0	23		107.433
	3222	1	3	3	3	6	3	1	1	5	17	22	0.227273	0	0	0	#DIV/0!	2	4	2	0	0	4	4	23		100.9
	3223	1	3	3	3	6	1	3	2	0	0	0	#DIV/0!	3	18	21	0.142857	0	0	0	0	0	0	0	23		37.3
	3224	1	3	3	3	6	2	1	1	14	4	18	0.777778	0	0	0	#DIV/0!	5	4	2	1	0	1	1	23		251.067
	3225	1	3	3	3	6	2	3	2	19	14	33	0.575758	0	0	0	#DIV/0!	5	6	2	0	1	1	2	23		218.9
	3226	1	3	3	3	6	4	1	1	26	31	57	0.45614	0	0	0	#DIV/0!	15	19	6	0	5	8	13	23		373.8
	3227	1	3	3	4	7	2	2	1	11	1	12	0.916667	0	0	0	#DIV/0!	0	1	0	0	0	1	1	11		71.9833
	3228	1	3	3	4	7	3	2	1	17	22	39	0.435897	0	0	0	#DIV/0!	16	16	0	1	2	1	3	11		187.667
	3229	1	3	3	4	7	3	3	2	4	10	14	0.285714	0	0	0	#DIV/0!	1	2	0	0	0	1	1	11		30.6833
	3230	1	3	3	4	7	3	1	1	1	4	5	0.2	0	0	0	#DIV/0!	1	3	0	0	1	0	1	11		64.0667
	3231	1	3	3	4	7	4	1	1	24	18	42	0.571429	0	0	0	#DIV/0!	39	6	0	0	1	0	1	11		205.75
	3232	1	3	3	4	7	1	2	1	0	0	0	#DIV/0!	23	63	86	0.267442	1	1	2	0	0	0	0	11		120.183
	3233	1	3	3	4	7	2	1	1	13	4	17	0.764706	0	0	0	#DIV/0!	2	2	0	0	1	0	1	11		263.367
	3234	1	3	3	4	7	1	3	2	1	0	1	1	39	121	160	0.24375	0	0	2	0	0	0	0	11		219.85
	3235	1	3	3	4	7	3	2	1	18	21	39	0.461538	0	0	0	#DIV/0!	12	10	2	1	1	1	2	11		249.267
	3236	1	3	3	4	7	5	4	2	0	0	0	#DIV/0!	0	0	0	#DIV/0!	0	0	1	3	5	8	13	11		137.3
	3237	1	3	3	4	7	2	3	2	14	7	21	0.666667	0	0	0	#DIV/0!	1	1	3	0	1	2	3	11		252.95
	3238	1	3	3	4	7	2	2	1	6	3	9	0.666667	0	0	0	#DIV/0!	1	0	0	0	0	0	0	11		92.6333
	3239	1	3	3	4	7	4	1	1	8	8	16	0.5	0	0	0	#DIV/0!	11	2	0	0	0	0	0	11		65.3
	3240	1	3	3	4	7	5	1	1	37	11	48	0.770833	0	0	0	#DIV/0!	9	6	0	4	4	4	8	11		323.767
	3241	1	3	3	4	7	2	4	2	0	1	1	0	0	0	0	#DIV/0!	1	0	0	3	1	3	4	11		145
	3242	1	3	3	4	7	4	2	1	2	3	5	0.4	0	0	0	#DIV/0!	8	4	1	0	0	5	5	11		90.2333
	3243	1	3	3	2	9	1	3	2	1	1	2	0.5	46	83	129	0.356589	0	0	0	0	0	0	0	16		183.817
	3244	1	3	3	2	9	4	1	1	8	8	16	0.5	0	0	0	#DIV/0!	6	7	2	0	2	4	6	16		241.383
	3245	1	3	3	2	9	4	1	1	18	14	32	0.5625	0	0	0	#DIV/0!	13	11	1	1	1	0	1	16		213.617
	3246	1	3	3	2	9	2	1	1	2	6	8	0.25	0	0	0	#DIV/0!	0	1	1	0	0	0	0	16		93.7667
	3247	1	3	3	2	9	2	1	1	2	4	6	0.333333	0	0	0	#DIV/0!	0	0	1	0	0	0	0	16		147.533
	3248	1	3	3	2	9	3	1	1	29	33	62	0.467742	0	0	0	#DIV/0!	21	16	2	1	0	1	1	16		258.55
	3249	1	3	3	2	9	3	1	1	1	4	5	0.2	0	0	0	#DIV/0!	1	1	4	1	0	0	0	16		57.0667
	3250	1	3	3	2	9	5	4	2	21	6	27	0.777778	0	0	0	#DIV/0!	4	4	0	1	0	4	4	16		194.25
	3251	1	3	3	2	9	2	1	1	24	6	30	0.8	0	0	0	#DIV/0!	0	2	1	0	1	3	4	16		212.733
	3252	1	3	3	2	9	3	4	2	2	5	7	0.285714	0	0	0	#DIV/0!	4	8	0	0	0	1	1	16		34.6333
	3253	1	3	3	2	9	3	2	1	0	5	5	0	0	0	0	#DIV/0!	0	1	0	0	0	0	0	16		26.4833
	3254	1	3	3	2	9	5	1	1	2	2	4	0.5	0	0	0	#DIV/0!	1	2	0	0	1	4	5	16		63.8667
	3255	1	3	3	2	9	2	4	2	6	5	11	0.545455	0	0	0	#DIV/0!	1	3	2	0	0	1	1	16		218.2
	3256	1	3	3	2	9	3	2	1	3	4	7	0.428571	0	0	0	#DIV/0!	3	2	0	0	2	3	5	16		139.367
	3257	1	3	3	2	9	3	1	1	28	35	63	0.444444	0	0	0	#DIV/0!	17	9	2	2	1	2	3	16		286.4
	3258	1	3	3	2	9	4	1	1	0	1	1	0	0	0	0	#DIV/0!	0	0	0	0	0	0	0	16		1.36667
	3259	1	3	3	2	9	1	1	1	1	1	2	0.5	31	77	108	0.287037	0	0	0	0	0	0	0	16		146.967
	3260	1	3	3	2	11	1	2	1	4	4	8	0.5	49	101	150	0.326667	0	0	1	0	0	0	0	21		216.033
	3261	1	3	3	2	11	2	3	2	15	12	27	0.555556	0	0	0	#DIV/0!	4	3	2	0	1	0	1	21		275.367
	3262	1	3	3	2	11	3	2	1	37	39	76	0.486842	0	0	0	#DIV/0!	32	20	4	2	2	5	7	21		346.333
	3263	1	3	3	2	11	2	4	2	11	13	24	0.458333	0	0	0	#DIV/0!	0	3	1	0	1	2	3	21		385.067
	3264	1	3	3	2	11	3	3	2	14	8	22	0.636364	0	0	0	#DIV/0!	3	3	0	0	0	0	0	21		77.6
	3265	1	3	3	2	11	2	4	2	1	7	8	0.125	0	0	0	#DIV/0!	5	11	2	0	2	3	5	21		82.2333
	3266	1	3	3	2	11	5	1	1	16	10	26	0.615385	0	0	0	#DIV/0!	4	3	3	4	3	5	8	21		242.217
	3267	1	3	3	2	11	4	2	1	13	17	30	0.433333	0	0	0	#DIV/0!	24	9	0	0	0	0	0	21		155.867
	3268	1	3	3	2	11	5	1	1	29	8	37	0.783784	0	0	0	#DIV/0!	8	4	4	0	0	0	0	21		218.7
	3269	1	3	3	2	11	1	4	2	0	0	0	#DIV/0!	0	7	7	0	0	0	0	0	0	0	0	21		4.46667
	3270	1	3	3	2	11	1	1	1	0	0	0	#DIV/0!	30	100	130	0.230769	2	0	0	0	0	0	0	21		165.667
	3271	1	3	3	2	11	3	1	1	35	32	67	0.522388	0	0	0	#DIV/0!	20	13	5	0	1	2	3	21		327.333
	3272	1	3	3	2	11	2	4	2	6	4	10	0.6	0	0	0	#DIV/0!	1	2	0	0	0	0	0	21		120.683
	3273	1	3	3	2	11	4	1	1	4	1	5	0.8	0	0	0	#DIV/0!	2	5	0	0	0	0	0	21		73.5167
	3274	1	3	3	2	11	5	2	1	1	1	2	0.5	0	0	0	#DIV/0!	0	0	1	1	0	1	1	21		32.3167
	3275	1	3	3	2	11	3	4	2	6	10	16	0.375	0	0	0	#DIV/0!	8	2	3	4	4	5	9	21		216.6
	3276	1	3	3	4	13	1	2	1	1	0	1	1	47	106	153	0.30719	2	0	1	0	0	0	0	4		240.017
	3277	1	3	3	4	13	2	3	2	14	1	15	0.933333	0	0	0	#DIV/0!	3	1	2	0	0	2	2	4		129.283
	3278	1	3	3	4	13	4	2	1	26	31	57	0.45614	0	0	0	#DIV/0!	35	13	8	2	2	5	7	4		343.917
	3279	1	3	3	4	13	3	4	2	21	30	51	0.411765	0	0	0	#DIV/0!	14	13	1	5	2	5	7	4		363.5
	3280	1	3	3	4	13	3	2	1	1	1	2	0.5	0	0	0	#DIV/0!	0	1	2	10	6	6	12	4		225.3
	3281	1	3	3	4	13	2	2	1	0	1	1	0	0	0	0	#DIV/0!	0	1	0	0	0	0	0	4		13.3833
	3282	1	3	3	4	13	1	1	1	0	0	0	#DIV/0!	20	48	68	0.294118	0	0	0	0	0	0	0	4		107.667
	3283	1	3	3	4	13	2	3	2	34	10	44	0.772727	0	0	0	#DIV/0!	8	4	2	0	1	2	3	4		459.733
	3284	1	3	3	4	13	1	3	2	0	0	0	#DIV/0!	23	76	99	0.232323	1	0	0	0	0	0	0	4		154.383
	3285	1	3	3	4	13	5	3	2	15	4	19	0.789474	0	0	0	#DIV/0!	3	7	3	5	1	5	6	4		254.283
	3286	1	3	3	4	13	2	3	2	5	3	8	0.625	0	0	0	#DIV/0!	0	0	0	1	0	0	0	4		70.4167
	3287	1	3	3	4	13	3	3	2	10	19	29	0.344828	0	0	0	#DIV/0!	3	3	1	1	0	0	0	4		67.6
	3288	1	3	3	4	13	2	4	2	27	11	38	0.710526	0	0	0	#DIV/0!	3	6	0	0	0	0	0	4		408.417
	3289	1	3	3	4	13	5	1	1	14	6	20	0.7	0	0	0	#DIV/0!	4	4	3	5	4	4	8	4		343.317
	3290	1	3	3	4	13	4	4	2	5	5	10	0.5	0	0	0	#DIV/0!	6	2	2	0	0	0	0	4		53.45
	3291	1	3	3	4	13	3	1	1	29	21	50	0.58	0	0	0	#DIV/0!	13	8	1	2	1	2	3	4		233.017
	3292	1	3	3	4	13	3	2	1	13	7	20	0.65	0	0	0	#DIV/0!	6	6	1	0	2	3	5	4		181.283
	3293	1	3	3	4	13	4	3	2	39	26	65	0.6	0	0	0	#DIV/0!	33	12	3	0	1	0	1	4		201.033
	3294	1	3	3	4	15	1	4	2	1	1	2	0.5	66	101	167	0.39521	3	0	1	0	0	0	0	10		237.067
	3295	1	3	3	4	15	3	1	1	7	0	7	1	0	0	0	#DIV/0!	4	4	1	0	0	1	1	10		59.2167
	3296	1	3	3	4	15	2	3	2	14	4	18	0.777778	0	0	0	#DIV/0!	0	0	0	0	1	2	3	10		189.2
	3297	1	3	3	4	15	4	3	2	3	1	4	0.75	0	0	0	#DIV/0!	1	2	0	0	0	0	0	10		55.4
	3298	1	3	3	4	15	2	4	2	16	7	23	0.695652	0	0	0	#DIV/0!	0	1	2	0	0	1	1	10		172.85
	3299	1	3	3	4	15	5	4	2	10	3	13	0.769231	0	0	0	#DIV/0!	1	2	0	2	1	2	3	10		102.217
	3300	1	3	3	4	15	1	3	2	0	0	0	#DIV/0!	23	49	72	0.319444	0	0	0	0	0	0	0	10		97.9833
	3301	1	3	3	4	15	2	3	2	21	4	25	0.84	0	0	0	#DIV/0!	1	1	2	0	2	1	3	10		226.633
	3302	1	3	3	4	15	2	3	2	11	3	14	0.785714	0	0	0	#DIV/0!	2	2	1	0	0	0	0	10		132.817
	3303	1	3	3	4	15	5	4	2	6	2	8	0.75	0	0	0	#DIV/0!	2	1	2	5	4	4	8	10		190.1
	3304	1	3	3	4	15	3	1	1	7	2	9	0.777778	0	0	0	#DIV/0!	5	6	2	2	0	5	5	10		224.717
	3305	1	3	3	4	15	3	2	1	15	14	29	0.517241	0	0	0	#DIV/0!	13	7	1	0	0	0	0	10		99.1
	3306	1	3	3	4	15	5	4	2	14	3	17	0.823529	0	0	0	#DIV/0!	0	1	6	5	3	2	5	10		224.1
	3307	1	3	3	4	15	3	4	2	26	14	40	0.65	0	0	0	#DIV/0!	19	4	1	2	1	1	2	10		201.3
	3308	1	3	3	4	15	4	4	2	9	14	23	0.391304	0	0	0	#DIV/0!	10	11	1	0	0	0	0	10		96.9
	3309	1	3	3	4	15	3	1	1	16	18	34	0.470588	0	0	0	#DIV/0!	10	8	1	0	1	0	1	10		94
	3310	1	3	3	4	15	4	1	1	6	10	16	0.375	0	0	0	#DIV/0!	4	2	1	2	0	2	2	10		116.4
	3311	1	3	3	1	16	3	1	1	8	11	19	0.421053	0	0	0	#DIV/0!	3	5	2	1	0	2	2	13		180.25
	3312	1	3	3	1	16	2	3	2	1	2	3	0.333333	0	0	0	#DIV/0!	0	0	0	0	0	0	0	13		15.4333
	3313	1	3	3	1	16	5	1	1	10	4	14	0.714286	0	0	0	#DIV/0!	7	5	1	2	2	3	5	13		243.45
	3314	1	3	3	1	16	4	3	2	29	17	46	0.630435	0	0	0	#DIV/0!	10	9	1	0	0	0	0	13		196.117
	3315	1	3	3	1	16	3	1	1	11	7	18	0.611111	0	0	0	#DIV/0!	8	10	0	0	0	4	4	13		113.967
	3316	1	3	3	1	16	2	3	2	6	2	8	0.75	0	0	0	#DIV/0!	0	1	0	0	0	2	2	13		104.35
	3317	1	3	3	1	16	4	2	1	9	8	17	0.529412	0	0	0	#DIV/0!	4	6	0	0	0	1	1	13		84.1667
	3318	1	3	3	1	16	5	1	1	1	0	1	1	0	0	0	#DIV/0!	0	1	4	3	3	3	6	13		161.567
	3319	1	3	3	1	16	3	1	1	0	1	1	0	0	0	0	#DIV/0!	0	1	0	0	0	1	1	13		8.08333
	3320	1	3	3	1	16	3	3	2	23	13	36	0.638889	0	0	0	#DIV/0!	10	8	0	0	1	1	2	13		269.717
	3321	1	3	3	1	16	3	1	1	21	19	40	0.525	0	0	0	#DIV/0!	10	12	0	0	0	0	0	13		177.717
	3322	1	3	3	1	16	1	3	2	0	0	0	#DIV/0!	25	59	84	0.297619	1	3	0	0	0	0	0	13		122.217
	3323	1	3	3	1	16	1	2	1	1	0	1	1	46	99	145	0.317241	2	2	1	0	0	0	0	13		216.367
	3324	1	3	3	1	16	5	2	1	16	10	26	0.615385	0	0	0	#DIV/0!	7	10	3	3	1	3	4	13		248.6
	3325	1	3	3	1	16	2	1	1	16	10	26	0.615385	0	0	0	#DIV/0!	2	4	1	0	0	2	2	13		213.367
	3326	1	3	3	1	16	2	4	2	5	5	10	0.5	0	0	0	#DIV/0!	0	2	1	0	2	3	5	13		164.633
	3327	1	3	3	4	18	3	3	2	37	24	61	0.606557	0	0	0	#DIV/0!	13	10	3	0	0	2	2	1		298.35
	3328	1	3	3	4	18	3	2	1	12	6	18	0.666667	0	0	0	#DIV/0!	1	2	2	1	0	0	0	1		116.283
	3329	1	3	3	4	18	4	4	2	18	16	34	0.529412	0	0	0	#DIV/0!	32	13	2	2	0	0	0	1		196.167
	3330	1	3	3	4	18	1	4	2	1	1	2	0.5	65	90	155	0.419355	1	1	2	0	0	0	0	1		236.65
	3331	1	3	3	4	18	4	2	1	31	22	53	0.584906	0	0	0	#DIV/0!	42	14	7	5	2	4	6	1		364.05
	3332	1	3	3	4	18	2	2	1	37	13	50	0.74	0	0	0	#DIV/0!	6	10	4	0	0	1	1	1		176.317
	3333	1	3	3	4	18	1	4	2	0	3	3	0	57	115	172	0.331395	0	0	2	0	0	0	0	1		273.933
	3334	1	3	3	4	18	3	3	2	7	12	19	0.368421	0	0	0	#DIV/0!	11	8	2	0	2	1	3	1		134.167
	3335	1	3	3	4	18	3	2	1	6	7	13	0.461538	0	0	0	#DIV/0!	4	0	1	5	0	3	3	1		94.9833
	3336	1	3	3	4	18	2	3	2	12	9	21	0.571429	0	0	0	#DIV/0!	10	6	4	0	1	0	1	1		297.483
	3337	1	3	3	4	18	5	2	1	21	9	30	0.7	0	0	0	#DIV/0!	4	5	3	6	1	3	4	1		343.3
	3338	1	3	3	4	18	2	1	1	27	9	36	0.75	0	0	0	#DIV/0!	10	5	6	0	0	0	0	1		305.55
	3339	1	3	3	4	18	5	2	1	1	1	2	0.5	0	0	0	#DIV/0!	0	1	0	2	1	1	2	1		45.6667
	3340	1	3	3	4	18	5	3	2	30	3	33	0.909091	0	0	0	#DIV/0!	5	10	3	5	4	6	10	1		375.983
	3341	1	3	3	4	18	3	2	1	15	9	24	0.625	0	0	0	#DIV/0!	7	5	1	1	2	1	3	1		143.767
	3342	1	3	3	4	18	3	3	2	25	8	33	0.757576	0	0	0	#DIV/0!	14	4	4	0	3	6	9	1		361.833
	3343	1	3	3	4	18	3	3	2	2	1	3	0.666667	0	0	0	#DIV/0!	0	1	0	0	0	0	0	1		15.5167
	3344	1	3	3	4	21	2	4	2	33	5	38	0.868421	0	0	0	#DIV/0!	6	4	4	1	1	1	2	9		268.983
	3345	1	3	3	4	21	3	2	1	0	0	0	#DIV/0!	0	0	0	#DIV/0!	1	0	6	15	2	1	3	9		168.1
	3346	1	3	3	4	21	5	1	1	13	6	19	0.684211	0	0	0	#DIV/0!	10	2	2	3	4	6	10	9		232.333
	3347	1	3	3	4	21	2	2	1	6	8	14	0.428571	0	0	0	#DIV/0!	4	0	2	0	0	0	0	9		100.533
	3348	1	3	3	4	21	3	1	1	4	4	8	0.5	0	0	0	#DIV/0!	1	1	0	0	0	0	0	9		34.6
	3349	1	3	3	4	21	1	4	2	0	0	0	#DIV/0!	25	44	69	0.362319	2	0	1	0	0	0	0	9		109.533
	3350	1	3	3	4	21	5	3	2	3	0	3	1	0	0	0	#DIV/0!	1	1	0	2	0	0	0	9		44.45
	3351	1	3	3	4	21	3	2	1	19	11	30	0.633333	0	0	0	#DIV/0!	19	12	1	2	0	0	0	9		141.067
	3352	1	3	3	4	21	2	3	2	21	8	29	0.724138	0	0	0	#DIV/0!	4	3	3	0	0	0	0	9		252.533
	3353	1	3	3	4	21	3	3	2	25	14	39	0.641026	0	0	0	#DIV/0!	22	8	2	0	2	1	3	9		164.483
	3354	1	3	3	4	21	1	1	1	0	0	0	#DIV/0!	60	81	141	0.425532	3	0	0	0	0	0	0	9		226.6
	3355	1	3	3	4	21	3	2	1	8	4	12	0.666667	0	0	0	#DIV/0!	1	2	1	0	0	0	0	9		88.6167
	3356	1	3	3	4	21	2	2	1	18	16	34	0.529412	0	0	0	#DIV/0!	14	6	2	1	1	1	2	9		163.767
	3357	1	3	3	4	21	2	4	2	4	2	6	0.666667	0	0	0	#DIV/0!	14	1	1	3	1	5	6	9		142.783
	3358	1	3	3	4	21	3	3	2	6	3	9	0.666667	0	0	0	#DIV/0!	8	4	2	1	0	1	1	9		99.6333
	3359	1	3	3	4	21	4	1	1	12	9	21	0.571429	0	0	0	#DIV/0!	6	2	0	0	2	1	3	9		143.117
	3360	1	3	3	4	21	4	4	2	7	4	11	0.636364	0	0	0	#DIV/0!	8	5	1	0	1	3	4	9		138.867
	3361	1	3	3	4	22	3	1	1	17	16	33	0.515152	0	0	0	#DIV/0!	16	9	0	0	0	0	0	7		158.167
	3362	1	3	3	4	22	5	2	1	0	0	0	#DIV/0!	0	0	0	#DIV/0!	1	0	1	2	2	3	5	7		128.35
	3363	1	3	3	4	22	4	2	1	38	17	55	0.690909	0	0	0	#DIV/0!	10	2	0	1	0	2	2	7		113.733
	3364	1	3	3	4	22	2	2	1	14	12	26	0.538462	0	0	0	#DIV/0!	3	2	6	0	3	2	5	7		283.517
	3365	1	3	3	4	22	3	1	1	4	5	9	0.444444	0	0	0	#DIV/0!	5	4	2	2	3	6	9	7		195.3
	3366	1	3	3	4	22	1	4	2	0	0	0	#DIV/0!	21	54	75	0.28	0	0	0	0	0	0	0	7		101.533
	3367	1	3	3	4	22	1	3	2	0	0	0	#DIV/0!	60	134	194	0.309278	0	0	2	0	0	0	0	7		297.133
	3368	1	3	3	4	22	3	1	1	3	5	8	0.375	0	0	0	#DIV/0!	6	3	3	1	1	1	2	7		71.4833
	3369	1	3	3	4	22	2	1	1	6	0	6	1	0	0	0	#DIV/0!	3	1	3	0	0	0	0	7		59.2833
	3370	1	3	3	4	22	3	4	2	19	14	33	0.575758	0	0	0	#DIV/0!	7	5	0	1	3	6	9	7		184.367
	3371	1	3	3	4	22	5	1	1	4	1	5	0.8	0	0	0	#DIV/0!	3	1	1	0	2	1	3	7		196.9
	3372	1	3	3	4	22	5	1	1	18	9	27	0.666667	0	0	0	#DIV/0!	8	6	1	1	1	1	2	7		183.85
	3373	1	3	3	4	22	5	1	1	2	3	5	0.4	0	0	0	#DIV/0!	3	0	0	0	2	0	2	7		79.75
	3374	1	3	3	4	22	4	2	1	25	16	41	0.609756	0	0	0	#DIV/0!	3	5	8	0	0	2	2	7		370.417
	3375	1	3	3	4	22	3	4	2	9	12	21	0.428571	0	0	0	#DIV/0!	3	4	1	0	0	4	4	7		152.85
	3376	1	3	3	4	22	3	1	1	19	19	38	0.5	0	0	0	#DIV/0!	10	5	2	1	2	0	2	7		177.433
	3377	1	3	3	4	22	4	2	1	24	16	40	0.6	0	0	0	#DIV/0!	21	13	2	1	0	0	0	7		185.933
	3378	1	3	3	4	23	1	2	1	2	1	3	0.666667	47	111	158	0.297468	5	3	1	0	0	0	0	14		246.35
	3379	1	3	3	4	23	5	4	2	4	5	9	0.444444	0	0	0	#DIV/0!	3	3	0	0	0	0	0	14		63.6667
	3380	1	3	3	4	23	3	2	1	29	22	51	0.568627	0	0	0	#DIV/0!	11	4	1	1	2	3	5	14		240.233
	3381	1	3	3	4	23	3	1	1	2	5	7	0.285714	0	0	0	#DIV/0!	4	4	3	2	0	2	2	14		152.917
	3382	1	3	3	4	23	3	3	2	12	6	18	0.666667	0	0	0	#DIV/0!	10	8	0	0	1	0	1	14		197.1
	3383	1	3	3	4	23	2	3	2	24	14	38	0.631579	0	0	0	#DIV/0!	2	1	2	0	0	0	0	14		218.917
	3384	1	3	3	4	23	1	3	2	0	0	0	#DIV/0!	15	41	56	0.267857	2	0	0	0	0	0	0	14		90.1667
	3385	1	3	3	4	23	3	2	1	14	24	38	0.368421	0	0	0	#DIV/0!	10	15	2	6	5	7	12	14		249.467
	3386	1	3	3	4	23	2	4	2	15	3	18	0.833333	0	0	0	#DIV/0!	4	2	0	0	3	1	4	14		242
	3387	1	3	3	4	23	5	1	1	6	3	9	0.666667	0	0	0	#DIV/0!	2	5	0	2	1	3	4	14		164
	3388	1	3	3	4	23	2	2	1	22	5	27	0.814815	0	0	0	#DIV/0!	3	0	3	0	0	1	1	14		135.583
	3389	1	3	3	4	23	5	3	2	2	1	3	0.666667	0	0	0	#DIV/0!	4	0	1	3	1	1	2	14		149.067
	3390	1	3	3	4	23	4	2	1	3	4	7	0.428571	0	0	0	#DIV/0!	11	3	1	0	0	2	2	14		123.683
	3391	1	3	3	4	23	4	3	2	0	0	0	#DIV/0!	0	0	0	#DIV/0!	0	1	0	1	1	1	2	14		56.95
	3392	1	3	3	4	23	3	1	1	12	4	16	0.75	0	0	0	#DIV/0!	1	7	1	0	0	0	0	14		78.95
	3393	1	3	3	4	23	4	1	1	6	7	13	0.461538	0	0	0	#DIV/0!	5	9	0	0	1	4	5	14		110.95
	3394	1	3	3	3	25	3	1	1	10	17	27	0.37037	0	0	0	#DIV/0!	12	7	2	0	4	1	5	22		239.833
	3395	1	3	3	3	25	5	4	2	4	0	4	1	0	0	0	#DIV/0!	3	2	2	1	3	0	3	22		192.017
	3396	1	3	3	3	25	2	1	1	13	11	24	0.541667	0	0	0	#DIV/0!	6	4	3	0	0	1	1	22		241.883
	3397	1	3	3	3	25	5	2	1	2	0	2	1	0	0	0	#DIV/0!	1	4	0	1	0	1	1	22		97.4167
	3398	1	3	3	3	25	1	2	1	0	2	2	0	57	170	227	0.251101	1	0	0	0	0	0	0	22		322.6
	3399	1	3	3	3	25	4	4	2	15	20	35	0.428571	0	0	0	#DIV/0!	11	7	0	0	0	0	0	22		107.933
	3400	1	3	3	3	25	3	4	2	32	26	58	0.551724	0	0	0	#DIV/0!	14	8	1	0	1	0	1	22		175.3
	3401	1	3	3	3	25	1	2	1	0	0	0	#DIV/0!	5	21	26	0.192308	0	0	0	0	0	0	0	22		26.8667
	3402	1	3	3	3	25	2	3	2	6	4	10	0.6	0	0	0	#DIV/0!	5	4	3	0	0	1	1	22		159.867
	3403	1	3	3	3	25	3	2	1	23	26	49	0.469388	0	0	0	#DIV/0!	21	20	2	2	0	1	1	22		274.3
	3404	1	3	3	3	25	2	1	1	13	10	23	0.565217	0	0	0	#DIV/0!	4	3	0	0	0	0	0	22		166.483
	3405	1	3	3	3	25	5	2	1	8	4	12	0.666667	0	0	0	#DIV/0!	3	4	2	4	0	0	0	22		193.217
	3406	1	3	3	3	25	4	3	2	27	14	41	0.658537	0	0	0	#DIV/0!	9	8	1	0	0	0	0	22		113.25
	3407	1	3	3	3	25	3	2	1	6	3	9	0.666667	0	0	0	#DIV/0!	5	0	1	0	5	3	8	22		181.383
	3408	1	3	3	3	25	4	2	1	11	8	19	0.578947	0	0	0	#DIV/0!	12	5	2	0	0	3	3	22		143.717
	3409	1	3	3	3	25	2	3	2	16	7	23	0.695652	0	0	0	#DIV/0!	4	2	1	0	3	1	4	22		261.567
	3410	1	3	3	3	25	1	3	2	0	0	0	#DIV/0!	4	26	30	0.133333	0	1	0	0	0	0	0	22		42.3667
	3411	1	3	3	4	32	4	3	2	41	38	79	0.518987	0	0	0	#DIV/0!	43	14	2	2	0	3	3	2		341.333
	3412	1	3	3	4	32	5	1	1	3	7	10	0.3	0	0	0	#DIV/0!	2	3	0	0	0	0	0	2		74.8333
	3413	1	3	3	4	32	5	2	1	42	11	53	0.792453	0	0	0	#DIV/0!	6	2	1	1	5	2	7	2		356.917
	3414	1	3	3	4	32	5	1	1	0	0	0	#DIV/0!	0	0	0	#DIV/0!	0	0	0	0	0	0	0	2		0
	3415	1	3	3	4	32	1	1	1	0	0	0	#DIV/0!	2	11	13	0.153846	0	0	0	0	0	0	0	2		973
	3416	1	3	3	4	32	3	2	1	23	16	39	0.589744	0	0	0	#DIV/0!	23	11	0	1	2	6	8	2		292.117
	3417	1	3	3	4	32	1	2	1	0	0	0	#DIV/0!	32	39	71	0.450704	1	1	0	0	0	0	0	2		98.3167
	3418	1	3	3	4	32	2	1	1	29	6	35	0.828571	0	0	0	#DIV/0!	9	5	3	0	1	1	2	2		487.283
	3419	1	3	3	4	32	2	1	1	45	14	59	0.762712	0	0	0	#DIV/0!	5	2	1	1	1	1	2	2		499.55
	3420	1	3	3	4	32	2	2	1	5	1	6	0.833333	0	0	0	#DIV/0!	0	1	0	0	0	0	0	2		44.9
	3421	1	3	3	4	32	5	4	2	8	3	11	0.727273	0	0	0	#DIV/0!	5	3	0	4	0	3	3	2		142.05
	3422	1	3	3	4	32	3	3	2	10	8	18	0.555556	0	0	0	#DIV/0!	5	1	0	0	0	1	1	2		67.65
	3423	1	3	3	4	32	4	3	2	8	7	15	0.533333	0	0	0	#DIV/0!	19	11	3	4	2	10	12	2		344.9
	3424	1	3	3	4	32	3	2	1	24	21	45	0.533333	0	0	0	#DIV/0!	11	7	0	1	0	1	1	2		214.767
	3425	1	3	3	4	32	4	2	1	11	6	17	0.647059	0	0	0	#DIV/0!	5	6	1	1	0	3	3	2		174.733
	3426	1	3	3	4	32	1	3	2	0	0	0	#DIV/0!	89	178	267	0.333333	0	0	0	0	0	0	0	2		425.25
	3427	1	3	3	4	32	4	1	1	25	29	54	0.462963	0	0	0	#DIV/0!	20	19	6	1	7	4	11	2		269.183
	3428	1	3	3	4	34	5	1	1	15	7	22	0.681818	0	0	0	#DIV/0!	4	7	0	0	1	1	2	17		182.5
	3429	1	3	3	4	34	4	2	1	5	7	12	0.416667	0	0	0	#DIV/0!	5	7	0	0	1	0	1	17		104.767
	3430	1	3	3	4	34	2	4	2	7	4	11	0.636364	0	0	0	#DIV/0!	11	7	3	0	2	2	4	17		209.517
	3431	1	3	3	4	34	2	1	1	25	13	38	0.657895	0	0	0	#DIV/0!	5	7	3	0	0	1	1	17		298.017
	3432	1	3	3	4	34	4	3	2	4	8	12	0.333333	0	0	0	#DIV/0!	10	8	1	1	0	2	2	17		118.017
	3433	1	3	3	4	34	5	3	2	4	0	4	1	0	0	0	#DIV/0!	1	2	2	3	3	6	9	17		124.483
	3434	1	3	3	4	34	1	2	1	0	0	0	#DIV/0!	7	0	7	1	0	0	0	0	0	0	0	17		12.5667
	3435	1	3	3	4	34	2	3	2	12	8	20	0.6	0	0	0	#DIV/0!	1	0	0	0	0	0	0	17		121.317
	3436	1	3	3	4	34	2	2	1	26	8	34	0.764706	0	0	0	#DIV/0!	5	8	1	0	0	0	0	17		307.283
	3437	1	3	3	4	34	5	1	1	1	0	1	1	0	0	0	#DIV/0!	1	3	1	2	0	2	2	17		122.55
	3438	1	3	3	4	34	3	2	1	12	17	29	0.413793	0	0	0	#DIV/0!	9	11	1	2	1	7	8	17		237.15
	3439	1	3	3	4	34	3	2	1	21	11	32	0.65625	0	0	0	#DIV/0!	12	9	1	0	0	1	1	17		188.95
	3440	1	3	3	4	34	4	2	1	4	4	8	0.5	0	0	0	#DIV/0!	4	9	1	0	1	0	1	17		98.2333
	3441	1	3	3	4	34	3	4	2	24	31	55	0.436364	0	0	0	#DIV/0!	20	13	0	0	1	1	2	17		208.65
	3442	1	3	3	4	34	3	1	1	6	2	8	0.75	0	0	0	#DIV/0!	7	11	2	8	3	4	7	17		230.833
	3443	1	3	3	4	34	1	2	1	0	2	2	0	63	133	196	0.321429	2	0	0	0	0	0	0	17		295.283
	3444	1	3	3	4	34	1	4	2	1	0	1	1	17	35	52	0.326923	3	0	1	0	0	0	0	17		79.8833
	3445	1	3	3	3	36	5	3	2	3	2	5	0.6	0	0	0	#DIV/0!	0	0	1	4	4	4	8	8		192.917
	3446	1	3	3	3	36	3	1	1	6	7	13	0.461538	0	0	0	#DIV/0!	1	4	1	0	0	3	3	8		232.917
	3447	1	3	3	3	36	3	1	1	30	27	57	0.526316	0	0	0	#DIV/0!	2	9	0	3	1	1	2	8		244.417
	3448	1	3	3	3	36	3	4	2	32	28	60	0.533333	0	0	0	#DIV/0!	16	10	4	2	0	5	5	8		320.783
	3449	1	3	3	3	36	2	2	1	12	13	25	0.48	0	0	0	#DIV/0!	2	6	1	0	3	0	3	8		176.367
	3450	1	3	3	3	36	2	2	1	15	8	23	0.652174	0	0	0	#DIV/0!	2	3	6	0	0	2	2	8		246.517
	3451	1	3	3	3	36	1	2	1	2	1	3	0.666667	62	138	200	0.31	1	0	0	0	0	0	0	8		334.767
	3452	1	3	3	3	36	3	1	1	1	5	6	0.166667	0	0	0	#DIV/0!	1	1	0	0	0	0	0	8		28.3
	3453	1	3	3	3	36	5	1	1	8	4	12	0.666667	0	0	0	#DIV/0!	4	2	0	0	2	2	4	8		178.4
	3454	1	3	3	3	36	4	3	2	1	4	5	0.2	0	0	0	#DIV/0!	3	4	1	0	0	1	1	8		33.7167
	3455	1	3	3	3	36	3	3	2	3	5	8	0.375	0	0	0	#DIV/0!	3	9	0	0	0	2	2	8		90.3667
	3456	1	3	3	3	36	4	1	1	23	13	36	0.638889	0	0	0	#DIV/0!	11	5	1	0	0	1	1	8		128.933
	3457	1	3	3	3	36	2	3	2	18	9	27	0.666667	0	0	0	#DIV/0!	3	5	1	0	0	0	0	8		174.95
	3458	1	3	3	3	36	5	2	1	17	9	26	0.653846	0	0	0	#DIV/0!	4	5	4	0	2	2	4	8		258.117
	3459	1	3	3	3	36	4	1	1	2	1	3	0.666667	0	0	0	#DIV/0!	1	2	0	0	0	0	0	8		38.5667
	3460	1	3	3	3	36	1	1	1	0	0	0	#DIV/0!	4	37	41	0.097561	0	0	0	0	0	0	0	8		71.3667
	3461	1	3	3	3	36	4	4	2	4	5	9	0.444444	0	0	0	#DIV/0!	14	8	2	0	1	0	1	8		154.7
	3462	1	3	3	3	36	2	1	1	1	2	3	0.333333	0	0	0	#DIV/0!	0	0	0	0	0	1	1	8		33.9
	3463	1	3	3	4	38	3	4	2	2	5	7	0.285714	0	0	0	#DIV/0!	2	5	0	0	0	2	2	12		47.7833
	3464	1	3	3	4	38	2	3	2	21	7	28	0.75	0	0	0	#DIV/0!	4	2	2	0	1	2	3	12		268.883
	3465	1	3	3	4	38	2	2	1	22	6	28	0.785714	0	0	0	#DIV/0!	1	0	0	0	0	0	0	12		65.6833
	3466	1	3	3	4	38	4	2	1	4	3	7	0.571429	0	0	0	#DIV/0!	2	3	0	0	0	0	0	12		44.25
	3467	1	3	3	4	38	5	1	1	3	0	3	1	0	0	0	#DIV/0!	1	3	0	2	0	6	6	12		95.4167
	3468	1	3	3	4	38	4	2	1	16	10	26	0.615385	0	0	0	#DIV/0!	22	5	3	0	1	2	3	12		180.783
	3469	1	3	3	4	38	1	3	2	0	0	0	#DIV/0!	26	59	85	0.305882	1	1	0	0	0	0	0	12		132.433
	3470	1	3	3	4	38	3	4	2	12	8	20	0.6	0	0	0	#DIV/0!	4	2	2	1	0	1	1	12		85.5
	3471	1	3	3	4	38	1	1	1	0	0	0	#DIV/0!	2	12	14	0.142857	0	0	0	0	0	0	0	12		23.1667
	3472	1	3	3	4	38	3	1	1	10	4	14	0.714286	0	0	0	#DIV/0!	2	3	0	0	0	0	0	12		57.9333
	3473	1	3	3	4	38	5	4	2	11	5	16	0.6875	0	0	0	#DIV/0!	8	5	0	0	2	3	5	12		145.083
	3474	1	3	3	4	38	5	4	2	9	5	14	0.642857	0	0	0	#DIV/0!	5	5	0	3	1	4	5	12		214.933
	3475	1	3	3	4	38	3	2	1	17	15	32	0.53125	0	0	0	#DIV/0!	19	8	1	1	1	2	3	12		181.383
	3476	1	3	3	4	38	2	3	2	11	8	19	0.578947	0	0	0	#DIV/0!	3	3	6	0	1	2	3	12		211.083
	3477	1	3	3	4	38	2	2	1	13	3	16	0.8125	0	0	0	#DIV/0!	2	3	1	0	0	1	1	12		151.883
	3478	1	3	3	4	38	3	3	2	2	0	2	1	0	0	0	#DIV/0!	2	2	0	8	1	0	1	12		136.833
	3479	1	3	3	4	38	1	2	1	0	0	0	#DIV/0!	43	97	140	0.307143	0	0	1	0	0	0	0	12		201.8
	3480	1	3	3	4	38	4	4	2	12	17	29	0.413793	0	0	0	#DIV/0!	21	14	2	1	2	2	4	12		275.167
	3481	1	3	3	3	39	5	2	1	0	3	3	0	0	0	0	#DIV/0!	2	0	1	0	0	0	0	20		45.3333
	3482	1	3	3	3	39	2	1	1	20	5	25	0.8	0	0	0	#DIV/0!	3	2	3	0	0	0	0	20		238.25
	3483	1	3	3	3	39	5	3	2	8	3	11	0.727273	0	0	0	#DIV/0!	6	6	0	1	4	3	7	20		246.367
	3484	1	3	3	3	39	4	4	2	19	9	28	0.678571	0	0	0	#DIV/0!	26	25	2	0	1	0	1	20		158.267
	3485	1	3	3	3	39	4	4	2	3	3	6	0.5	0	0	0	#DIV/0!	2	1	2	0	3	5	8	20		144.833
	3486	1	3	3	3	39	1	2	1	0	0	0	#DIV/0!	33	74	107	0.308411	1	0	0	0	0	1	1	20		149.65
	3487	1	3	3	3	39	2	1	1	7	2	9	0.777778	0	0	0	#DIV/0!	2	3	1	0	0	1	1	20		145.733
	3488	1	3	3	3	39	2	2	1	19	8	27	0.703704	0	0	0	#DIV/0!	1	2	0	0	0	0	0	20		272.95
	3489	1	3	3	3	39	1	2	1	0	0	0	#DIV/0!	21	72	93	0.225806	1	0	2	0	0	0	0	20		123.7
	3490	1	3	3	3	39	5	2	1	0	4	4	0	0	0	0	#DIV/0!	6	2	0	0	1	1	2	20		48.55
	3491	1	3	3	3	39	3	2	1	14	16	30	0.466667	0	0	0	#DIV/0!	13	10	5	0	1	9	10	20		249.583
	3492	1	3	3	3	39	1	1	1	0	0	0	#DIV/0!	20	61	81	0.246914	0	0	2	0	0	0	0	20		102.483
	3493	1	3	3	3	39	2	1	1	11	8	19	0.578947	0	0	0	#DIV/0!	8	13	1	0	3	3	6	20		175.75
	3494	1	3	3	3	39	4	4	2	3	5	8	0.375	0	0	0	#DIV/0!	1	1	2	0	0	1	1	20		152.083
	3495	1	3	3	3	39	4	1	1	24	18	42	0.571429	0	0	0	#DIV/0!	18	14	1	0	0	0	0	20		173.783
	3496	1	3	3	3	39	4	1	1	18	18	36	0.5	0	0	0	#DIV/0!	10	17	1	0	1	1	2	20		204.333
	3497	1	3	3	3	39	4	4	2	14	19	33	0.424242	0	0	0	#DIV/0!	2	6	1	0	0	2	2	20		96.2833
	3498	1	3	3	3	39	4	2	1	15	19	34	0.441176	0	0	0	#DIV/0!	1	3	4	0	1	4	5	20		212.067
	3499	1	3	3	4	41	1	3	2	2	3	5	0.4	78	162	240	0.325	3	0	0	0	0	0	0	3		346.9
	3500	1	3	3	4	41	5	1	1	15	8	23	0.652174	0	0	0	#DIV/0!	5	3	0	1	2	5	7	3		202.583
	3501	1	3	3	4	41	3	4	2	10	10	20	0.5	0	0	0	#DIV/0!	5	6	1	4	2	7	9	3		135.25
	3502	1	3	3	4	41	2	3	2	38	10	48	0.791667	0	0	0	#DIV/0!	4	1	0	0	0	0	0	3		239.5
	3503	1	3	3	4	41	3	2	1	25	17	42	0.595238	0	0	0	#DIV/0!	11	9	2	0	1	0	1	3		219.517
	3504	1	3	3	4	41	2	4	2	30	7	37	0.810811	0	0	0	#DIV/0!	3	3	0	0	1	1	2	3		293.9
	3505	1	3	3	4	41	3	4	2	26	20	46	0.565217	0	0	0	#DIV/0!	23	16	1	1	0	1	1	3		257.9
	3506	1	3	3	4	41	2	3	2	24	6	30	0.8	0	0	0	#DIV/0!	2	3	3	2	6	6	12	3		446.25
	3507	1	3	3	4	41	5	2	1	3	4	7	0.428571	0	0	0	#DIV/0!	3	2	0	3	4	3	7	3		194.117
	3508	1	3	3	4	41	3	1	1	2	1	3	0.666667	0	0	0	#DIV/0!	0	4	0	0	1	1	2	3		63.7333
	3509	1	3	3	4	41	2	2	1	6	0	6	1	0	0	0	#DIV/0!	1	2	0	0	0	0	0	3		89.25
	3510	1	3	3	4	41	5	3	2	16	6	22	0.727273	0	0	0	#DIV/0!	7	6	3	2	2	3	5	3		346.483
	3511	1	3	3	4	41	4	2	1	23	12	35	0.657143	0	0	0	#DIV/0!	26	9	0	1	0	2	2	3		269.117
	3512	1	3	3	4	41	3	3	2	10	7	17	0.588235	0	0	0	#DIV/0!	7	4	0	0	0	0	0	3		44.5833
	3513	1	3	3	4	41	4	4	2	17	13	30	0.566667	0	0	0	#DIV/0!	23	19	5	0	1	1	2	3		275.15
	3514	1	3	3	4	41	3	3	2	24	15	39	0.615385	0	0	0	#DIV/0!	7	7	0	3	4	1	5	3		201.45
	3515	1	3	3	4	41	1	3	2	0	0	0	#DIV/0!	15	44	59	0.254237	1	1	0	0	0	0	0	3		80
	3516	1	3	3	4	41	1	1	1	0	0	0	#DIV/0!	11	41	52	0.211538	0	0	0	0	0	0	0	3		74.3167
	3517	1	3	3	4	42	3	4	2	5	6	11	0.454545	0	0	0	#DIV/0!	21	8	4	1	1	1	2	5		236.733
	3518	1	3	3	4	42	2	3	2	25	6	31	0.806452	0	0	0	#DIV/0!	3	0	3	0	0	0	0	5		194.933
	3519	1	3	3	4	42	2	1	1	37	16	53	0.698113	0	0	0	#DIV/0!	4	2	2	0	0	1	1	5		230.067
	3520	1	3	3	4	42	2	1	1	15	7	22	0.681818	0	0	0	#DIV/0!	1	1	2	0	1	0	1	5		208.3
	3521	1	3	3	4	42	4	1	1	5	8	13	0.384615	0	0	0	#DIV/0!	12	3	1	0	1	1	2	5		72.65
	3522	1	3	3	4	42	3	4	2	21	18	39	0.538462	0	0	0	#DIV/0!	18	12	1	0	1	1	2	5		163.25
	3523	1	3	3	4	42	4	3	2	14	13	27	0.518519	0	0	0	#DIV/0!	12	10	1	0	1	2	3	5		147.8
	3524	1	3	3	4	42	5	4	2	10	5	15	0.666667	0	0	0	#DIV/0!	7	7	2	0	0	0	0	5		115.3
	3525	1	3	3	4	42	3	3	2	18	14	32	0.5625	0	0	0	#DIV/0!	14	4	2	2	2	1	3	5		216.117
	3526	1	3	3	4	42	3	4	2	1	0	1	1	0	0	0	#DIV/0!	6	0	3	5	4	2	6	5		214.4
	3527	1	3	3	4	42	5	4	2	13	3	16	0.8125	0	0	0	#DIV/0!	3	1	2	10	2	0	2	5		221.15
	3528	1	3	3	4	42	3	1	1	12	12	24	0.5	0	0	0	#DIV/0!	12	3	5	1	1	5	6	5		190.35
	3529	1	3	3	4	42	1	1	1	0	1	1	0	42	93	135	0.311111	4	0	1	0	0	0	0	5		202.167
	3530	1	3	3	4	42	1	1	1	0	1	1	0	43	78	121	0.355372	1	1	2	0	0	0	0	5		205.633
	3531	1	3	3	4	42	2	3	2	30	6	36	0.833333	0	0	0	#DIV/0!	3	3	1	0	1	1	2	5		209.1
	3532	1	3	3	4	42	3	2	1	4	1	5	0.8	0	0	0	#DIV/0!	5	2	0	3	0	1	1	5		45.8167
	3533	1	3	3	4	42	5	3	2	7	5	12	0.583333	0	0	0	#DIV/0!	1	4	0	0	0	0	0	5		66.2333
	3534	1	3	3	4	43	3	3	2	10	12	22	0.454545	0	0	0	#DIV/0!	8	9	2	0	0	2	2	6		116.7
	3535	1	3	3	4	43	5	3	2	2	0	2	1	0	0	0	#DIV/0!	0	1	0	2	3	9	12	6		229.233
	3536	1	3	3	4	43	2	3	2	38	8	46	0.826087	0	0	0	#DIV/0!	7	2	3	0	1	1	2	6		344.833
	3537	1	3	3	4	43	2	4	2	43	17	60	0.716667	0	0	0	#DIV/0!	8	1	8	0	0	0	0	6		266.4
	3538	1	3	3	4	43	1	3	2	0	0	0	#DIV/0!	51	76	127	0.401575	7	1	0	0	0	0	0	6		191.6
	3539	1	3	3	4	43	4	2	1	10	2	12	0.833333	0	0	0	#DIV/0!	10	3	1	0	0	2	2	6		66.9833
	3540	1	3	3	4	43	5	1	1	2	1	3	0.666667	0	0	0	#DIV/0!	1	0	1	2	1	6	7	6		61.4167
	3541	1	3	3	4	43	1	3	2	0	1	1	0	55	86	141	0.390071	2	1	1	0	0	0	0	6		201.117
	3542	1	3	3	4	43	2	3	2	5	1	6	0.833333	0	0	0	#DIV/0!	2	0	1	0	0	0	0	6		47.15
	3543	1	3	3	4	43	3	3	2	24	12	36	0.666667	0	0	0	#DIV/0!	25	7	5	3	2	2	4	6		302.133
	3544	1	3	3	4	43	4	3	2	35	13	48	0.729167	0	0	0	#DIV/0!	25	19	5	0	2	2	4	6		258.317
	3545	1	3	3	4	43	3	1	1	1	2	3	0.333333	0	0	0	#DIV/0!	1	1	1	1	2	3	5	6		144.433
	3546	1	3	3	4	43	2	3	2	20	14	34	0.588235	0	0	0	#DIV/0!	5	1	1	0	1	1	2	6		182.233
	3547	1	3	3	4	43	5	2	1	18	8	26	0.692308	0	0	0	#DIV/0!	3	5	0	0	0	1	1	6		145.633
	3548	1	3	3	4	43	5	3	2	8	3	11	0.727273	0	0	0	#DIV/0!	5	2	2	8	2	5	7	6		242.45
	3549	1	3	3	4	43	3	4	2	17	18	35	0.485714	0	0	0	#DIV/0!	9	8	0	0	0	2	2	6		139.367
	3550	1	3	3	4	45	2	3	2	17	12	29	0.586207	0	0	0	#DIV/0!	6	6	1	0	2	0	2	15		238.283
	3551	1	3	3	4	45	5	2	1	23	12	35	0.657143	0	0	0	#DIV/0!	7	7	1	0	2	2	4	15		330.933
	3552	1	3	3	4	45	3	3	2	0	0	0	#DIV/0!	0	0	0	#DIV/0!	1	0	0	0	0	0	0	15		7.8
	3553	1	3	3	4	45	3	2	1	50	31	81	0.617284	0	0	0	#DIV/0!	28	16	1	0	0	1	1	15		221.383
	3554	1	3	3	4	45	3	3	2	3	1	4	0.75	0	0	0	#DIV/0!	0	0	0	0	0	0	0	15		41.15
	3555	1	3	3	4	45	3	3	2	4	6	10	0.4	0	0	0	#DIV/0!	2	4	0	1	0	1	1	15		74.6
	3556	1	3	3	4	45	4	1	1	6	12	18	0.333333	0	0	0	#DIV/0!	8	7	2	0	1	3	4	15		190.7
	3557	1	3	3	4	45	1	3	2	0	0	0	#DIV/0!	37	92	129	0.286822	2	0	0	0	0	0	0	15		159.883
	3558	1	3	3	4	45	3	3	2	10	6	16	0.625	0	0	0	#DIV/0!	20	9	2	3	2	4	6	15		206.95
	3559	1	3	3	4	45	5	2	1	0	0	0	#DIV/0!	0	0	0	#DIV/0!	1	0	1	0	1	2	3	15		115.583
	3560	1	3	3	4	45	1	2	1	13	3	16	0.8125	18	58	76	0.236842	1	6	3	1	3	4	7	15		238.733
	3561	1	3	3	4	45	2	4	2	3	0	3	1	0	0	0	#DIV/0!	2	0	0	0	0	0	0	15		102.75
	3562	1	3	3	4	45	3	2	1	18	11	29	0.62069	0	0	0	#DIV/0!	3	2	3	0	3	1	4	15		278.4
	3563	1	3	3	4	45	2	2	1	5	4	9	0.555556	0	0	0	#DIV/0!	2	6	0	0	0	0	0	15		63.6667
	3564	1	3	3	4	45	2	4	2	3	3	6	0.5	0	0	0	#DIV/0!	4	0	0	0	0	0	0	15		102.65
	3565	1	3	3	4	45	2	3	2	2	0	2	1	0	0	0	#DIV/0!	1	1	1	0	0	1	1	15		25.35
	3566	1	3	3	4	45	3	2	1	3	9	12	0.25	0	0	0	#DIV/0!	4	0	1	1	1	1	2	15		100.6
	3567	1	3	3	4	45	5	2	1	3	1	4	0.75	0	0	0	#DIV/0!	1	0	0	0	0	0	0	15		20.5833
	3568	1	3	3	1	46	1	1	1	2	1	3	0.666667	73	137	210	0.347619	1	0	1	0	0	0	0	19		305.033
	3569	1	3	3	1	46	2	3	2	10	5	15	0.666667	0	0	0	#DIV/0!	5	3	3	0	0	4	4	19		205.3
	3570	1	3	3	1	46	5	3	2	13	4	17	0.764706	0	0	0	#DIV/0!	4	6	3	0	3	3	6	19		151.2
	3571	1	3	3	1	46	3	2	1	1	0	1	1	0	0	0	#DIV/0!	2	1	0	0	0	0	0	19		10.7
	3572	1	3	3	1	46	3	1	1	45	39	84	0.535714	0	0	0	#DIV/0!	10	11	0	0	0	2	2	19		211.483
	3573	1	3	3	1	46	2	2	1	0	0	0	#DIV/0!	0	0	0	#DIV/0!	0	0	0	0	0	0	0	19		10.6
	3574	1	3	3	1	46	3	1	1	13	4	17	0.764706	0	0	0	#DIV/0!	2	2	3	3	1	3	4	19		206.817
	3575	1	3	3	1	46	1	2	1	0	2	2	0	27	63	90	0.3	1	0	1	0	0	0	0	19		109.55
	3576	1	3	3	1	46	3	1	1	30	17	47	0.638298	0	0	0	#DIV/0!	10	16	1	2	6	2	8	19		344.9
	3577	1	3	3	1	46	2	1	1	27	14	41	0.658537	0	0	0	#DIV/0!	3	5	0	0	0	2	2	19		269.933
	3578	1	3	3	1	46	4	3	2	18	12	30	0.6	0	0	0	#DIV/0!	24	7	4	0	1	1	2	19		211.283
	3579	1	3	3	1	46	2	3	2	5	5	10	0.5	0	0	0	#DIV/0!	7	10	4	1	4	5	9	19		274.95
	3580	1	3	3	1	46	2	4	2	11	5	16	0.6875	0	0	0	#DIV/0!	0	0	4	0	1	1	2	19		125.4
	3581	1	3	3	1	46	5	2	1	8	2	10	0.8	0	0	0	#DIV/0!	1	5	1	0	1	0	1	19		109.567
	3582	1	3	3	1	46	4	1	1	9	5	14	0.642857	0	0	0	#DIV/0!	6	5	5	3	0	1	1	19		143.867
	3583	1	3	3	1	46	3	2	1	11	12	23	0.478261	0	0	0	#DIV/0!	9	7	0	1	2	1	3	19		213.3
	3584	1	3	3	1	46	5	3	2	6	0	6	1	0	0	0	#DIV/0!	1	2	0	0	0	0	0	19		36.1167
	2341	2	1	3	1	2	5	0	0	0	0	0	0	0	0	0	#DIV/0!	0	0	0	0	0	0	0	21
	2342	2	1	3	1	2	3	8	4	0	0	0	0.71	0	0	0	#DIV/0!	1	2	0	0	1	2	3	21
	2343	2	1	3	1	2	1	2	1	0	0	0	0	0	0	0	0.29	0	3	0	0	0	0	0	21
	2344	2	1	3	1	2	3	2	1	0	0	0	0.22	0	0	0	0	4	3	0	0	0	0	0	21
	2345	2	1	3	1	2	1	0	0	0	0	0	0	0	0	0	0.35	0	0	0	0	0	0	0	21
	2346	2	1	3	1	2	1	1	1	0	0	0	0	0	0	0	0.28	0	0	0	0	0	0	0	21
	2347	2	1	3	1	2	4	3	2	0	0	0	0.5	0	0	0	0	7	17	0	0	7	0	7	21
	2348	2	1	3	1	2	3	1	1	0	0	0	0.54	0	0	0	0	3	17	0	0	7	1	8	21
	2349	2	1	3	1	2	4	2	1	0	0	0	0.51	0	0	0	0	4	20	0	0	9	1	10	21
	2350	2	1	3	1	2	3	3	2	0	0	0	0.35	0	0	0	0	1	11	0	0	0	2	2	21
	2351	2	1	3	1	2	2	5	3	0	0	0	0.44	0	0	0	0	1	4	0	0	0	0	0	21
	2352	2	1	3	1	2	2	0	0	0	0	0	0.35	0	0	0	0	0	2	0	0	0	1	1	21
	2353	2	1	3	1	2	5	6	3	0	0	0	0.8	0	0	0	0	1	4	0	0	0	1	1	21
	2354	2	1	3	1	2	2	0	0	0	0	0	0	0	0	0	0	0	1	0	0	0	0	0	21
	2355	2	1	3	1	2	4	7	4	0	0	0	0.53	0	0	0	0	2	10	0	0	1	0	1	21
	2356	2	1	3	2	3	5	1	1	0	0	0	0.8	0	0	0	0	1	12	0	0	0	2	2	20
	2357	2	1	3	2	3	2	3	2	0	0	0	0.47	00:00:00	0	0	0	0	1	0	0	0	0	0	20
	2358	2	1	3	2	3	4	5	3	0	0	0	0.45	0	0	0	0	5	18	0	0	2	3	5	20
	2359	2	1	3	2	3	1	4	2	0	0	0	0	0	0	0	0.28	0	3	0	0	0	0	0	20
	2360	2	1	3	2	3	4	3	2	0	0	0	0.62	0	0	0	0	11	22	0	0	0	15	15	20
	2361	2	1	3	2	3	2	6	3	0	0	0	0.58	00:00:00	0	0	0	1	17	0	0	1	2	3	20
	2362	2	1	3	2	3	5	3	2	0	0	0	0.88	0	0	0	0	0	1	0	0	2	1	3	20
	2363	2	1	3	2	3	1	4	2	0	0	0	0	0	0	0	0.2	0	1	0	0	0	0	0	20
	2364	2	1	3	2	3	4	2	1	0	0	0	0.46	00:00:00	0	0	0	1	26	0	0	1	4	5	20
	2365	2	1	3	2	3	2	3	2	0	0	0	0.18	00:00:00	0	0	0	1	5	0	0	0	1	1	20
	2366	2	1	3	2	3	3	5	3	0	0	0	0.14	0	0	0	0	0	2	0	0	1	1	2	20
	2367	2	1	3	2	3	5	6	3	0	0	0	0.6	0	0	0	0	0	1	0	0	0	0	0	20
	2368	2	1	3	2	3	3	5	3	0	0	0	0.13	0	0	0	0	0	8	0	0	1	0	1	20
	2369	2	1	3	2	3	3	7	4	0	0	0	0.14	0	0	0	0	3	3	0	0	0	0	0	20
	2370	2	1	3	2	3	3	5	3	0	0	0	0.22	0	0	0	0	5	23	0	0	0	1	1	20
	2371	2	1	3	2	3	2	4	2	0	0	0	0.59	00:00:00	0	0	0	1	5	0	0	0	1	1	20
	2372	2	1	3	4	5	5	1	1	0	0	0	0.73	0	0	0	0	2	9	0	0	0	2	2	15
	2373	2	1	3	4	5	3	0	0	0	0	0	0.34	0	0	0	0	4	10	0	0	0	4	4	15
	2374	2	1	3	4	5	2	5	3	0	0	0	0.36	0	0	0	0	1	2	0	0	0	2	2	15
	2375	2	1	3	4	5	1	5	3	0	0	0	0	0	0	0	0.33	1	4	0	0	0	0	0	15
	2376	2	1	3	4	5	4	5	3	0	0	0	0.2	0	0	0	0	5	4	0	0	0	0	0	15
	2377	2	1	3	4	5	4	3	2	0	0	0	0.44	0	0	0	0	4	12	0	0	1	6	7	15
	2378	2	1	3	4	5	1	6	3	0	0	0	0	0	0	0	0.32	0	0	0	0	0	0	0	15
	2379	2	1	3	4	5	3	1	1	0	0	0	0.36	0	0	0	0	2	11	0	0	0	4	4	15
	2380	2	1	3	4	5	5	8	4	0	0	0	0.25	0	0	0	0	2	2	0	0	4	4	8	15
	2381	2	1	3	4	5	3	5	3	0	0	0	0.17	0	0	0	0	2	3	0	0	0	1	1	15
	2382	2	1	3	4	5	2	6	3	0	0	0	0.65	0	0	0	0	1	6	0	0	1	4	5	15
	2383	2	1	3	4	5	3	0	0	0	0	0	0.58	0	0	0	0	5	13	0	0	0	3	3	15
	2384	2	1	3	4	5	3	8	4	0	0	0	0.54	0	0	0	0	2	1	0	0	0	3	3	15
	2385	2	1	3	4	5	3	6	3	0	0	0	0.32	0	0	0	0	2	9	0	0	1	2	3	15
	2386	2	1	3	4	5	2	0	0	0	0	0	0.38	0	0	0	0	0	4	0	0	0	1	1	15
	2387	2	1	3	2	11	3	1	1	0	0	0	0.45	0	0	0	0	4	15	0	0	1	1	2	18
	2388	2	1	3	2	11	2	1	1	0	0	0	0.59	0	0	0	0	1	6	0	0	0	1	1	18
	2389	2	1	3	2	11	1	0	0	0	0	0	0	0	0	0	0.19	0	2	0	0	0	0	0	18
	2390	2	1	3	2	11	4	2	1	0	0	0	0.42	0	0	0	0	6	19	0	0	0	3	3	18
	2391	2	1	3	2	11	2	2	1	0	0	0	0.2	0	0	0	0	0	1	0	0	0	0	0	18
	2392	2	1	3	2	11	1	2	1	0	0	0	1	0	0	0	0.29	0	1	0	0	0	0	0	18
	2393	2	1	3	2	11	3	8	4	0	0	0	0.14	0	0	0	0	0	4	0	0	0	0	0	18
	2394	2	1	3	2	11	3	3	2	0	0	0	0	0	0	0	0	0	3	0	0	0	0	0	18
	2395	2	1	3	2	11	3	7	4	0	0	0	0.67	0	0	0	0	1	4	0	0	0	1	1	18
	2396	2	1	3	2	11	5	2	1	0	0	0	0.84	0	0	0	0	1	5	0	0	0	11	11	18
	2397	2	1	3	2	11	4	4	2	0	0	0	0.28	0	0	0	0	17	25	0	0	2	3	5	18
	2398	2	1	3	2	11	5	1	1	0	0	0	0.79	0	0	0	0	1	3	0	0	0	2	2	18
	2399	2	1	3	2	11	2	3	2	0	0	0	0.49	0	0	0	0	0	7	0	0	0	1	1	18
	2400	2	1	3	2	11	2	2	1	0	0	0	0	0	0	0	0	0	0	0	0	4	0	4	18
	2401	2	1	3	2	11	5	2	1	0	0	0	0.42	0	0	0	0	10	22	0	0	0	3	3	18
	2402	2	1	3	2	11	2	0	0	0	0	0	0	0	0	0	0	0	0	0	0	0	0	0	18
	2403	2	1	3	4	13	2	2	1	0	0	0	0.43	0	0	0	0	0	0	0	0	0	0	0	12
	2404	2	1	3	4	13	3	4	2	0	0	0	0.48	0	0	0	0	2	12	0	0	0	1	1	12
	2405	2	1	3	4	13	3	8	4	0	0	0	0.36	0	0	0	0	7	6	0	0	1	0	1	12
	2406	2	1	3	4	13	5	3	2	0	0	0	0.6	0	0	0	0	0	2	0	0	0	0	0	12
	2407	2	1	3	4	13	2	5	3	0	0	0	0.75	0	0	0	0	1	3	0	0	0	0	0	12
	2408	2	1	3	4	13	3	1	1	0	0	0	0.46	0	0	0	0	3	17	0	0	1	1	2	12
	2409	2	1	3	4	13	4	3	2	0	0	0	0.67	0	0	0	0	15	19	0	0	1	4	5	12
	2410	2	1	3	4	13	1	6	3	0	0	0	0	0	0	0	0.33	1	1	0	0	0	0	0	12
	2411	2	1	3	4	13	2	2	1	0	0	0	0.57	0	0	0	0	2	2	0	0	1	1	2	12
	2412	2	1	3	4	13	3	2	1	0	0	0	0.43	0	0	0	0	4	9	0	0	2	6	8	12
	2413	2	1	3	4	13	1	7	4	0	0	0	0	0	0	0	0.33	0	0	0	0	0	0	0	12
	2414	2	1	3	4	13	5	2	1	0	0	0	0.73	0	0	0	0	1	1	0	0	2	4	6	12
	2415	2	1	3	4	13	3	3	2	0	0	0	0.5	0	0	0	0	2	10	0	0	2	2	4	12
	2416	2	1	3	4	13	4	5	3	0	0	0	0.38	0	0	0	0	6	6	0	0	0	1	1	12
	2417	2	1	3	4	13	5	4	2	0	0	0	0.54	0	0	0	0	0	2	0	0	1	1	2	12
	2418	2	1	3	4	13	2	8	4	0	0	0	0	0	0	0	0	0	1	0	0	0	0	0	12
	2419	2	1	3	4	15	1	5	3	0	0	0	0	0	0	0	0.38	1	2	0	0	0	0	0	6
	2420	2	1	3	4	15	4	2	1	0	0	0	0.53	0	0	0	0	8	15	0	0	7	4	11	6
	2421	2	1	3	4	15	5	7	4	0	0	0	0.71	0	0	0	0	0	5	0	0	3	3	6	6
	2422	2	1	3	4	15	2	3	2	0	0	0	0.53	0	0	0	0	0	1	0	0	0	1	1	6
	2423	2	1	3	4	15	2	2	1	0	0	0	0.53	0	0	0	0	1	5	0	0	0	2	2	6
	2424	2	1	3	4	15	2	2	1	0	0	0	0.84	0	0	0	0	0	3	0	0	1	0	1	6
	2425	2	1	3	4	15	3	1	1	0	0	0	0.75	0	0	0	0	3	9	0	0	3	4	7	6
	2426	2	1	3	4	15	2	3	2	0	0	0	0.61	0	0	0	0	0	1	0	0	1	1	2	6
	2427	2	1	3	4	15	1	8	4	0	0	0	0	0	0	0	0.3	1	0	0	0	0	0	0	6
	2428	2	1	3	4	15	5	1	1	0	0	0	0.33	0	0	0	0	0	0	0	0	0	1	1	6
	2429	2	1	3	4	15	1	4	2	0	0	0	0.5	0	0	0	0.41	1	3	0	0	0	0	0	6
	2430	2	1	3	4	15	3	1	1	0	0	0	0.48	0	0	0	0	5	11	0	0	0	1	1	6
	2431	2	1	3	4	15	4	1	1	0	0	0	0.57	0	0	0	0	15	11	0	0	1	1	2	6
	2432	2	1	3	4	15	3	6	3	0	0	0	0.6	0	0	0	0	8	20	0	0	1	8	9	6
	2433	2	1	3	4	15	4	1	1	0	0	0	0.53	0	0	0	0	5	8	0	0	1	0	1	6
	2434	2	1	3	4	15	4	3	2	0	0	0	0.55	0	0	0	0	12	20	0	0	1	7	8	6
	2435	2	1	3	1	16	2	5	3	0	0	0	0.48	0	0	0	0	1	13	0	0	1	0	1	23
	2436	2	1	3	1	16	5	4	2	0	0	0	0.54	0	0	0	0	1	13	0	0	3	2	5	23
	2437	2	1	3	1	16	3	2	1	0	0	0	0.5	0	0	0	0	2	7	0	0	1	1	2	23
	2438	2	1	3	1	16	3	1	1	0	0	0	0.25	0	0	0	0	4	8	0	0	0	2	2	23
	2439	2	1	3	1	16	5	8	4	0	0	0	0.76	0	0	0	0	1	3	0	0	0	4	4	23
	2440	2	1	3	1	16	2	7	3	0	0	0	0.45	0	0	0	0	1	8	0	0	0	3	3	23
	2441	2	1	3	1	16	3	3	2	0	0	0	0	0	0	0	0	0	0	0	0	0	0	0	23
	2442	2	1	3	1	16	4	5	3	0	0	0	0.61	0	0	0	0	1	13	0	0	0	4	4	23
	2443	2	1	3	1	16	4	1	1	0	0	0	0.43	0	0	0	0	5	13	0	0	0	1	1	23
	2444	2	1	3	1	16	2	4	2	0	0	0	1	0	0	0	0	0	3	0	0	0	0	0	23
	2445	2	1	3	1	16	3	3	2	0	0	0	0.43	0	0	0	0	18	12	0	0	3	2	5	23
	2446	2	1	3	1	16	1	7	4	0	0	0	0	0	0	0	0.13	0	0	0	0	0	0	0	23
	2447	2	1	3	1	16	4	1	1	0	0	0	0.62	0	0	0	0	4	14	0	0	0	5	5	23
	2448	2	1	3	1	16	3	6	3	0	0	0	0.71	0	0	0	0	0	0	0	0	0	0	0	23
	2449	2	1	3	1	16	2	5	3	0	0	0	0.47	0	0	0	0	1	13	0	0	2	2	4	23
	2450	2	1	3	1	16	1	7	4	0	0	0	0	0	0	0	0.32	1	4	0	0	0	0	0	23
	2451	2	1	3	4	18	1	2	1	0	0	0	0	0	0	0	0.31	1	0	0	0	0	0	0	10
	2452	2	1	3	4	18	3	5	3	0	0	0	0.41	0	0	0	0	3	6	0	0	1	1	2	10
	2453	2	1	3	4	18	3	1	1	0	0	0	0.46	0	0	0	0	4	9	0	0	0	0	0	10
	2454	2	1	3	4	18	5	4	2	0	0	0	0.74	0	0	0	0	4	6	0	0	0	4	4	10
	2455	2	1	3	4	18	3	8	4	0	0	0	0.52	0	0	0	0	4	12	0	0	1	0	1	10
	2456	2	1	3	4	18	4	2	1	0	0	0	0.5	0	0	0	0	2	2	0	0	0	0	0	10
	2457	2	1	3	4	18	3	1	1	0	0	0	0.55	0	0	0	0	3	7	0	0	3	0	3	10
	2458	2	1	3	4	18	3	2	1	0	0	0	0.53	0	0	0	0	8	10	0	0	0	4	4	10
	2459	2	1	3	4	18	2	2	1	0	0	0	0.81	0	0	0	0	1	3	0	0	1	0	1	10
	2460	2	1	3	4	18	2	4	2	0	0	0	0.61	0	0	0	0	2	5	0	0	1	0	1	10
	2461	2	1	3	4	18	4	5	3	0	0	0	0.5	0	0	0	0	8	7	0	0	2	1	3	10
	2462	2	1	3	4	18	3	1	1	0	0	0	0.53	0	0	0	0	3	8	0	0	1	4	5	10
	2463	2	1	3	4	18	5	8	4	0	0	0	0.63	0	0	0	0	2	4	0	0	2	5	7	10
	2464	2	1	3	4	18	2	6	3	0	0	0	0.76	0	0	0	0	4	5	0	0	0	0	0	10
	2465	2	1	3	4	18	4	3	2	0	0	0	0.69	0	0	0	0.35	2	4	0	0	1	1	2	10
	2466	2	1	3	4	18	1	1	1	0	0	0	0	0	0	0	0	2	1	0	0	0	0	0	10
	2467	2	1	3	4	18	2	5	3	0	0	0	0.66	0	0	0	0	0	4	0	0	0	0	0	10
	2468	2	1	3	4	21	2	1	1	0	0	0	0.56	0	0	0	0	2	2	0	0	0	0	0	5
	2469	2	1	3	4	21	5	7	4	0	0	0	0.67	0	0	0	0	2	3	0	0	0	0	0	5
	2470	2	1	3	4	21	4	6	3	0	0	0	0.62	0	0	0	0	11	26	0	0	1	4	5	5
	2471	2	1	3	4	21	3	4	2	0	0	0	0.47	0	0	0	0	8	8	0	0	1	1	2	5
	2472	2	1	3	4	21	2	7	4	0	0	0	0.64	0	0	0	0	5	7	0	0	0	0	0	5
	2473	2	1	3	4	21	3	1	1	0	0	0	0.6	0	0	0	0	8	15	0	0	2	1	3	5
	2474	2	1	3	4	21	3	8	4	0	0	0	0.59	0	0	0	0	2	4	0	0	0	1	1	5
	2475	2	1	3	4	21	5	5	3	0	0	0	0.54	0	0	0	0	6	9	0	0	3	5	8	5
	2476	2	1	3	4	21	4	1	1	0	0	0	0.48	0	0	0	0	2	12	0	0	3	3	6	5
	2477	2	1	3	4	21	3	8	4	0	0	0	0.52	0	0	0	0	8	8	0	0	5	3	8	5
	2478	2	1	3	4	21	2	3	2	0	0	0	1	0	0	0	0	0	1	0	0	0	1	1	5
	2479	2	1	3	4	21	3	1	1	0	0	0	0.68	0	0	0	0	4	10	0	0	1	1	2	5
	2480	2	1	3	4	21	1	4	2	0	0	0	0	0	0	0	0.33	3	1	0	0	0	0	0	5
	2481	2	1	3	4	21	2	1	1	0	0	0	0.94	0	0	0	0	5	2	0	0	2	2	4	5
	2482	2	1	3	4	21	3	6	3	0	0	0	0.2	0	0	0	0	1	2	0	0	0	0	0	5
	2483	2	1	3	4	21	1	1	1	0	0	0	0	0	0	0	0.27	1	0	0	0	0	0	0	5
	2484	2	1	3	4	22	3	5	3	0	0	0	0.62	0	0	0	0	6	8	0	0	1	0	1	2
	2485	2	1	3	4	22	2	4	2	0	0	0	0.58	0	0	0	0	2	3	0	0	1	3	4	2
	2486	2	1	3	4	22	2	1	1	0	0	0	0.81	0	0	0	0	2	7	0	0	0	3	3	2
	2487	2	1	3	4	22	2	4	2	0	0	0	0.47	0	0	0	0	1	3	0	0	0	0	0	2
	2488	2	1	3	4	22	1	3	2	0	0	0	0	0	0	0	0.38	2	2	0	0	0	0	0	2
	2489	2	1	3	4	22	3	1	1	0	0	0	0.5	0	0	0	0	3	6	0	0	1	0	1	2
	2490	2	1	3	4	22	4	1	1	0	0	0	0.65	0	0	0	0	10	8	0	0	1	2	3	2
	2491	2	1	3	4	22	4	1	1	0	0	0	0.66	0	0	0	0	18	17	0	0	1	5	6	2
	2492	2	1	3	4	22	1	2	1	0	0	0	0	0	0	0	0.39	6	2	0	0	0	0	0	2
	2493	2	1	3	4	22	3	3	2	0	0	0	0.65	0	0	0	0	10	21	0	0	2	3	5	2
	2494	2	1	3	4	22	2	1	1	0	0	0	0.63	0	0	0	0	2	3	0	0	1	2	3	2
	2495	2	1	3	4	22	5	2	1	0	0	0	0.74	0	0	0	0	1	2	0	0	2	2	4	2
	2496	2	1	3	4	22	1	2	1	0	0	0	0	0	0	0	0.26	2	0	0	0	0	0	0	2
	2497	2	1	3	4	22	5	1	1	0	0	0	0.39	0	0	0	0	1	5	0	0	1	1	2	2
	2498	2	1	3	4	22	3	7	4	0	0	0	0.61	0	0	0	0	11	11	0	0	3	1	4	2
	2499	2	1	3	4	22	4	3	2	0	0	0	0.69	0	0	0	0	8	15	0	0	1	3	4	2
	2500	2	1	3	4	22	5	1	1	0	0	0	1	0	0	0	0	0	2	0	0	0	0	0	2
	2501	2	1	3	3	25	2	1	1	0	0	0	0.56	0	0	0	0	3	25	0	0	4	4	8	14
	2502	2	1	3	3	25	1	1	1	0	0	0	0	0	0	0	0.06	0	0	0	0	0	0	0	14
	2503	2	1	3	3	25	2	2	1	0	0	0	0.17	0	0	0	0	0	1	0	0	0	0	0	14
	2504	2	1	3	3	25	5	7	4	0	0	0	0	0	0	0	0	1	0	0	0	0	0	0	14
	2505	2	1	3	3	25	5	2	1	0	0	0	0.5	0	0	0	0	0	1	0	0	0	0	0	14
	2506	2	1	3	3	25	3	2	1	0	0	0	0.4	0	0	0	0	1	19	0	0	2	1	3	14
	2507	2	1	3	3	25	4	1	1	0	0	0	0.51	0	0	0	0	6	13	0	0	0	1	1	14
	2508	2	1	3	3	25	1	6	3	0	0	0	0	0	0	0	0.26	1	1	0	0	0	0	0	14
	2509	2	1	3	3	25	5	1	1	0	0	0	0.86	0	0	0	0	0	5	0	0	0	2	2	14
	2510	2	1	3	3	25	5	3	2	0	0	0	0.36	0	0	0	0	2	1	0	0	1	2	3	14
	2511	2	1	3	3	25	4	1	1	0	0	0	0	0	0	0	0	0	3	0	0	0	0	0	14
	2512	2	1	3	3	25	3	2	1	0	0	0	0.68	0	0	0	0	12	23	0	0	0	5	5	14
	2513	2	1	3	3	25	1	1	1	0	0	0	0	0	0	0	0.26	1	5	0	0	0	0	0	14
	2514	2	1	3	3	25	3	2	1	0	0	0	0.49	0	0	0	0	2	5	0	0	0	0	0	14
	2515	2	1	3	3	25	4	1	1	0	0	0	0.33	0	0	0	0	2	6	0	0	0	1	1	14
	2516	2	1	3	3	25	5	1	1	0	0	0	0.59	0	0	0	0	1	10	0	0	3	6	9	14
	2517	2	1	3	3	25	2	5	3	0	0	0	1	0	0	0	0	0	3	0	0	0	0	0	14
	2518	2	1	3	3	25	2	3	2	0	0	0	0.29	0	0	0	0	0	0	0	0	0	0	0	14
	2519	2	1	3	3	51	1	3	2	0	0	0	0	0	0	0	0.17	0	2	0	0	0	0	0	24
	2520	2	1	3	3	51	2	3	2	0	0	0	0.58	0	0	0	0	2	12	0	0	0	0	0	24
	2521	2	1	3	3	51	2	7	4	0	0	0	0.5	0	0	0	0	0	5	0	0	0	0	0	24
	2522	2	1	3	3	51	5	3	2	0	0	0	0.62	0	0	0	0	1	5	0	0	0	3	3	24
	2523	2	1	3	3	51	5	8	4	0	0	0	0.4	0	0	0	0	2	9	0	0	0	6	6	24
	2524	2	1	3	3	51	3	7	4	0	0	0	0.23	0	0	0	0	2	15	0	0	0	2	2	24
	2525	2	1	3	3	51	3	6	3	0	0	0	0.39	0	0	0	0	5	8	0	0	0	3	3	24
	2526	2	1	3	3	51	2	5	3	0	0	0	0.45	0	0	0	0	0	5	0	0	1	1	2	24
	2527	2	1	3	3	51	2	0	0	0	0	0	0.61	0	0	0	0	0	11	0	0	1	0	1	24
	2528	2	1	3	3	51	3	7	4	0	0	0	0.5	0	0	0	0	4	24	0	0	1	2	3	24
	2529	2	1	3	3	51	4	1	1	0	0	0	0.54	0	0	0	0	8	23	0	0	1	1	2	24
	2530	2	1	3	3	51	3	5	3	0	0	0	0	0	0	0	0	0	1	0	0	0	1	1	24
	2531	2	1	3	3	51	1	1	1	0	0	0	0	0	0	0	0.22	9	3	0	0	0	0	0	24
	2532	2	1	3	3	51	2	1	1	0	0	0	0.53	0	0	0	0	9	22	0	0	1	3	4	24
	2533	2	1	3	3	26	3	5	3	0	0	0	0.63	0	0	0	0	7	3	0	0	0	1	1	3
	2534	2	1	3	3	26	3	8	4	0	0	0	0.41	0	0	0	0	4	3	0	0	0	0	0	3
	2535	2	1	3	3	26	5	0	0	0	0	0	0.67	0	0	0	0	0	4	0	0	0	6	6	3
	2536	2	1	3	3	26	2	6	3	0	0	0	0.75	0	0	0	0	2	5	0	0	1	2	3	3
	2537	2	1	3	3	26	2	2	1	0	0	0	0.89	0	0	0	0	0	0	0	0	0	0	0	3
	2538	2	1	3	3	26	3	4	2	0	0	0	0.75	0	0	0	0	2	5	0	0	3	6	9	3
	2539	2	1	3	3	26	2	1	1	0	0	0	0.72	0	0	0	0	7	6	0	0	1	1	2	3
	2540	2	1	3	3	26	5	1	1	0	0	0	0.81	0	0	0	0	3	5	0	0	0	4	4	3
	2541	2	1	3	3	26	1	2	1	0	0	0	0	0	0	0	0.24	3	0	0	0	0	0	0	3
	2542	2	1	3	3	26	4	2	1	0	0	0	0.64	0	0	0	0	35	25	0	0	3	3	6	3
	2543	2	1	3	3	26	2	6	3	0	0	0	0.91	0	0	0	0	0	3	0	0	0	0	0	3
	2544	2	1	3	3	26	3	3	2	0	0	0	0.68	0	0	0	0	21	10	0	0	3	8	11	3
	2545	2	1	3	3	26	4	3	2	0	0	0	0.47	0	0	0	0	10	12	0	0	3	2	5	3
	2546	2	1	3	3	26	3	8	4	0	0	0	0.65	0	0	0	0	16	13	0	0	1	1	2	3
	2547	2	1	3	3	26	1	1	1	0	0	0	0.5	0	0	0	0.22	2	1	0	0	0	0	0	3
	2548	2	1	3	3	26	2	4	2	0	0	0	0.72	0	0	0	0	5	8	0	0	0	4	4	3
	2549	2	1	3	4	29	1	4	2	0	0	0	1	0	0	0	0.32	4	8	0	0	0	0	0	17
	2550	2	1	3	4	29	3	2	1	0	0	0	0.56	0	0	0	0	1	2	0	0	0	0	0	17
	2551	2	1	3	4	29	2	4	2	0	0	0	0.64	0	0	0	0	5	11	0	0	0	0	0	17
	2552	2	1	3	4	29	4	4	2	0	0	0	0.69	0	0	0	0	4	5	0	0	0	4	4	17
	2553	2	1	3	4	29	4	6	3	0	0	0	0.57	0	0	0	0	1	3	0	0	0	1	1	17
	2554	2	1	3	4	29	2	0	0	0	0	0	0.46	0	0	0	0	2	8	0	0	1	2	3	17
	2555	2	1	3	4	29	3	2	1	0	0	0	0.67	0	0	0	0	1	4	0	0	0	0	0	17
	2556	2	1	3	4	29	2	5	3	0	0	0	0.5	0	0	0	0	0	6	0	0	1	1	2	17
	2557	2	1	3	4	29	5	6	3	0	0	0	0.68	0	0	0	0	3	10	0	0	3	4	7	17
	2558	2	1	3	4	29	2	1	1	0	0	0	0	0	0	0	0	0	1	0	0	0	0	0	17
	2559	2	1	3	4	29	4	3	2	0	0	0	0.51	0	0	0	0	8	16	0	0	3	4	7	17
	2560	2	1	3	4	29	1	4	2	0	0	0	0	0	0	0	0.26	0	0	0	0	0	0	0	17
	2561	2	1	3	4	29	3	0	0	0	0	0	0	0	0	0	0	2	0	0	0	0	1	1	17
	2562	2	1	3	4	29	2	4	2	0	0	0	0.65	0	0	0	0	1	5	0	0	1	2	3	17
	2563	2	1	3	4	29	2	4	2	0	0	0	0.54	0	0	0	0	12	27	0	0	3	8	11	17
	2564	2	1	3	4	29	5	3	2	0	0	0	0.61	0	0	0	0	1	11	0	0	1	9	10	17
	2565	2	1	3	4	31	4	1	1	0	0	0	0.24	0	0	0	0	18	18	0	0	1	2	3	7
	2566	2	1	3	4	31	2	1	1	0	0	0	0.47	0	0	0	0	6	3	0	0	0	0	0	7
	2567	2	1	3	4	31	3	5	3	0	0	0	0.58	0	0	0	0	3	10	0	0	1	1	2	7
	2568	2	1	3	4	31	4	2	1	0	0	0	0.43	0	0	0	0	1	8	0	0	0	0	0	7
	2569	2	1	3	4	31	4	1	1	0	0	0	0.56	0	0	0	0	0	2	0	0	0	2	2	7
	2570	2	1	3	4	31	3	7	4	0	0	0	0.59	0	0	0	0	19	20	0	0	3	3	6	7
	2571	2	1	3	4	31	3	1	1	0	0	0	0.29	0	0	0	0	0	2	0	0	0	0	0	7
	2572	2	1	3	4	31	3	1	1	0	0	0	0.48	0	0	0	0	12	7	0	0	1	0	1	7
	2573	2	1	3	4	31	2	1	1	0	0	0	0.58	0	0	0	0	12	3	0	0	3	2	5	7
	2574	2	1	3	4	31	5	4	2	0	0	0	0.53	0	0	0	0	3	4	0	0	3	3	6	7
	2575	2	1	3	4	31	1	3	2	0	0	0	0	0	0	0	0.23	3	7	0	0	0	0	0	7
	2576	2	1	3	4	31	3	3	2	0	0	0	1	0	0	0	0	1	2	0	0	0	0	0	7
	2577	2	1	3	4	31	2	7	4	0	0	0	0.59	0	0	0	0	3	11	0	0	1	0	1	7
	2578	2	1	3	4	31	3	7	4	0	0	0	0.33	0	0	0	0	0	6	0	0	0	0	0	7
	2579	2	1	3	4	31	1	6	3	0	0	0	0	0	0	0	0.35	6	5	0	0	0	0	0	7
	2580	2	1	3	4	31	5	1	1	0	0	0	0.74	0	0	0	0	10	16	0	0	2	4	6	7
	2581	2	1	3	4	31	4	2	1	0	0	0	0.56	0	0	0	0	9	5	0	0	0	3	3	7
	2582	2	1	3	4	32	2	5	3	0	0	0	0.55	0	0	0	0	0	3	0	0	0	0	0	11
	2583	2	1	3	4	32	4	1	1	0	0	0	0.65	0	0	0	0	6	11	0	0	2	4	6	11
	2584	2	1	3	4	32	3	1	1	0	0	0	0.35	0	0	0	0	7	12	0	0	1	3	4	11
	2585	2	1	3	4	32	3	5	3	0	0	0	0.56	0	0	0	0	3	4	0	0	0	1	1	11
	2586	2	1	3	4	32	5	1	1	0	0	0	0.71	0	0	0	0	0	4	0	0	0	3	3	11
	2587	2	1	3	4	32	1	1	1	0	0	0	0	0	0	0	0.4	7	4	0	0	0	0	0	11
	2588	2	1	3	4	32	3	4	2	0	0	0	0.53	0	0	0	0	6	11	0	0	0	1	1	11
	2589	2	1	3	4	32	2	2	1	0	0	0	0.67	0	0	0	0	0	7	0	0	0	1	1	11
	2590	2	1	3	4	32	2	5	3	0	0	0	0.66	0	0	0	0	2	5	0	0	0	0	0	11
	2591	2	1	3	4	32	3	2	1	0	0	0	0.56	0	0	0	0	2	0	0	0	0	0	0	11
	2592	2	1	3	4	32	5	3	2	0	0	0	0.61	0	0	0	0	4	4	0	0	2	3	5	11
	2593	2	1	3	4	32	3	3	2	0	0	0	0.45	0	0	0	0	11	15	0	0	2	3	5	11
	2594	2	1	3	4	32	2	3	2	0	0	0	0.67	0	0	0	0	0	4	0	0	0	0	0	11
	2595	2	1	3	4	32	4	5	3	0	0	0	0.33	0	0	0	0	10	3	0	0	1	3	4	11
	2596	2	1	3	4	32	1	1	1	0	0	0	0.5	0	0	0	0.34	7	2	0	0	0	0	0	11
	2597	2	1	3	4	32	4	6	3	0	0	0	0.62	0	0	0	0	8	4	0	0	2	3	5	11
	2598	2	1	3	3	50	3	4	2	0	0	0	0.32	0	0	0	0	7	23	0	0	0	6	6	22
	2599	2	1	3	3	50	5	1	1	0	0	0	0.75	0	0	0	0	0	5	0	0	1	3	4	22
	2600	2	1	3	3	50	3	8	4	0	0	0	0	0	0	0	0	0	1	0	0	0	0	0	22
	2601	2	1	3	3	50	2	1	1	0	0	0	0.46	0	0	0	0	0	8	0	0	0	3	3	22
	2602	2	1	3	3	50	5	0	0	0	0	0	0	0	0	0	0	0	0	0	0	0	0	0	22
	2603	2	1	3	3	50	2	1	1	0	0	0	0.38	0	0	0	0	0	2	0	0	0	2	2	22
	2604	2	1	3	3	50	5	1	1	0	0	0	0.65	0	0	0	0	0	6	0	0	1	4	5	22
	2605	2	1	3	3	50	1	5	3	0	0	0	0	0	0	0	0.3	0	1	0	0	0	0	0	22
	2606	2	1	3	3	50	4	1	1	0	0	0	0	0	0	0	0	0	3	0	0	0	0	0	22
	2607	2	1	3	3	50	3	0	0	0	0	0	0.7	0	0	0	0	1	8	0	0	0	0	0	22
	2608	2	1	3	3	50	4	0	0	0	0	0	0.52	0	0	0	0	4	12	0	0	1	0	1	22
	2609	2	1	3	3	50	5	2	1	0	0	0	1	0	0	0	0	0	0	0	0	0	0	0	22
	2610	2	1	3	3	50	4	1	1	0	0	0	0.55	0	0	0	0	17	29	0	0	1	3	4	22
	2611	2	1	3	3	50	3	3	2	0	0	0	0.5	0	0	0	0	7	22	0	0	4	6	10	22
	2612	2	1	3	3	50	2	7	4	0	0	0	0	0	0	0	0	0	0	0	0	0	0	0	22
	2613	2	1	3	3	50	1	0	0	0	0	0	0	0	0	0	0.26	0	0	0	0	0	0	0	22
	2614	2	1	3	3	34	5	5	3	0	0	0	0.82	0	0	0	0	1	2	0	0	2	4	6	13
	2615	2	1	3	3	34	5	0	0	0	0	0	0	0	0	0	0	0	0	0	0	0	0	0	13
	2616	2	1	3	3	34	1	1	1	0	0	0	0	0	0	0	0.29	0	0	0	0	0	0	0	13
	2617	2	1	3	3	34	3	1	1	0	0	0	0.53	0	0	0	0	1	11	0	0	3	8	11	13
	2618	2	1	3	3	34	4	7	4	0	0	0	0	0	0	0	0	0	4	0	0	0	2	2	13
	2619	2	1	3	3	34	3	7	4	0	0	0	0.43	0	0	0	0	0	5	0	0	0	0	0	13
	2620	2	1	3	3	34	2	1	1	0	0	0	0.57	0	0	0	0	1	1	0	0	0	1	1	13
	2621	2	1	3	3	34	5	4	2	0	0	0	0.71	0	0	0	0	0	4	0	0	3	3	6	13
	2622	2	1	3	3	34	2	4	2	0	0	0	0.49	0	0	0	0	0	8	0	0	2	1	3	13
	2623	2	1	3	3	34	3	1	1	0	0	0	0.55	0	0	0	0	5	12	0	0	0	3	3	13
	2624	2	1	3	3	34	4	1	1	0	0	0	0.43	0	0	0	0	11	13	0	0	2	6	8	13
	2625	2	1	3	3	34	3	1	1	0	0	0	0	0	0	0	0	0	0	0	0	0	0	0	13
	2626	2	1	3	3	34	2	5	3	0	0	0	0.44	0	0	0	0	0	2	0	0	1	0	1	13
	2627	2	1	3	3	34	1	1	1	0	0	0	0	0	0	0	0.37	2	1	0	0	0	0	0	13
	2628	2	1	3	3	34	3	1	1	0	0	0	0.4	0	0	0	0	8	17	0	0	0	2	2	13
	2629	2	1	3	3	34	3	5	3	0	0	0	0.76	0	0	0	0	0	3	0	0	1	3	4	13
	2630	2	1	3	3	34	1	1	1	0	0	0	0.5	0	0	0	0.34	5	5	0	0	0	0	0	13
	2631	2	1	3	4	37	3	5	3	0	0	0	0.73	0	0	0	0	4	14	0	0	0	3	3	9
	2632	2	1	3	4	37	4	6	3	0	0	0	0.41	0	0	0	0	6	15	0	0	2	1	3	9
	2633	2	1	3	4	37	2	3	2	0	0	0	0.55	0	0	0	0	2	1	0	0	0	1	1	9
	2634	2	1	3	4	37	1	4	2	0	0	0	0	0	0	0	0.42	1	0	0	0	0	0	0	9
	2635	2	1	3	4	37	1	2	1	0	0	0	1	0	0	0	0.44	3	0	0	0	0	0	0	9
	2636	2	1	3	4	37	3	1	1	0	0	0	0	0	0	0	0	0	1	0	0	0	3	3	9
	2637	2	1	3	4	37	2	5	3	0	0	0	0.64	0	0	0	0	2	8	0	0	1	2	3	9
	2638	2	1	3	4	37	5	1	1	0	0	0	0.5	0	0	0	0	1	1	0	0	0	1	1	9
	2639	2	1	3	4	37	2	6	3	0	0	0	0.67	0	0	0	0	0	0	0	0	0	0	0	9
	2640	2	1	3	4	37	3	7	4	0	0	0	0.36	0	0	0	0	0	1	0	0	1	2	3	9
	2641	2	1	3	4	37	5	2	1	0	0	0	0.79	0	0	0	0	1	2	0	0	1	6	7	9
	2642	2	1	3	4	37	2	1	1	0	0	0	0	0	0	0	0	0	0	0	0	0	0	0	9
	2643	2	1	3	4	37	3	3	2	0	0	0	0.13	0	0	0	0	4	3	0	0	0	1	1	9
	2644	2	1	3	4	37	3	7	4	0	0	0	0.39	0	0	0	0	3	2	0	0	1	2	3	9
	2645	2	1	3	4	37	4	2	1	0	0	0	0.55	0	0	0	0	26	18	0	0	2	2	4	9
	2646	2	1	3	4	37	2	5	3	0	0	0	0.55	0	0	0	0	0	2	0	0	0	2	2	9
	2647	2	1	3	4	37	3	8	4	0	0	0	0.61	0	0	0	0	8	16	0	0	0	0	0	9
	2648	2	1	3	4	37	1	1	1	0	0	0	0	0	0	0	0	0	0	0	0	0	0	0	9
	2649	2	1	3	4	37	4	3	2	0	0	0	0.62	0	0	0	0	3	10	0	0	0	2	2	9
	2650	2	1	3	4	38	2	6	3	0	0	0	0.67	0	0	0	0	0	4	0	0	1	0	1	1
	2651	2	1	3	4	38	1	1	1	0	0	0	0	0	0	0	0.33	1	0	0	0	0	0	0	1
	2652	2	1	3	4	38	4	4	2	0	0	0	0.63	0	0	0	0	4	13	0	0	1	2	3	1
	2653	2	1	3	4	38	1	2	1	0	0	0	1	0	0	0	0.35	0	1	0	0	0	0	0	1
	2654	2	1	3	4	38	2	2	1	0	0	0	0.43	0	0	0	0	0	2	0	0	0	5	5	1
	2655	2	1	3	4	38	2	1	1	0	0	0	0.74	0	0	0	0	1	9	0	0	1	2	3	1
	2656	2	1	3	4	38	3	5	3	0	0	0	0.5	0	0	0	0	9	7	0	0	1	0	1	1
	2657	2	1	3	4	38	4	7	4	0	0	0	0.68	0	0	0	0	24	9	0	0	0	2	2	1
	2658	2	1	3	4	38	3	4	2	0	0	0	0.65	0	0	0	0	2	10	0	0	1	3	4	1
	2659	2	1	3	4	38	2	2	1	0	0	0	0.57	0	0	0	0	9	7	0	0	1	2	3	1
	2660	2	1	3	4	38	3	5	3	0	0	0	0.54	0	0	0	0	2	7	0	0	0	0	0	1
	2661	2	1	3	4	38	5	5	3	0	0	0	0.77	0	0	0	0	3	11	0	0	3	5	8	1
	2662	2	1	3	4	38	3	0	0	0	0	0	0.77	0	0	0	0	1	14	0	0	0	1	1	1
	2663	2	1	3	4	38	4	2	1	0	0	0	0.65	0	0	0	0	11	10	0	0	0	6	6	1
	2664	2	1	3	4	38	3	1	1	0	0	0	0.77	0	0	0	0	2	5	0	0	0	4	4	1
	2665	2	1	3	4	38	1	7	4	0	0	0	1	0	0	0	0.46	8	1	0	0	0	0	0	1
	2666	2	1	3	4	53	5	6	3	0	0	0	0.5	0	0	0	0	0	1	0	0	1	4	5	19
	2667	2	1	3	4	53	3	3	2	0	0	0	0.25	0	0	0	0	0	0	0	0	0	2	2	19
	2668	2	1	3	4	53	1	1	1	0	0	0	0	0	0	0	0.35	0	2	0	0	0	0	0	19
	2669	2	1	3	4	53	2	5	3	0	0	0	0.5	0	0	0	0	0	1	0	0	0	0	0	19
	2670	2	1	3	4	53	3	5	3	0	0	0	0.36	0	0	0	0	4	9	0	0	0	0	0	19
	2671	2	1	3	4	53	3	5	3	0	0	0	0.33	0	0	0	0	0	1	0	0	0	0	0	19
	2672	2	1	3	4	53	3	4	2	0	0	0	0.33	0	0	0	0	1	7	0	0	0	3	3	19
	2673	2	1	3	4	53	2	8	4	0	0	0	0.47	0	0	0	0	0	1	0	0	0	0	0	19
	2674	2	1	3	4	53	3	3	2	0	0	0	0.24	0	0	0	0	0	6	0	0	2	4	6	19
	2675	2	1	3	4	53	2	6	3	0	0	0	0.4	0	0	0	0	1	1	0	0	0	0	0	19
	2676	2	1	3	4	53	4	6	3	0	0	0	0.57	0	0	0	0	10	19	0	0	1	1	2	19
	2677	2	1	3	4	53	5	3	2	0	0	0	0.72	0	0	0	0	0	5	0	0	2	6	8	19
	2678	2	1	3	4	53	1	4	2	0	0	0	0	0	0	0	0.34	0	0	0	0	0	0	0	19
	2679	2	1	3	4	53	1	3	2	0	0	0	0	0	0	0	0.24	1	0	0	0	0	0	0	19
	2680	2	1	3	4	53	4	1	1	0	0	0	0.5	0	0	0	0	2	14	0	0	2	4	6	19
	2681	2	1	3	4	53	2	3	2	0	0	0	0.4	0	0	0	0	0	2	0	0	2	2	4	19
	2682	2	1	3	4	53	3	8	4	0	0	0	0.58	0	0	0	0	10	25	0	0	3	1	4	19
	2683	2	1	3	4	42	3	8	4	0	0	0	0.61	0	0	0	0	8	25	0	0	2	4	6	8
	2684	2	1	3	4	42	3	7	4	0	0	0	0.43	0	0	0	0	8	16	0	0	2	0	2	8
	2685	2	1	3	4	42	3	1	1	0	0	0	0.44	0	0	0	0	4	9	0	0	1	0	1	8
	2686	2	1	3	4	42	2	6	3	0	0	0	0.48	0	0	0	0	3	4	0	0	0	1	1	8
	2687	2	1	3	4	42	3	2	1	0	0	0	0.53	0	0	0	0	6	12	0	0	0	2	2	8
	2688	2	1	3	4	42	3	4	2	0	0	0	0.58	0	0	0	0	12	13	0	0	0	0	0	8
	2689	2	1	3	4	42	4	1	1	0	0	0	0.6	0	0	0	0	0	6	0	0	0	4	4	8
	2690	2	1	3	4	42	2	2	1	0	0	0	0.5	0	0	0	0	3	6	0	0	2	1	3	8
	2691	2	1	3	4	42	2	2	1	0	0	0	0.5	0	0	0	0	0	7	0	0	1	1	2	8
	2692	2	1	3	4	42	5	2	1	0	0	0	0.71	0	0	0	0	3	7	0	0	5	3	8	8
	2693	2	1	3	4	42	5	7	4	0	0	0	1	0	0	0	0	0	3	0	0	0	2	2	8
	2694	2	1	3	4	42	3	3	2	0	0	0	0.47	0	0	0	0	17	19	0	0	0	1	1	8
	2695	2	1	3	4	42	5	2	1	0	0	0	0.65	0	0	0	0	0	3	0	0	0	4	4	8
	2696	2	1	3	4	42	1	1	1	0	0	0	0.33	0	0	0	0.28	4	1	0	0	0	0	0	8
	2697	2	1	3	4	42	2	1	1	0	0	0	0.62	0	0	0	0	2	1	0	0	0	0	0	8
	2698	2	1	3	4	42	1	3	2	0	0	0	0	0	0	0	0.33	3	0	0	0	0	0	0	8
	2699	2	1	3	4	43	3	7	4	0	0	0	0.44	0	0	0	0	2	8	0	0	0	0	0	4
	2700	2	1	3	4	43	3	1	1	0	0	0	0.52	0	0	0	0	21	29	0	0	1	3	4	4
	2701	2	1	3	4	43	2	5	3	0	0	0	0.6	0	0	0	0	1	2	0	0	0	1	1	4
	2702	2	1	3	4	43	2	1	1	0	0	0	0.91	0	0	0	0	1	3	0	0	1	2	3	4
	2703	2	1	3	4	43	3	6	3	0	0	0	0.57	0	0	0	0	9	12	0	0	4	8	12	4
	2704	2	1	3	4	43	3	2	1	0	0	0	0.51	0	0	0	0	6	21	0	0	2	5	7	4
	2705	2	1	3	4	43	1	7	4	0	0	0	0	0	0	0	0.18	0	1	0	0	0	0	0	4
	2706	2	1	3	4	43	1	3	2	0	0	0	0	0	0	0	0.36	2	3	0	0	0	2	2	4
	2707	2	1	3	4	43	4	2	1	0	0	0	0.43	0	0	0	0	5	6	0	0	1	0	1	4
	2708	2	1	3	4	43	1	5	3	0	0	0	0	0	0	0	0	0	0	0	0	0	0	0	4
	2709	2	1	3	4	43	2	5	3	0	0	0	0.6	0	0	0	0	0	8	0	0	1	2	3	4
	2710	2	1	3	4	43	3	2	1	0	0	0	0.44	0	0	0	0	18	16	0	0	1	3	4	4
	2711	2	1	3	4	43	5	6	3	0	0	0	1	0	0	0	0	0	1	0	0	1	0	1	4
	2712	2	1	3	4	43	5	1	1	0	0	0	0.69	0	0	0	0	0	4	0	0	4	4	8	4
	2713	2	1	3	4	43	4	2	1	0	0	0	0.27	0	0	0	0	3	8	0	0	0	0	0	4
	2714	2	1	3	4	43	2	4	2	0	0	0	0.7	0	0	0	0	0	10	0	0	0	2	2	4
	2715	2	1	3	1	46	4	5	3	0	0	0	0.53	0	0	0	0	22	26	0	0	2	6	8	16
	2716	2	1	3	1	46	4	4	2	0	0	0	0.4	0	0	0	0	1	3	0	0	0	0	0	16
	2717	2	1	3	1	46	5	5	3	0	0	0	0.71	0	0	0	0	1	2	0	0	0	1	1	16
	2718	2	1	3	1	46	3	6	3	0	0	0	0.45	0	0	0	0	1	4	0	0	1	6	7	16
	2719	2	1	3	1	46	2	3	2	0	0	0	0.58	0	0	0	0	0	5	0	0	0	1	1	16
	2720	2	1	3	1	46	5	1	1	0	0	0	0.86	0	0	0	0	0	2	0	0	0	3	3	16
	2721	2	1	3	1	46	3	0	0	0	0	0	0.33	0	0	0	0	0	10	0	0	0	1	1	16
	2722	2	1	3	1	46	3	7	4	0	0	0	0.25	0	0	0	0	0	2	0	0	1	1	2	16
	2723	2	1	3	1	46	3	1	1	0	0	0	0.25	0	0	0	0	1	11	0	0	2	3	5	16
	2724	2	1	3	1	46	4	2	1	0	0	0	0.42	0	0	0	0	6	12	0	0	2	4	6	16
	2725	2	1	3	1	46	2	1	1	0	0	0	0.22	0	0	0	0	0	7	0	0	0	1	1	16
	2726	2	1	3	1	46	1	2	1	0	0	0	0	0	0	0	0.31	1	0	0	0	0	0	0	16
	2727	2	1	3	1	46	1	1	1	0	0	0	0	0	0	0	0.28	0	1	0	0	0	0	0	16
	2728	2	1	3	1	46	1	4	2	0	0	0	0	0	0	0	0.11	0	0	0	0	0	0	0	16
	2729	2	1	3	1	46	5	0	0	0	0	0	0.62	0	0	0	0	0	4	0	0	0	0	0	16
	2730	2	1	3	1	46	3	4	2	0	0	0	0.45	0	0	0	0	6	17	0	0	0	3	3	16
	2731	2	2	3	1	2	1	1	1	0	0	0	0	0	0	0	0.21	0	0	0	0	0	0	0	19
	2732	2	2	3	1	2	3	5	3	0	0	0	0.51	0	0	0	0	1	6	0	0	0	1	1	19
	2733	2	2	3	1	2	4	0	0	0	0	0	0.43	0	0	0	0	0	7	0	0	0	0	0	19
	2734	2	2	3	1	2	5	4	2	0	0	0	0.56	0	0	0	0	0	3	0	0	1	4	5	19
	2735	2	2	3	1	2	5	3	2	0	0	0	0	0	0	0	0	0	0	0	0	0	4	4	19
	2736	2	2	3	1	2	1	5	3	0	0	0	0	0	0	0	0.29	4	0	0	0	0	1	1	19
	2737	2	2	3	1	2	2	0	0	0	0	0	0.3	0	0	0	0	2	14	0	0	1	3	4	19
	2738	2	2	3	1	2	4	3	2	0	0	0	0.44	0	0	0	0	2	12	0	0	0	2	2	19
	2739	2	2	3	1	2	3	6	3	0	0	0	0.63	0	0	0	0	1	4	0	0	1	1	2	19
	2740	2	2	3	1	2	4	0	0	0	0	0	0.57	0	0	0	0	2	18	0	0	0	2	2	19
	2741	2	2	3	1	2	2	4	2	0	0	0	0.33	0	0	0	0	0	1	0	0	1	3	4	19
	2742	2	2	3	1	2	1	5	3	0	0	0	0	0	0	0	0.26	0	1	0	0	0	0	0	19
	2743	2	2	3	1	2	3	1	1	0	0	0	0.66	0	0	0	0	9	24	0	0	4	2	6	19
	2744	2	2	3	1	2	3	4	2	0	0	0	0.5	0	0	0	0	0	2	0	0	0	2	2	19
	2745	2	2	3	1	2	2	7	4	0	0	0	0.36	0	0	0	0	1	4	0	0	0	2	2	19
	2746	2	2	3	1	2	5	6	3	0	0	0	0.2	0	0	0	0	0	0	0	0	0	3	3	19
	2747	2	2	3	2	9	5	6	3	0	0	0	1	0	0	0	0	0	0	0	0	3	2	5	11
	2748	2	2	3	2	9	1	5	3	0	0	0	0.5	0	0	0	0.4	4	1	0	0	0	0	0	11
	2749	2	2	3	2	9	3	6	3	0	0	0	0	0	0	0	0	0	0	0	0	0	1	1	11
	2750	2	2	3	2	9	3	6	3	0	0	0	0.47	0	0	0	0	3	14	0	0	3	3	6	11
	2751	2	2	3	2	9	3	3	2	0	0	0	0.33	0	0	0	0	2	9	0	0	0	0	0	11
	2752	2	2	3	2	9	3	5	3	0	0	0	0	0	0	0	0	1	1	0	0	0	0	0	11
	2753	2	2	3	2	9	2	2	1	0	0	0	0.55	0	0	0	0	0	5	0	0	1	1	2	11
	2754	2	2	3	2	9	2	5	3	0	0	0	0.24	0	0	0	0	5	7	0	0	0	2	2	11
	2755	2	2	3	2	9	5	1	1	0	0	0	0.86	0	0	0	0	0	3	0	0	0	1	1	11
	2756	2	2	3	2	9	4	3	2	0	0	0	0.44	0	0	0	0	4	8	0	0	0	2	2	11
	2757	2	2	3	2	9	5	4	2	0	0	0	0.5	0	0	0	0	0	3	0	0	1	4	5	11
	2758	2	2	3	2	9	3	1	1	0	0	0	0.41	0	0	0	0	2	14	0	0	1	3	4	11
	2759	2	2	3	2	9	2	1	1	0	0	0	0.69	0	0	0	0	1	2	0	0	0	1	1	11
	2760	2	2	3	2	9	4	7	4	0	0	0	0.59	0	0	0	0	5	17	0	0	1	1	2	11
	2761	2	2	3	2	9	2	0	0	0	0	0	0.8	0	0	0	0	1	4	0	0	0	0	0	11
	2762	2	2	3	2	9	1	5	3	0	0	0	0	0	0	0	0.14	0	1	0	0	0	0	0	11
	2763	2	2	3	2	11	3	5	3	0	0	0	0.35	0	0	0	0	6	12	0	0	2	2	4	20
	2764	2	2	3	2	11	2	5	3	0	0	0	0.44	0	0	0	0	2	6	0	0	2	0	2	20
	2765	2	2	3	2	11	4	0	0	0	0	0	0.67	0	0	0	0	4	4	0	0	0	0	0	20
	2766	2	2	3	2	11	2	4	2	0	0	0	0.44	0	0	0	0	0	1	0	0	0	0	0	20
	2767	2	2	3	2	11	1	6	3	0	0	0	0.17	0	0	0	0.29	0	1	0	0	0	0	0	20
	2768	2	2	3	2	11	1	7	4	0	0	0	0	0	0	0	0.19	0	0	0	0	0	0	0	20
	2769	2	2	3	2	11	4	3	2	0	0	0	0.73	0	0	0	0	18	10	0	0	0	1	1	20
	2770	2	2	3	2	11	3	3	2	0	0	0	0.33	0	0	0	0	0	2	0	0	0	0	0	20
	2771	2	2	3	2	11	5	7	4	0	0	0	0.65	0	0	0	0	0	5	0	0	1	5	6	20
	2772	2	2	3	2	11	5	6	3	0	0	0	0.67	0	0	0	0	0	1	0	0	1	0	1	20
	2773	2	2	3	2	11	4	8	4	0	0	0	0.33	0	0	0	0	10	20	0	0	0	2	2	20
	2774	2	2	3	2	11	2	3	2	0	0	0	0.56	0	0	0	0	0	1	0	0	1	1	2	20
	2775	2	2	3	2	11	5	5	3	0	0	0	0.86	0	0	0	0	0	7	0	0	1	0	1	20
	2776	2	2	3	2	11	2	4	2	0	0	0	0.55	0	0	0	0	2	1	0	0	0	0	0	20
	2777	2	2	3	2	11	2	0	0	0	0	0	0	0	0	0	0	0	0	0	0	0	1	1	20
	2778	2	2	3	2	11	5	6	3	0	0	0	0.44	0	0	0	0	20	28	0	0	0	0	0	20
	2779	2	2	3	4	13	1	1	1	0	0	0	0	0	0	0	0.33	0	0	0	0	0	0	0	9
	2780	2	2	3	4	13	1	1	1	0	0	0	0	0	0	0	0.53	1	2	0	0	0	0	0	9
	2781	2	2	3	4	13	3	3	2	0	0	0	0.67	0	0	0	0	2	3	0	0	0	1	1	9
	2782	2	2	3	4	13	5	6	3	0	0	0	0.67	0	0	0	0	3	5	0	0	1	5	6	9
	2783	2	2	3	4	13	1	3	2	0	0	0	0	0	0	0	0.37	0	0	0	0	0	0	0	9
	2784	2	2	3	4	13	3	0	0	0	0	0	0.35	0	0	0	0	1	8	0	0	1	1	2	9
	2785	2	2	3	4	13	2	4	2	0	0	0	0.62	0	0	0	0	0	2	0	0	0	0	0	9
	2786	2	2	3	4	13	4	4	2	0	0	0	0.27	0	0	0	0	7	20	0	0	0	1	1	9
	2787	2	2	3	4	13	2	4	2	0	0	0	0.46	0	0	0	0	2	1	0	0	0	1	1	9
	2788	2	2	3	4	13	2	2	1	0	0	0	0.68	0	0	0	0	1	9	0	0	2	5	7	9
	2789	2	2	3	4	13	5	4	2	0	0	0	0.58	0	0	0	0	3	0	0	0	1	3	4	9
	2790	2	2	3	4	13	3	8	4	0	0	0	0.56	0	0	0	0	6	12	0	0	2	6	8	9
	2791	2	2	3	4	13	4	8	4	0	0	0	0.44	0	0	0	0	11	26	0	0	1	1	2	9
	2792	2	2	3	4	13	4	7	4	0	0	0	0.59	0	0	0	0	5	8	0	0	0	0	0	9
	2793	2	2	3	4	13	2	5	3	0	0	0	0.5	0	0	0	0	2	6	0	0	0	3	3	9
	2794	2	2	3	4	13	4	2	1	0	0	0	0.75	0	0	0	0	1	2	0	0	2	3	5	9
	2795	2	2	3	4	15	5	6	3	0	0	0	0.33	0	0	0	0	1	2	0	0	1	0	1	6
	2796	2	2	3	4	15	5	1	1	0	0	0	0.67	0	0	0	0	1	2	0	0	2	3	5	6
	2797	2	2	3	4	15	4	1	1	0	0	0	0.47	0	0	0	0	14	17	0	0	3	4	7	6
	2798	2	2	3	4	15	2	8	4	0	0	0	0.77	0	0	0	0	1	2	0	0	1	0	1	6
	2799	2	2	3	4	15	4	1	1	0	0	0	0.53	0	0	0	0	18	20	0	0	2	2	4	6
	2800	2	2	3	4	15	4	1	1	0	0	0	0.46	0	0	0	0	11	6	0	0	2	1	3	6
	2801	2	2	3	4	15	2	8	4	0	0	0	0.76	0	0	0	0	0	3	0	0	0	0	0	6
	2802	2	2	3	4	15	2	4	2	0	0	0	0.64	0	0	0	0	1	4	0	0	0	2	2	6
	2803	2	2	3	4	15	3	6	3	0	0	0	0.57	0	0	0	0	13	13	0	0	1	1	2	6
	2804	2	2	3	4	15	3	4	2	0	0	0	0.69	0	0	0	0	4	5	0	0	1	4	5	6
	2805	2	2	3	4	15	3	4	2	0	0	0	0.64	0	0	0	0	7	6	0	0	1	2	3	6
	2806	2	2	3	4	15	3	1	1	0	0	0	0.68	0	0	0	0	8	5	0	0	0	1	1	6
	2807	2	2	3	4	15	1	8	4	0	0	0	0	0	0	0	0.39	3	3	0	0	0	0	0	6
	2808	2	2	3	4	15	1	2	1	0	0	0	0	0	0	0	0.36	1	1	0	0	0	0	0	6
	2809	2	2	3	4	15	2	7	4	0	0	0	0.62	0	0	0	0	0	2	0	0	0	0	0	6
	2810	2	2	3	4	15	5	1	1	0	0	0	0.54	0	0	0	0	0	4	0	0	3	4	7	6
	2811	2	2	3	1	16	5	7	4	0	0	0	0.67	0	0	0	0	1	9	0	0	1	2	3	23
	2812	2	2	3	1	16	1	1	1	0	0	0	1	0	0	0	0.15	0	0	0	0	0	0	0	23
	2813	2	2	3	1	16	2	3	2	0	0	0	0	0	0	0	0	1	9	0	0	2	3	5	23
	2814	2	2	3	1	16	3	3	2	0	0	0	0.75	0	0	0	0	0	5	0	0	0	0	0	23
	2815	2	2	3	1	16	1	5	3	0	0	0	0	0	0	0	0.24	0	0	0	0	0	0	0	23
	2816	2	2	3	1	16	3	7	4	0	0	0	0.32	0	0	0	0	10	16	0	0	1	2	3	23
	2817	2	2	3	1	16	3	6	3	0	0	0	0.22	0	0	0	0	0	3	0	0	0	2	2	23
	2818	2	2	3	1	16	3	0	0	0	0	0	0.19	0	0	0	0	3	7	0	0	0	1	1	23
	2819	2	2	3	1	16	3	3	2	0	0	0	0.32	0	0	0	0	3	4	0	0	1	5	6	23
	2820	2	2	3	1	16	2	1	1	0	0	0	0.56	0	0	0	0	0	2	0	0	0	0	0	23
	2821	2	2	3	1	16	5	5	3	0	0	0	0.86	0	0	0	0	0	2	0	0	0	4	4	23
	2822	2	2	3	1	16	1	1	1	0	0	0	0	0	0	0	0.22	0	1	0	0	0	0	0	23
	2823	2	2	3	1	16	2	7	4	0	0	0	0.63	0	0	0	0	0	7	0	0	0	1	1	23
	2824	2	2	3	1	16	4	5	3	0	0	0	0.36	0	0	0	0	3	10	0	0	1	7	8	23
	2825	2	2	3	1	16	3	3	2	0	0	0	0.52	0	0	0	0	5	28	0	0	0	4	4	23
	2826	2	2	3	4	18	3	4	2	0	0	0	0.6	0	0	0	0	17	15	0	0	1	2	3	7
	2827	2	2	3	4	18	2	1	1	0	0	0	0.5	0	0	0	0	0	7	0	0	0	0	0	7
	2828	2	2	3	4	18	2	0	0	0	0	0	1	0	0	0	0	1	3	0	0	1	0	1	7
	2829	2	2	3	4	18	2	1	1	0	0	0	0.61	0	0	0	0	4	8	0	0	1	3	4	7
	2830	2	2	3	4	18	1	4	2	0	0	0	1	0	0	0	0.4	4	1	0	0	0	0	0	7
	2831	2	2	3	4	18	1	6	3	0	0	0	0	0	0	0	0.27	6	0	0	0	0	0	0	7
	2832	2	2	3	4	18	3	1	1	0	0	0	0.57	0	0	0	0	19	33	0	0	6	2	8	7
	2833	2	2	3	4	18	5	2	1	0	0	0	0.67	0	0	0	0	2	3	0	0	0	0	0	7
	2834	2	2	3	4	18	5	2	1	0	0	0	0.86	0	0	0	0	1	9	0	0	2	2	4	7
	2835	2	2	3	4	18	1	1	1	0	0	0	0	0	0	0	0.4	0	1	0	0	0	0	0	7
	2836	2	2	3	4	18	2	6	3	0	0	0	1	0	0	0	0	0	1	0	0	0	0	0	7
	2837	2	2	3	4	18	4	7	4	0	0	0	0.23	0	0	0	0	7	11	0	0	4	6	10	7
	2838	2	2	3	4	18	2	4	2	0	0	0	0.61	0	0	0	0	3	6	0	0	0	0	0	7
	2839	2	2	3	4	18	2	3	2	0	0	0	0.56	0	0	0	0	6	4	0	0	1	2	3	7
	2840	2	2	3	4	18	4	1	1	0	0	0	0.6	0	0	0	0	14	18	0	0	0	3	3	7
	2841	2	2	3	4	18	3	5	3	0	0	0	0.63	0	0	0	0	1	5	0	0	0	2	2	7
	2842	2	2	3	4	18	3	7	4	0	0	0	0.4	0	0	0	0	7	13	0	0	4	3	7	7
	2843	2	2	3	4	21	5	0	0	0	0	0	0.57	0	0	0	0	0	3	0	0	0	1	1	13
	2844	2	2	3	4	21	2	7	4	0	0	0	0.76	0	0	0	0	0	3	0	0	1	2	3	13
	2845	2	2	3	4	21	5	1	1	0	0	0	0.62	0	0	0	0	2	1	0	0	2	3	5	13
	2846	2	2	3	4	21	3	6	3	0	0	0	0.37	0	0	0	0	7	15	0	0	4	4	8	13
	2847	2	2	3	4	21	3	5	3	0	0	0	0.6	0	0	0	0	5	2	0	0	1	3	4	13
	2848	2	2	3	4	21	2	8	4	0	0	0	0.43	0	0	0	0	1	1	0	0	0	0	0	13
	2849	2	2	3	4	21	4	8	4	0	0	0	0.5	0	0	0	0	4	4	0	0	0	1	1	13
	2850	2	2	3	4	21	2	1	1	0	0	0	0.72	0	0	0	0	2	1	0	0	0	1	1	13
	2851	2	2	3	4	21	3	8	4	0	0	0	0.44	0	0	0	0	4	7	0	0	0	3	3	13
	2852	2	2	3	4	21	3	1	1	0	0	0	0.47	0	0	0	0	16	21	0	0	2	3	5	13
	2853	2	2	3	4	21	4	3	2	0	0	0	0.31	0	0	0	0	3	4	0	0	0	1	1	13
	2854	2	2	3	4	21	1	1	1	0	0	0	0.5	0	0	0	0.38	0	0	0	0	0	0	0	13
	2855	2	2	3	4	21	3	5	3	0	0	0	0.67	0	0	0	0	7	5	0	0	0	1	1	13
	2856	2	2	3	4	21	2	7	4	0	0	0	1	0	0	0	0	0	1	0	0	0	2	2	13
	2857	2	2	3	4	21	1	8	4	0	0	0	1	0	0	0	0.41	5	0	0	0	0	0	0	13
	2858	2	2	3	4	21	4	2	1	0	0	0	0.6	0	0	0	0	18	17	0	0	1	6	7	13
	2859	2	2	3	4	22	1	8	4	0	0	0	0	0	0	0	0.42	0	1	0	0	0	0	0	1
	2860	2	2	3	4	22	2	1	1	0	0	0	0.55	0	0	0	0	1	1	0	0	0	1	1	1
	2861	2	2	3	4	22	2	6	3	0	0	0	0.73	0	0	0	0	3	2	0	0	0	1	1	1
	2862	2	2	3	4	22	5	2	1	0	0	0	1	0	0	0	0	1	2	0	0	1	3	4	1
	2863	2	2	3	4	22	3	4	2	0	0	0	0.61	0	0	0	0	17	10	0	0	5	6	11	1
	2864	2	2	3	4	22	1	5	3	0	0	0	0	0	0	0	0.33	1	0	0	0	0	0	0	1
	2865	2	2	3	4	22	3	1	1	0	0	0	0.5	0	0	0	0	4	2	0	0	0	0	0	1
	2866	2	2	3	4	22	3	0	0	0	0	0	0.54	0	0	0	0	14	8	0	0	0	1	1	1
	2867	2	2	3	4	22	3	6	3	0	0	0	0.62	0	0	0	0	13	20	0	0	1	4	5	1
	2868	2	2	3	4	22	2	1	1	0	0	0	0.64	0	0	0	0	2	0	0	0	0	0	0	1
	2869	2	2	3	4	22	4	7	4	0	0	0	0.57	0	0	0	0	30	23	0	0	3	1	4	1
	2870	2	2	3	4	22	2	8	4	0	0	0	0.86	0	0	0	0	3	6	0	0	1	0	1	1
	2871	2	2	3	4	22	5	6	3	0	0	0	0.78	0	0	0	0	5	4	0	0	3	4	7	1
	2872	2	2	3	4	22	1	6	3	0	0	0	0	0	0	0	0.4	1	2	0	0	0	0	0	1
	2873	2	2	3	4	22	4	6	3	0	0	0	0.67	0	0	0	0	10	6	0	0	0	2	2	1
	2874	2	2	3	4	22	5	5	3	0	0	0	0.75	0	0	0	0	1	1	0	0	1	0	1	1
	2875	2	2	3	4	23	4	5	3	0	0	0	0.5	0	0	0	0	0	3	0	0	1	1	2	10
	2876	2	2	3	4	23	2	4	2	0	0	0	0	0	0	0	0	0	2	0	0	1	3	4	10
	2877	2	2	3	4	23	4	3	2	0	0	0	0.33	0	0	0	0	2	7	0	0	0	1	1	10
	2878	2	2	3	4	23	3	4	2	0	0	0	0.45	0	0	0	0	7	5	0	0	1	2	3	10
	2879	2	2	3	4	23	4	3	2	0	0	0	0.64	0	0	0	0	17	20	0	0	2	0	2	10
	2880	2	2	3	4	23	1	1	1	0	0	0	0	0	0	0	0.27	2	0	0	0	0	0	0	10
	2881	2	2	3	4	23	5	1	1	0	0	0	0.5	0	0	0	0	0	1	0	0	0	1	1	10
	2882	2	2	3	4	23	3	0	0	0	0	0	0.4	0	0	0	0	1	2	0	0	0	0	0	10
	2883	2	2	3	4	23	4	6	3	0	0	0	0.5	0	0	0	0	0	3	0	0	0	0	0	10
	2884	2	2	3	4	23	3	2	1	0	0	0	0.41	0	0	0	0	10	15	0	0	0	2	2	10
	2885	2	2	3	4	23	1	8	4	0	0	0	0	0	0	0	0.28	0	1	0	0	0	0	0	10
	2886	2	2	3	4	23	2	2	1	0	0	0	0.47	0	0	0	0	0	1	0	0	0	1	1	10
	2887	2	2	3	4	23	3	5	3	0	0	0	0.9	0	0	0	0	2	6	0	0	2	5	7	10
	2888	2	2	3	4	23	5	6	3	0	0	0	1	0	0	0	0	1	1	0	0	1	0	1	10
	2889	2	2	3	4	23	3	8	4	0	0	0	0.66	0	0	0	0	14	11	0	0	3	4	7	10
	2890	2	2	3	4	23	3	0	0	0	0	0	0.56	0	0	0	0	8	8	0	0	0	0	0	10
	2891	2	2	3	3	25	4	5	3	0	0	0	0.63	0	0	0	0	27	24	0	0	2	1	3	14
	2892	2	2	3	3	25	5	2	1	0	0	0	0.72	0	0	0	0	0	2	0	0	0	0	0	14
	2893	2	2	3	3	25	1	1	1	0	0	0	0	0	0	0	0.36	1	0	0	0	0	0	0	14
	2894	2	2	3	3	25	1	6	3	0	0	0	0	0	0	0	0.26	1	1	0	0	0	0	0	14
	2895	2	2	3	3	25	1	8	4	0	0	0	0	0	0	0	0.19	0	0	0	0	0	0	0	14
	2896	2	2	3	3	25	4	4	2	0	0	0	0.55	0	0	0	0	6	12	0	0	3	2	5	14
	2897	2	2	3	3	25	2	8	4	0	0	0	0.57	0	0	0	0	2	2	0	0	1	0	1	14
	2898	2	2	3	3	25	5	1	1	0	0	0	0.2	0	0	0	0	0	0	0	0	0	0	0	14
	2899	2	2	3	3	25	2	3	2	0	0	0	0.75	0	0	0	0	0	0	0	0	0	0	0	14
	2900	2	2	3	3	25	3	4	2	0	0	0	0.61	0	0	0	0	16	27	0	0	1	3	4	14
	2901	2	2	3	3	25	3	1	1	0	0	0	0.45	0	0	0	0	9	18	0	0	2	1	3	14
	2902	2	2	3	3	25	3	3	2	0	0	0	0.7	0	0	0	0	1	2	0	0	3	4	7	14
	2903	2	2	3	3	25	5	7	4	0	0	0	0	0	0	0	0	0	1	0	0	0	1	1	14
	2904	2	2	3	3	25	3	7	4	0	0	0	0.5	0	0	0	0	0	0	0	0	0	0	0	14
	2905	2	2	3	3	25	3	3	2	0	0	0	0.63	0	0	0	0	0	1	0	0	0	2	2	14
	2906	2	2	3	3	25	3	0	0	0	0	0	0.22	0	0	0	0	1	1	0	0	0	0	0	14
	2907	2	2	3	3	25	3	0	0	0	0	0	0	0	0	0	0	0	0	0	0	0	0	0	14
	2908	2	2	3	3	25	2	1	1	0	0	0	0.67	0	0	0	0	2	3	0	0	0	5	5	14
	2909	2	2	3	3	26	2	6	3	0	0	0	0.52	0	0	0	0	3	6	0	0	2	0	2	3
	2910	2	2	3	3	26	5	4	2	0	0	0	0	0	0	0	0	0	0	0	0	0	0	0	3
	2911	2	2	3	3	26	1	5	3	0	0	0	0	0	0	0	0.23	0	0	0	0	0	0	0	3
	2912	2	2	3	3	26	3	0	0	0	0	0	0.6	0	0	0	0	1	0	0	0	0	0	0	3
	2913	2	2	3	3	26	4	0	0	0	0	0	0.5	0	0	0	0	4	5	0	0	0	0	0	3
	2914	2	2	3	3	26	5	1	1	0	0	0	0.67	0	0	0	0	0	7	0	0	2	2	4	3
	2915	2	2	3	3	26	1	2	1	0	0	0	0	0	0	0	0.3	0	0	0	0	0	0	0	3
	2916	2	2	3	3	26	3	7	4	0	0	0	0.47	0	0	0	0	24	10	0	0	2	6	8	3
	2917	2	2	3	3	26	3	6	3	0	0	0	0.57	0	0	0	0	0	4	0	0	0	1	1	3
	2918	2	2	3	3	26	2	8	4	0	0	0	0	0	0	0	0	0	0	0	0	0	0	0	3
	2919	2	2	3	3	26	2	0	0	0	0	0	1	0	0	0	0	0	1	0	0	0	1	1	3
	2920	2	2	3	3	26	3	1	1	0	0	0	0.51	0	0	0	0	32	29	0	0	4	7	11	3
	2921	2	2	3	3	26	1	2	1	0	0	0	0.6	0	0	0	0.28	1	0	0	0	0	0	0	3
	2922	2	2	3	3	26	2	6	3	0	0	0	0.74	0	0	0	0	3	4	0	0	1	3	4	3
	2923	2	2	3	3	26	3	2	1	0	0	0	0.69	0	0	0	0	4	5	0	0	0	6	6	3
	2924	2	2	3	3	26	4	7	4	0	0	0	0.62	0	0	0	0	29	16	0	0	3	4	7	3
	2925	2	2	3	4	29	2	4	2	0	0	0	0.69	0	0	0	0	0	1	0	0	0	0	0	16
	2926	2	2	3	4	29	1	0	0	0	0	0	0	0	0	0	0.17	0	1	0	0	0	0	0	16
	2927	2	2	3	4	29	5	4	2	0	0	0	0.78	0	0	0	0	5	9	0	0	1	1	2	16
	2928	2	2	3	4	29	2	3	2	0	0	0	0.29	0	0	0	0	3	1	0	0	0	0	0	16
	2929	2	2	3	4	29	1	5	3	0	0	0	0	0	0	0	0.23	0	0	0	0	0	0	0	16
	2930	2	2	3	4	29	4	0	0	0	0	0	0.67	0	0	0	0	0	1	0	0	0	0	0	16
	2931	2	2	3	4	29	4	6	3	0	0	0	0.36	0	0	0	0	5	10	0	0	2	2	4	16
	2932	2	2	3	4	29	4	4	2	0	0	0	0.7	0	0	0	0	12	17	0	0	3	0	3	16
	2933	2	2	3	4	29	3	4	2	0	0	0	0.33	0	0	0	0	1	1	0	0	0	0	0	16
	2934	2	2	3	4	29	2	8	4	0	0	0	0.74	0	0	0	0	2	3	0	0	1	2	3	16
	2935	2	2	3	4	29	1	8	4	0	0	0	0	0	0	0	0.29	1	2	0	0	0	1	1	16
	2936	2	2	3	4	29	3	5	3	0	0	0	0.2	0	0	0	0	6	6	0	0	0	2	2	16
	2937	2	2	3	4	29	3	7	4	0	0	0	0.31	0	0	0	0	10	13	0	0	1	6	7	16
	2938	2	2	3	4	29	3	7	4	0	0	0	0.38	0	0	0	0	1	8	0	0	2	3	5	16
	2939	2	2	3	4	29	4	4	2	0	0	0	0.63	0	0	0	0	0	4	0	0	0	1	1	16
	2940	2	2	3	4	29	5	0	0	0	0	0	0.6	0	0	0	0	1	1	0	0	2	2	4	16
	2941	2	2	3	4	31	4	1	1	0	0	0	0.62	0	0	0	0	5	4	0	0	0	1	1	5
	2942	2	2	3	4	31	2	5	3	0	0	0	0.75	0	0	0	0	3	2	0	0	0	3	3	5
	2943	2	2	3	4	31	2	0	0	0	0	0	0.6	0	0	0	0	1	7	0	0	1	2	3	5
	2944	2	2	3	4	31	3	5	3	0	0	0	0.5	0	0	0	0	15	8	0	0	2	5	7	5
	2945	2	2	3	4	31	5	1	1	0	0	0	0.77	0	0	0	0	7	13	0	0	3	8	11	5
	2946	2	2	3	4	31	3	7	4	0	0	0	0.66	0	0	0	0	39	42	0	0	2	7	9	5
	2947	2	2	3	4	31	3	7	4	0	0	0	0.5	0	0	0	0	1	0	0	0	0	1	1	5
	2948	2	2	3	4	31	3	1	1	0	0	0	0.47	0	0	0	0	11	12	0	0	0	5	5	5
	2949	2	2	3	4	31	5	6	3	0	0	0	0.5	0	0	0	0	4	3	0	0	1	4	5	5
	2950	2	2	3	4	31	4	0	0	0	0	0	0.68	0	0	0	0	18	14	0	0	1	5	6	5
	2951	2	2	3	4	31	3	1	1	0	0	0	0.55	0	0	0	0	1	7	0	0	0	0	0	5
	2952	2	2	3	4	31	1	8	4	0	0	0	0.67	0	0	0	0.38	1	1	0	0	0	0	0	5
	2953	2	2	3	4	31	1	3	2	0	0	0	0	0	0	0	0.33	1	1	0	0	0	0	0	5
	2954	2	2	3	4	31	2	2	1	0	0	0	0.75	0	0	0	0	0	4	0	0	0	0	0	5
	2955	2	2	3	4	31	2	8	4	0	0	0	0.69	0	0	0	0	2	6	0	0	1	1	2	5
	2956	2	2	3	4	31	4	3	2	0	0	0	1	0	0	0	0	4	0	0	0	1	4	5	5
	2957	2	2	3	4	32	1	1	1	0	0	0	0	0	0	0	0.26	2	0	0	0	0	0	0	2
	2958	2	2	3	4	32	3	1	1	0	0	0	0.49	0	0	0	0	8	7	0	0	3	5	8	2
	2959	2	2	3	4	32	3	2	1	0	0	0	0.45	0	0	0	0	14	30	0	0	2	5	7	2
	2960	2	2	3	4	32	5	1	1	0	0	0	0.77	0	0	0	0	4	3	0	0	2	2	4	2
	2961	2	2	3	4	32	2	3	2	0	0	0	0.56	0	0	0	0	0	2	0	0	0	4	4	2
	2962	2	2	3	4	32	1	6	3	0	0	0	0	0	0	0	0.3	0	1	0	0	0	0	0	2
	2963	2	2	3	4	32	5	1	1	0	0	0	0.78	0	0	0	0	0	2	0	0	0	0	0	2
	2964	2	2	3	4	32	2	3	2	0	0	0	0.44	0	0	0	0	1	1	0	0	0	0	0	2
	2965	2	2	3	4	32	2	2	1	0	0	0	0.73	0	0	0	0	6	5	0	0	0	0	0	2
	2966	2	2	3	4	32	3	6	3	0	0	0	0.44	0	0	0	0	6	3	0	0	3	2	5	2
	2967	2	2	3	4	32	3	3	2	0	0	0	0.5	0	0	0	0	9	1	0	0	0	3	3	2
	2968	2	2	3	4	32	2	2	1	0	0	0	0.56	0	0	0	0	4	0	0	0	0	3	3	2
	2969	2	2	3	4	32	3	5	3	0	0	0	0.61	0	0	0	0	11	8	0	0	3	1	4	2
	2970	2	2	3	4	32	5	8	4	0	0	0	0.56	0	0	0	0	0	2	0	0	0	1	1	2
	2971	2	2	3	4	32	4	5	3	0	0	0	0.71	0	0	0	0	2	3	0	0	0	3	3	2
	2972	2	2	3	4	32	2	6	3	0	0	0	0.71	0	0	0	0	0	1	0	0	1	0	1	2
	2973	2	2	3	3	50	3	0	0	0	0	0	0.25	0	0	0	0	0	0	0	0	1	0	1	21
	2974	2	2	3	3	50	4	7	4	0	0	0	0.39	0	0	0	0	1	10	0	0	0	2	2	21
	2975	2	2	3	3	50	2	7	4	0	0	0	0.53	0	0	0	0	2	5	0	0	1	0	1	21
	2976	2	2	3	3	50	5	2	1	0	0	0	0.57	0	0	0	0	0	4	0	0	2	4	6	21
	2977	2	2	3	3	50	1	2	1	0	0	0	0	0	0	0	0.28	0	0	0	0	0	0	0	21
	2978	2	2	3	3	50	2	1	1	0	0	0	0.46	0	0	0	0	0	3	0	0	0	0	0	21
	2979	2	2	3	3	50	3	6	3	0	0	0	0.29	0	0	0	0	3	3	0	0	0	0	0	21
	2980	2	2	3	3	50	1	0	0	0	0	0	0	0	0	0	0.25	4	1	0	0	0	0	0	21
	2981	2	2	3	3	50	5	4	2	0	0	0	0.6	0	0	0	0	0	1	0	0	2	0	2	21
	2982	2	2	3	3	50	3	8	4	0	0	0	0.41	0	0	0	0	3	6	0	0	1	1	2	21
	2983	2	2	3	3	50	5	1	1	0	0	0	1	0	0	0	0	0	4	0	0	3	2	5	21
	2984	2	2	3	3	50	3	2	1	0	0	0	0.58	0	0	0	0	0	1	0	0	0	3	3	21
	2985	2	2	3	3	50	4	1	1	0	0	0	0.56	0	0	0	0	1	12	0	0	0	0	0	21
	2986	2	2	3	3	50	2	2	1	0	0	0	0.45	0	0	0	0	0	1	0	0	2	4	6	21
	2987	2	2	3	3	50	2	8	4	0	0	0	1	0	0	0	0	0	0	0	0	0	1	1	21
	2988	2	2	3	3	50	3	0	0	0	0	0	0.43	0	0	0	0	8	16	0	0	1	6	7	21
	2989	2	2	3	2	33	2	3	2	0	0	0	0.65	0	0	0	0	22	25	0	0	2	3	5	22
	2990	2	2	3	2	33	4	1	1	0	0	0	0.41	0	0	0	0	7	19	0	0	4	2	6	22
	2991	2	2	3	2	33	3	0	0	0	0	0	0.47	0	0	0	0	0	4	0	0	1	0	1	22
	2992	2	2	3	2	33	5	1	1	0	0	0	0	0	0	0	0	1	0	0	0	0	4	4	22
	2993	2	2	3	2	33	3	0	0	0	0	0	0.53	0	0	0	0	3	8	0	0	0	1	1	22
	2994	2	2	3	2	33	1	0	0	0	0	0	0	0	0	0	0.16	0	0	0	0	0	0	0	22
	2995	2	2	3	2	33	3	7	4	0	0	0	0.73	0	0	0	0	0	1	0	0	0	0	0	22
	2996	2	2	3	2	33	4	1	1	0	0	0	0.49	0	0	0	0	13	25	0	0	2	5	7	22
	2997	2	2	3	2	33	3	1	1	0	0	0	0.48	0	0	0	0	7	9	0	0	2	0	2	22
	2998	2	2	3	2	33	1	1	1	0	0	0	0	0	0	0	0.22	0	1	0	0	0	0	0	22
	2999	2	2	3	2	33	5	6	3	0	0	0	0.7	0	0	0	0	0	10	0	0	2	9	11	22
	3000	2	2	3	2	33	3	3	2	0	0	0	0.45	0	0	0	0	0	1	0	0	0	0	0	22
	3001	2	2	3	2	33	3	0	0	0	0	0	0.29	0	0	0	0	0	4	0	0	0	1	1	22
	3002	2	2	3	2	33	2	0	0	0	0	0	0.43	0	0	0	0	2	3	0	0	0	0	0	22
	3003	2	2	3	2	33	1	0	0	0	0	0	0	0	0	0	0.18	1	1	0	0	0	0	0	22
	3004	2	2	3	2	33	5	0	0	0	0	0	0	0	0	0	0	0	0	0	0	0	2	2	22
	3005	2	2	3	4	35	3	5	3	0	0	0	0.33	0	0	0	0	1	2	0	0	1	1	2	18
	3006	2	2	3	4	35	5	6	3	0	0	0	0.2	0	0	0	0	1	4	0	0	2	4	6	18
	3007	2	2	3	4	35	4	3	2	0	0	0	0.44	0	0	0	0	6	13	0	0	0	0	0	18
	3008	2	2	3	4	35	1	1	1	0	0	0	0	0	0	0	0.35	6	1	0	0	0	0	0	18
	3009	2	2	3	4	35	1	0	0	0	0	0	0	0	0	0	0.21	0	1	0	0	0	0	0	18
	3010	2	2	3	4	35	3	7	4	0	0	0	1	0	0	0	0	0	1	0	0	0	1	1	18
	3011	2	2	3	4	35	3	0	0	0	0	0	0.33	0	0	0	0	0	0	0	0	0	0	0	18
	3012	2	2	3	4	35	3	6	3	0	0	0	0.59	0	0	0	0	5	14	0	0	1	0	1	18
	3013	2	2	3	4	35	2	4	2	0	0	0	0.54	0	0	0	0	1	4	0	0	0	1	1	18
	3014	2	2	3	4	35	5	7	4	0	0	0	0.83	0	0	0	0	0	5	0	0	2	6	8	18
	3015	2	2	3	4	35	2	1	1	0	0	0	0.59	0	0	0	0	5	9	0	0	1	1	2	18
	3016	2	2	3	4	35	2	7	4	0	0	0	0.75	0	0	0	0	0	3	0	0	1	1	2	18
	3017	2	2	3	4	35	3	0	0	0	0	0	0.52	0	0	0	0	12	24	0	0	1	4	5	18
	3018	2	2	3	4	35	4	1	1	0	0	0	0	0	0	0	0	1	3	0	0	0	0	0	18
	3019	2	2	3	4	35	2	0	0	0	0	0	0.48	0	0	0	0	10	12	0	0	0	0	0	18
	3020	2	2	3	4	35	1	6	3	0	0	0	0	0	0	0	0.19	0	0	0	0	0	0	0	18
	3021	2	2	3	4	37	2	2	1	0	0	0	0.5	0	0	0	0	4	1	0	0	0	0	0	8
	3022	2	2	3	4	37	4	1	1	0	0	0	0.5	0	0	0	0	1	1	0	0	0	2	2	8
	3023	2	2	3	4	37	3	8	4	0	0	0	0.72	0	0	0	0	0	3	0	0	0	0	0	8
	3024	2	2	3	4	37	3	1	1	0	0	0	0.52	0	0	0	0	3	3	0	0	3	0	3	8
	3025	2	2	3	4	37	1	1	1	0	0	0	0	0	0	0	0.34	1	0	0	0	0	0	0	8
	3026	2	2	3	4	37	1	2	1	0	0	0	0	0	0	0	0.36	2	2	0	0	0	0	0	8
	3027	2	2	3	4	37	1	0	0	0	0	0	0	0	0	0	0.26	0	0	0	0	0	0	0	8
	3028	2	2	3	4	37	2	5	3	0	0	0	0.33	0	0	0	0	0	1	0	0	0	0	0	8
	3029	2	2	3	4	37	2	8	4	0	0	0	0.48	0	0	0	0	0	4	0	0	1	2	3	8
	3030	2	2	3	4	37	2	1	1	0	0	0	0.67	0	0	0	0	1	2	0	0	0	1	1	8
	3031	2	2	3	4	37	4	4	2	0	0	0	0.47	0	0	0	0	8	12	0	0	1	5	6	8
	3032	2	2	3	4	37	4	0	0	0	0	0	0.67	0	0	0	0	14	23	0	0	0	3	3	8
	3033	2	2	3	4	37	5	4	2	0	0	0	0.69	0	0	0	0	3	11	0	0	4	11	15	8
	3034	2	2	3	4	37	3	1	1	0	0	0	0.58	0	0	0	0	3	5	0	0	2	4	6	8
	3035	2	2	3	4	37	5	2	1	0	0	0	0.67	0	0	0	0	0	2	0	0	2	2	4	8
	3036	2	2	3	4	37	3	1	1	0	0	0	0.57	0	0	0	0	12	18	0	0	0	2	2	8
	3037	2	2	3	4	37	3	2	1	0	0	0	0.52	0	0	0	0	16	26	0	0	1	1	2	8
	3038	2	2	3	4	38	2	3	2	0	0	0	0.8	0	0	0	0	3	5	0	0	1	1	2	4
	3039	2	2	3	4	38	5	3	2	0	0	0	0.63	0	0	0	0	1	2	0	0	3	0	3	4
	3040	2	2	3	4	38	5	5	3	0	0	0	0.71	0	0	0	0	7	7	0	0	1	3	4	4
	3041	2	2	3	4	38	1	7	4	0	0	0	0	0	0	0	0.42	1	2	0	0	0	0	0	4
	3042	2	2	3	4	38	2	4	2	0	0	0	0.73	0	0	0	0	4	4	0	0	2	2	4	4
	3043	2	2	3	4	38	4	1	1	0	0	0	0	0	0	0	0	0	1	0	0	0	0	0	4
	3044	2	2	3	4	38	3	0	0	0	0	0	0.62	0	0	0	0	12	7	0	0	0	3	3	4
	3045	2	2	3	4	38	3	0	0	0	0	0	0.66	0	0	0	0	16	19	0	0	2	1	3	4
	3046	2	2	3	4	38	1	1	1	0	0	0	0	0	0	0	0.37	0	0	0	0	0	0	0	4
	3047	2	2	3	4	38	3	5	3	0	0	0	0.54	0	0	0	0	11	8	0	0	2	3	5	4
	3048	2	2	3	4	38	3	1	1	0	0	0	0.58	0	0	0	0	8	6	0	0	2	7	9	4
	3049	2	2	3	4	38	2	0	0	0	0	0	0.69	0	0	0	0	2	8	0	0	1	4	5	4
	3050	2	2	3	4	38	4	3	2	0	0	0	0.57	0	0	0	0	8	2	0	0	0	2	2	4
	3051	2	2	3	4	38	5	0	0	0	0	0	1	0	0	0	0	0	1	0	0	0	1	1	4
	3052	2	2	3	4	38	4	5	3	0	0	0	0.67	0	0	0	0	17	12	0	0	3	1	4	4
	3053	2	2	3	4	38	1	4	2	0	0	0	1	0	0	0	0.26	2	1	0	0	0	0	0	4
	3054	2	2	3	4	38	2	6	3	0	0	0	0.71	0	0	0	0	0	2	0	0	2	1	3	4
	3055	2	2	3	4	38	3	5	3	0	0	0	0.46	0	0	0	0	4	1	0	0	1	3	4	4
	3056	2	2	3	4	41	4	5	3	0	0	0	0.58	0	0	0	0	6	12	0	0	0	1	1	15
	3057	2	2	3	4	41	2	1	1	0	0	0	0.54	0	0	0	0	2	4	0	0	0	0	0	15
	3058	2	2	3	4	41	2	5	3	0	0	0	0.5	0	0	0	0	1	3	0	0	0	0	0	15
	3059	2	2	3	4	41	3	0	0	0	0	0	0.18	0	0	0	0	1	1	0	0	0	0	0	15
	3060	2	2	3	4	41	2	3	2	0	0	0	0.58	0	0	0	0	4	1	0	0	1	1	2	15
	3061	2	2	3	4	41	1	1	1	0	0	0	0	0	0	0	0.19	0	0	0	0	0	0	0	15
	3062	2	2	3	4	41	4	1	1	0	0	0	0.77	0	0	0	0	5	0	0	0	0	0	0	15
	3063	2	2	3	4	41	1	7	4	0	0	0	0	0	0	0	0.31	0	0	0	0	0	0	0	15
	3064	2	2	3	4	41	5	7	4	0	0	0	0.75	0	0	0	0	2	3	0	0	0	3	3	15
	3065	2	2	3	4	41	5	0	0	0	0	0	0.8	0	0	0	0	1	0	0	0	0	0	0	15
	3066	2	2	3	4	41	3	2	1	0	0	0	0.59	0	0	0	0	7	11	0	0	1	4	5	15
	3067	2	2	3	4	41	3	2	1	0	0	0	0.65	0	0	0	0	14	9	0	0	0	0	0	15
	3068	2	2	3	4	41	1	1	1	0	0	0	0	0	0	0	0.36	2	1	0	0	0	0	0	15
	3069	2	2	3	4	41	5	7	4	0	0	0	0.76	0	0	0	0	1	0	0	0	2	2	4	15
	3070	2	2	3	4	41	3	4	2	0	0	0	0.45	0	0	0	0	20	16	0	0	2	2	4	15
	3071	2	2	3	4	41	4	1	1	0	0	0	0.53	0	0	0	0	16	15	0	0	3	5	8	15
	3072	2	2	3	4	42	1	8	4	0	0	0	0	0	0	0	0.35	1	0	0	0	0	0	0	17
	3073	2	2	3	4	42	3	7	4	0	0	0	0.67	0	0	0	0	4	6	0	0	1	0	1	17
	3074	2	2	3	4	42	3	6	3	0	0	0	0.57	0	0	0	0	1	5	0	0	2	5	7	17
	3075	2	2	3	4	42	3	6	3	0	0	0	0.62	0	0	0	0	7	8	0	0	3	3	6	17
	3076	2	2	3	4	42	3	4	2	0	0	0	0.38	0	0	0	0	1	1	0	0	1	1	2	17
	3077	2	2	3	4	42	4	7	4	0	0	0	0.66	0	0	0	0	16	23	0	0	0	0	0	17
	3078	2	2	3	4	42	2	4	2	0	0	0	0.7	0	0	0	0	2	1	0	0	1	1	2	17
	3079	2	2	3	4	42	1	4	2	0	0	0	0	0	0	0	0.25	0	1	0	0	0	0	0	17
	3080	2	2	3	4	42	4	1	1	0	0	0	0.47	0	0	0	0	5	12	0	0	2	1	3	17
	3081	2	2	3	4	42	3	4	2	0	0	0	0.63	0	0	0	0	8	9	0	0	1	0	1	17
	3082	2	2	3	4	42	2	3	2	0	0	0	0.77	0	0	0	0	1	2	0	0	0	1	1	17
	3083	2	2	3	4	42	2	3	2	0	0	0	0.77	0	0	0	0	3	4	0	0	0	3	3	17
	3084	2	2	3	4	42	5	7	4	0	0	0	0.63	0	0	0	0	1	4	0	0	0	1	1	17
	3085	2	2	3	4	42	4	4	2	0	0	0	0.5	0	0	0	0	5	9	0	0	0	2	2	17
	3086	2	2	3	4	42	2	3	2	0	0	0	0.52	0	0	0	0	1	2	0	0	0	0	0	17
	3087	2	2	3	4	42	3	6	3	0	0	0	0.49	0	0	0	0	3	7	0	0	2	1	3	17
	3088	2	2	3	4	43	4	5	3	0	0	0	0.64	0	0	0	0	9	9	0	0	0	2	2	12
	3089	2	2	3	4	43	4	3	2	0	0	0	0.55	0	0	0	0	5	9	0	0	0	0	0	12
	3090	2	2	3	4	43	2	3	2	0	0	0	0.5	0	0	0	0	1	9	0	0	0	0	0	12
	3091	2	2	3	4	43	5	3	2	0	0	0	0	0	0	0	0	0	0	0	0	1	1	2	12
	3092	2	2	3	4	43	2	2	1	0	0	0	0.59	0	0	0	0	2	3	0	0	0	1	1	12
	3093	2	2	3	4	43	2	6	3	0	0	0	0.56	0	0	0	0	1	4	0	0	0	1	1	12
	3094	2	2	3	4	43	5	3	2	0	0	0	0.62	0	0	0	0	1	4	0	0	3	1	4	12
	3095	2	2	3	4	43	5	5	3	0	0	0	0.75	0	0	0	0	2	3	0	0	1	1	2	12
	3096	2	2	3	4	43	1	2	1	0	0	0	0	0	0	0	0.34	5	2	0	0	0	0	0	12
	3097	2	2	3	4	43	3	7	4	0	0	0	0.44	0	0	0	0	9	20	0	0	2	2	4	12
	3098	2	2	3	4	43	4	5	3	0	0	0	1	0	0	0	0	2	2	0	0	2	3	5	12
	3099	2	2	3	4	43	4	6	3	0	0	0	0.55	0	0	0	0	1	7	0	0	0	0	0	12
	3100	2	2	3	4	43	2	1	1	0	0	0	0.53	0	0	0	0	2	6	0	0	0	2	2	12
	3101	2	2	3	4	43	1	4	2	0	0	0	0	0	0	0	0.4	3	3	0	0	0	0	0	12
	3102	2	2	3	4	43	3	1	1	0	0	0	0.42	0	0	0	0	21	22	0	0	2	5	7	12
	3103	2	2	3	4	43	3	3	2	0	0	0	0.5	0	0	0	0	11	8	0	0	2	3	5	12
	3104	2	3	3	1	2	4	3	2	0	0	0	0.56	0	0	0	0	8	7	0	1	0	1	1	19	01:43:34	103.567
	3105	2	3	3	1	2	3	1	1	0	0	0	0.5	0	0	0	0	0	0	1	0	0	1	1	19	02:05:39	125.65
	3106	2	3	3	1	2	3	2	1	0	0	0	0.33	0	0	0	0	0	1	0	0	0	1	1	19	00:15:14	15.2333
	3107	2	3	3	1	2	2	4	2	0	0	0	0.75	0	0	0	0	7	9	2	1	0	4	4	19	04:55:31	295.517
	3108	2	3	3	1	2	3	2	1	0	0	0	0.6	0	0	0	0	1	2	1	0	0	0	0	19	02:00:14	120.233
	3109	2	3	3	1	2	4	1	1	0	0	0	0.58	0	0	0	0	3	8	3	0	1	1	2	19	01:51:25	111.417
	3110	2	3	3	1	2	5	2	1	0	0	0	0.73	0	0	0	0	5	8	2	5	6	6	12	19	05:45:24	345.4
	3111	2	3	3	1	2	1	1	1	0	0	0	0	0	0	0	0.24	0	0	0	0	0	1	1	19	05:22:19	322.317
	3112	2	3	3	1	2	2	4	2	0	0	0	0.88	0	0	0	0	0	1	1	0	1	1	2	19	02:04:32	124.533
	3113	2	3	3	1	2	5	2	1	0	0	0	0	0	0	0	0	0	0	0	0	0	0	0	19	00:11:16	11.2667
	3114	2	3	3	1	2	3	2	1	0	0	0	0.58	0	0	0	0	9	9	2	0	1	1	2	19	03:35:05	215.083
	3115	2	3	3	1	2	1	1	1	0	0	0	0	0	0	0	0.28	1	0	0	0	0	0	0	19	01:33:33	93.55
	3116	2	3	3	1	2	4	3	2	0	0	0	0.57	0	0	0	0	1	1	2	0	1	2	3	19	02:51:27	171.45
	3117	2	3	3	1	2	3	2	1	0	0	0	0.57	0	0	0	0	2	20	1	5	4	8	12	19	05:08:34	308.567
	3118	2	3	3	1	2	2	2	1	0	0	0	0.56	0	0	0	0	2	0	1	0	3	2	5	19	04:40:57	280.95
	3119	2	3	3	1	2	3	2	1	0	0	0	0.57	0	0	0	0	20	18	3	0	1	3	4	19	04:55:16	295.267
	3120	2	3	3	2	3	1	3	2	0	0	0	1	0	0	0	0.23	1	2	0	0	0	0	0	23	04:33:00	273
	3121	2	3	3	2	3	5	2	1	0	0	0	0.5	0	0	0	0	1	3	1	1	0	0	0	23	01:25:11	85.1833
	3122	2	3	3	2	3	3	2	1	0	0	0	0.44	0	0	0	0	2	2	2	0	0	0	0	23	01:56:41	116.683
	3123	2	3	3	2	3	2	1	1	0	0	0	0.48	0	0	0	0	1	2	1	0	0	1	1	23	04:18:43	258.717
	3124	2	3	3	2	3	3	4	2	0	0	0	0.25	0	0	0	0	11	18	0	3	3	2	5	23	04:32:35	272.583
	3125	2	3	3	2	3	2	2	1	0	0	0	0.57	0	0	0	0	1	1	9	0	1	0	1	23	03:55:20	235.333
	3126	2	3	3	2	3	2	2	1	0	0	0	0.63	0	0	0	0	0	2	0	0	0	1	1	23	01:33:42	93.7
	3127	2	3	3	2	3	3	1	1	0	0	0	0.54	0	0	0	0	14	12	3	2	3	0	3	23	03:03:37	183.617
	3128	2	3	3	2	3	4	3	2	0	0	0	0.38	0	0	0	0	12	14	3	0	0	0	0	23	03:17:04	197.067
	3129	2	3	3	2	3	1	3	2	0	0	0	0	0	0	0	0.2	1	0	0	0	0	0	0	23	01:50:23	110.383
	3130	2	3	3	2	3	5	1	1	0	0	0	0.65	0	0	0	0	4	12	8	1	0	0	0	23	04:04:38	244.633
	3131	2	3	3	2	3	3	4	2	0	0	0	0.5	0	0	0	0	5	10	3	0	3	2	5	23	03:20:52	200.867
	3132	2	3	3	2	3	3	1	1	0	0	0	0.47	0	0	0	0	10	8	3	2	1	4	5	23	02:42:40	162.667
	3133	2	3	3	2	3	3	4	2	0	0	0	0.35	0	0	0	0	2	9	2	3	1	3	4	23	03:34:47	214.783
	3134	2	3	3	2	3	4	2	1	0	0	0	0.45	0	0	0	0	7	14	5	0	0	1	1	23	03:07:02	187.033
	3135	2	3	3	2	3	4	1	1	0	0	0	0.33	0	0	0	0	6	6	1	0	0	1	1	23	01:43:45	103.75
	3136	2	3	3	2	9	1	3	2	0	0	0	0	0	0	0	0	0	0	0	0	0	0	0	18	00:02:28	2.46667
	3137	2	3	3	2	9	2	1	1	0	0	0	0.47	0	0	0	0	5	3	1	2	2	6	8	18	03:55:25	235.417
	3138	2	3	3	2	9	4	2	1	0	0	0	0.5	0	0	0	0	1	1	0	2	0	3	3	18	01:23:16	83.2667
	3139	2	3	3	2	9	5	2	1	0	0	0	0.62	0	0	0	0	5	8	3	4	1	5	6	18	04:33:50	273.833
	3140	2	3	3	2	9	4	4	2	0	0	0	0.6	0	0	0	0	18	18	5	0	0	0	0	18	04:39:39	279.65
	3141	2	3	3	2	9	2	2	1	0	0	0	0.47	0	0	0	0	1	1	0	0	0	0	0	18	03:39:56	219.933
	3142	2	3	3	2	9	5	2	1	0	0	0	0.75	0	0	0	0	0	3	1	0	1	2	3	18	01:32:42	92.7
	3143	2	3	3	2	9	1	4	2	0	0	0	0	0	0	0	0.29	4	1	0	0	0	0	0	18	03:52:10	232.167
	3144	2	3	3	2	9	5	1	1	0	0	0	0.67	0	0	0	0	0	1	0	0	0	1	1	18	00:46:22	46.3667
	3145	2	3	3	2	9	3	3	2	0	0	0	0.56	0	0	0	0	22	20	3	9	5	5	10	18	05:58:03	358.05
	3146	2	3	3	2	9	2	1	1	0	0	0	0.72	0	0	0	0	1	4	1	2	1	1	2	18	03:02:19	182.317
	3147	2	3	3	2	9	4	4	2	0	0	0	0.83	0	0	0	0	9	7	2	1	2	1	3	18	03:36:18	216.3
	3148	2	3	3	2	9	3	2	1	0	0	0	0.5	0	0	0	0	4	6	4	0	2	1	3	18	03:44:16	224.267
[truncated: 354 more rows]

## Sheet: Codif. Variables-Categorías (2)
	Datos deportivos previos	Variables	Información/Categorías	Codificación		Rend Ind	Varibles	Descripción	Valor PIR
		Jugador	Nombre y apellidos	N
							Goles	Nº goles en la competición	x2
		Categoría	U-17	1			Lanzamientos Fallados	Lanzamientos fallados en la competición	x1
			U-19	2			Paradas	Paradas de los porteros en la competición	x3
			Absoluta	3			Goles Recibidos	Goles recibidos por los porteros en la competición	x1
							Asistencias	Pases de gol en la competición	x1
		Competición	Mundial ´13	1			Faltas Técnicas	Pasos, dobles y pérdidas en la competición	x1
			Mundial ´15	2			Robos	Interceptaciones en la competición	x1
			Mundial ´17	3			Blocajes	Blocajes en la competición	x1
			Mundial ´19	4			Sanciones	Tarjetas amarillas en la competición	x1
								Exclusiones en la competición	x2
		Continente	África	1				Tarjetas rojas o azules en la competición	x3
			América	2
			Asia	3		Rend Colec	Variables	Descripción	Codificación
			Europa	4			Puesto clasificatorio	1º clasificado	1
			Oceanía	5				2º clasificado	2
								3º clasificado	3
		País	Algeria	1				4º clasificado	4
			Angola	2				5º clasificado	5
			Argentina	3				6º clasificado	6
			Australia	4				7º clasificado	7
			Austria	5				8º clasificado	8
			Bahrain	6				9º clasificado	9
			Belarus	7				10º clasificado	10
			Bosnia and Herzegovina	8				11º clasificado	11
			Brazil	9				12º clasificado	12
			Burkina Faso	10				13º clasificado	13
			Chile	11				14º clasificado	14
			Congo	12				15º clasificado	15
			Croatia	13				16º clasificado	16
			Czech Republic	14
			Denmark	15				17º clasificado	17
			Egypt	16				18º clasificado	18
			Faroe Island	17				19º clasificado	19
			France	18				20º clasificado	20
			Gabon	19				21º clasificado	21
			Georgia	20				22º clasificado	22
			Germany	21				23º clasificado	23
			Hungary	22				24º clasificado	24
			Iceland	23
			Iran	24
			Japan	25
			Korea	26
			Kuwait	27
			Mexico	28
			Montenegro	29
			Morocco	30
			Netherlands	31
			Norway	32
			Paraguay	33
			Poland	34
			Portugal	35
			Qatar	36
			Romania	37
			Russia	38
			Saudi Arabia	39
			Serbia	40
			Slovenia	41
			Spain	42
			Sweden	43
			Switzerland	44
			F.Y.R. of Macedonia	45
			Tunisia	46
			Uruguay	47
			Venezuela	48
			Dominican Republic	49
			P.R. of China	50
			Kazajistán	51
			Uzbekistán	52
			Eslovaquía	53
			Cuba	54
			Puerto Rico	55
			Camerun	56
		Puesto específico	Portero	1
			Extremo	2
			Lateral	3
			Central	4
			Pivote	5
		Fecha de nacimiento	Día/Mes/Año	Q1/Q2/Q3/Q4 y S1/S2
